# Supplementary material for: An Interaction Network of RNA-Binding Proteins Involved in Drosophila Oogenesis
Source: Mol Cell Proteomics. 2020 Nov 25;19(9):1485–502. doi: 10.1074/mcp.RA119.001912 (PMC8143644; doi:10.1074/mcp.RA119.001912)
Supplement: Supplementary file 1 [file mmc1.zip]

Archive with 8 entries (8 files):
- mmc1/157750_1_supp_536515_qvy2q6.xlsx
- mmc1/157750_1_supp_536517_qny2q6.xlsx
- mmc1/157750_1_supp_536520_qvy2q7.xlsx
- mmc1/157750_1_supp_536521_qxy2q7.pdf
- mmc1/157750_1_supp_536522_q3y2q7.zip
- mmc1/157750_1_supp_536523_qdy2q7.zip
- mmc1/157750_1_supp_536530_qry2q7.zip
- mmc1/157750_1_supp_539316_qb3gl8.pdf
