# Supplementary material for: An Interaction Network of RNA-Binding Proteins Involved in Drosophila Oogenesis
Source: Mol Cell Proteomics. 2020 Nov 25;19(9):1485–502. doi: 10.1074/mcp.RA119.001912 (PMC8143644; doi:10.1074/mcp.RA119.001912)
Supplement: Supplementary file 1 [file mmc1.zip › mmc1/157750_1_supp_536515_qvy2q6.xlsx]

## Sheet: DAVID results_GOBP
Term		PValue	Count	Fold Enrichment	Genes
GO:0002181	cytoplasmic translation	3.01e-64	63	16.9376	E1JJM9, P55830, X2JC35, A0A0B4KED0, Q9V9M7, Q9VVU2, Q9W229, M9MRF2, Q0E9B6, M9PG47, X2JDU0, M9PB84, Q9VHE5, A1ZAH8, P29327, C6SUW3, M9PBK5, O16797, P48159, Q8MLY8, P17704, P36241, Q9VBH8, P50887, A0A0B4LG52, Q9VLT7, Q9VJ19, P09180, Q9VNE9, X2JCX8, Q9W1B9, Q9V3G1, M9MRC9, Q8T3U2, X2J950, X2JKU5, Q9V597, A8Y560, X2JGM9, Q8IMI7, Q9VBN5, Q9W0A8, M9PFF0, A0A0B4LGZ5, P55841, X2JCS6, M9PIM0, P05389, Q9W…
GO:0006412	translation	4.86e-31	90	4.02605	E1JJM9, P55830, Q9VPL3, Q9W1L1, M9PBZ9, X2JC35, M9PE14, A0A0B4KED0, F3YDM8, Q9V9M7, Q8IP62, Q9VVU2, Q9W229, M9MRF2, Q8SYP9, Q0E9B6, M9PG47, Q9VHN6, X2JDU0, M9PB84, Q9VHE5, A1ZAH8, P29327, Q9VU36, C6SUW3, Q9VVN2, Q8T3V6, O16797, P48159, Q9VUJ0, Q9VEV5, Q8SXF0, Q9V6Y3, Q8MLY8, Q9VFB2, P17704, P36241, Q9VBH8, Q7JZM8, P50887, Q9VXQ0, Q9W547, A0A0B4LG52, Q9VLT7, Q9VJ19, P09180, Q9VNE9, Q9VPF6, X2JCX8,…
GO:0051298	centrosome duplication	7.68e-22	34	8.46382	Q9VJ19, P09180, Q9W0R0, A0A0B4KFZ9, Q9VNE9, M9MRC9, Q9V3G1, Q8T3U2, O77430, Q9V9M7, X2JGM9, Q9VBN5, Q9W0A8, M9PFF0, Q9VI72, Q9VCA8, A0A0B4LGZ5, P55841, X2JDU0, M9PIM0, X2JCS6, X2JE06, Q9W499, P29327, X2J5G6, Q9VTP4, O16797, Q9VXU8, X2JIQ5, P36241, P41093, D1Z3A1, Q9V9W2, Q9VZ62
GO:0032543	mitochondrial translation	1.11e-21	31	9.57974	Q9VPL3, Q9VPF6, Q9W1L1, M9PE14, Q9VAY9, F3YDM8, Q7JVK1, A8E702, Q8IP62, Q9VHT5, Q9VNC1, Q9VSR5, Q8SYP9, Q7K0A0, Q9VHN6, Q9VUX1, Q9VU36, Q9V3E3, Q9W4I3, Q9VVN2, Q8T3V6, Q8SXF0, Q9VEV5, Q9VUJ0, Q9VY48, Q9V6Y3, Q9VFB2, Q7JZM8, Q9VXQ0, Q9W547, Q9VVX4
GO:0006413	translational initiation	7.32e-12	17	9.5218	Q9W2D9, Q9U9Q4, E2QCG7, Q9VTU4, M9PBZ9, Q9VN50, O77410, F3YDM8, Q9W4X7, Q9W541, Q9VN25, A0A0B4LFL2, O02195, X2JFR6, A0A0B4KGU4, A8DZ29, Q9VCK0
GO:0000027	ribosomal large subunit assembly	6.84e-11	11	17.3962	O16797, A0A0B4LGZ5, M9PIM0, X2JE06, Q9VU36, R9Q794, Q9W1B9, Q9VZE6, Q9W0A8, Q9V9W2, A8DYB0
GO:0001731	formation of translation preinitiation complex	2.59e-10	12	13.4425	Q9W4X7, Q9VN25, A0A0B4LFL2, Q9W2D9, O02195, Q9U9Q4, E2QCG7, Q9VTU4, Q9VN50, O77410, Q9VCK0, A0A0B4LFB3
GO:0006446	regulation of translational initiation	5.88e-10	11	14.7868	Q9W4X7, Q9VN25, A0A0B4LFL2, Q9W2D9, O02195, E2QCG7, Q9VTU4, Q9VN50, O77410, Q9VCK0, A0A0B4LFB3
GO:0051297	centrosome organization	1.05e-08	15	7.20136	P55841, X2JCS6, M9PIM0, Q9W1V3, X2J9P9, Q8T3U2, O16797, X2JGM9, P53501, Q9VXU8, Q8IPB9, Q9VBN5, Q9VC45, Q9V9W2, Q9VI72
GO:0022008	neurogenesis	2.11e-08	50	2.37921	F6J1D0, M9PEY6, M9PBZ9, Q9VK69, P23572, Q8T6B9, Q9VNC1, E1JJI5, Q9VZE6, Q0E9B6, Q7K0Y1, Q7KMJ6, Q8SWR8, Q9VXV3, Q9VWI2, Q7JWD6, M9PC89, E1JJ68, A4V3G8, Q9VL25, Q9VKW3, A1Z8U0, P53034, Q8SY39, Q99323, P48159, A8DY82, X2JCY2, Q8I0I5, Q8MLY8, Q7K126, Q9VFV9, Q9V3W7, Q8IRG6, Q9VZ62, Q9U9Q4, P35600, Q9VL96, Q7KKH3, O77430, P21187, Q7KVQ0, Q9VN58, Q05344, P20028, Q9W255, A4V4C1, D1Z3A1, Q24179, Q94883
GO:0000398	mRNA splicing, via spliceosome	2.79e-07	27	3.21194	Q9W0R0, P49028, Q9VU02, Q9VF26, M9PCC1, Q9VN21, Q8T6B9, Q05856, P21187, M9PC85, Q9VHR5, Q7KMJ6, M9PC89, E1JGN9, E1JJ68, Q9V535, E1JJ45, Q9W1I6, Q9VJ87, Q9VAX8, A1Z8U0, Q9W255, Q9V3T8, Q9VZ69, Q9V3W7, Q9VFT4, Q9V3P3
GO:0006402	mRNA catabolic process	3.15e-06	8	11.32	A8DY82, Q7KY08, Q8I0I5, M9PF85, Q7K126, Q9VVI2, Q9VKK1, Q94547
GO:0007319	negative regulation of oskar mRNA translation	7.64e-06	6	17.9234	M9NDG7, E1JHA4, E1JJ45, Q960Z4, X2J9P9, E2QCR4
GO:0017148	negative regulation of translation	9.61e-06	10	6.89361	Q9NFU0, A8DY82, Q7KY08, Q8I0I5, M9PF85, Q7K126, Q960Z4, Q9VBQ1, X2J9P9, Q94547
GO:0007095	mitotic G2 DNA damage checkpoint	1.18e-05	13	4.85425	P04052, O77430, A8DY82, P23572, P23128, Q8I0I5, Q24492, Q24311, Q9V455, Q9V3W7, A8DZ29, Q94547, Q5EAK6
GO:0016246	RNA interference	1.61e-05	9	7.56143	M9NDG7, Q7KY08, X2JDZ8, E1JJ68, Q9VUQ5, X2JBC1, A1ZAW0, A0A0B4KGU4, Q9VF26
GO:0007317	regulation of pole plasm oskar mRNA localization	1.84e-05	8	8.9617	M9NDG7, E1JGN9, P49028, Q9V535, M9PBM2, Q9V8V8, X2J9P9, Q9VF26
GO:0042254	ribosome biogenesis	2.06e-05	9	7.3323	Q9V411, M9PG76, X2JCS6, Q7JXU4, Q9VPL3, Q7KVQ0, Q9VHE5, Q9VBH8, Q7JQN4
GO:0006397	mRNA processing	2.06e-05	9	7.3323	Q9VUH8, A1Z7K9, Q9VIV2, Q9V535, Q9VZV3, E1JJ45, M9PEY6, Q9VSH4, Q9VB04
GO:0006281	DNA repair	2.26e-05	14	4.22911	M9PFS0, Q24090, Q24492, X2JDZ8, M9PG76, Q9VDY1, P35600, Q05344, E1JJI5, Q2EZ47, M9PGH6, Q9VGI8, Q8IRG6, P53034
GO:0040018	positive regulation of multicellular organism growth	2.9e-05	11	5.37702	M9PFS0, Q9W437, Q7JXU4, Q9W133, Q8SXX1, P50887, Q7JQN4, Q9VZE6, Q7K0Y1, Q9VNB9, Q9VXK5
GO:0045451	pole plasm oskar mRNA localization	5.66e-05	10	5.60106	Q9VCN7, Q9VN21, E1JGN9, E1JHA4, P49028, Q9V535, Q9V8V8, Q9W1H5, Q9VB04, Q9VF26
GO:0006260	DNA replication	9.3e-05	10	5.27159	Q24492, Q9VX15, P35600, Q05344, M9PGH6, Q9VGI8, Q8IRG6, Q94883, P53034, P54622
GO:0010501	RNA secondary structure unwinding	0.000112	8	6.93809	P23128, Q8MZI3, E1JJ68, A0A0B4KGU4, Q7JQN4, Q9V3C4, Q9W3M7, Q8SY39
GO:0000463	maturation of LSU-rRNA from tricistronic rRNA transcript (SSU-rRNA, 5.8S rRNA, LSU-rRNA)	0.000116	5	16.8032	Q9W499, X2J5G6, Q9VL96, Q7K0Y1, Q9VXK5
GO:0007281	germ cell development	0.000131	9	5.76109	Q9NFU0, Q9VAQ0, Q9VCN7, H5V8A9, Q05856, P25158, Q960Z4, A1Z6E0, A1Z8D0
GO:0000289	nuclear-transcribed mRNA poly(A) tail shortening	0.000203	5	14.9362	A8DY82, A1Z7K9, Q8I0I5, Q9VZV3, Q7K126
GO:0035195	gene silencing by miRNA	0.000214	6	10.0819	P23128, Q7KY08, X2JDZ8, Q9VUQ5, X2JBC1, Q9W1H5
GO:0042787	protein ubiquitination involved in ubiquitin-dependent protein catabolic process	0.00026	12	3.84073	Q9VAQ0, Q9VR91, Q9W0D3, Q9VL06, Q7JWD6, X2JF83, Q24311, Q9W2S3, Q9VFP2, Q9VN58, Q8IP45, O77430
GO:0000226	microtubule cytoskeleton organization	0.000308	7	7.23829	Q9VUA5, Q9VTZ0, P49028, Q9V535, Q9V8V8, Q9VC45, E2QCR4
GO:0098586	cellular response to virus	0.000328	5	13.4425	Q9VP13, Q9VUQ5, Q8MRC7, A1ZAW0, Q8STG9
GO:0030423	targeting of mRNA for destruction involved in RNA interference	0.00048	4	21.5081	Q7KY08, Q9VUQ5, A1ZAW0, Q9VF26
GO:0007294	germarium-derived oocyte fate determination	0.000578	7	6.4895	Q9NFU0, Q9VCN7, Q7KY08, Q9V535, M9PBM2, Q9V8V8, Q9VF26
GO:0007067	mitotic nuclear division	0.000643	15	2.90127	M9PDN9, Q9VA00, M9PBZ9, Q9VE85, A4V2B8, P53034, O77430, Q9W4X7, P23572, M9PBM2, Q9VXU8, Q9VC45, A8DZ29, E2QCR4, Q9VXV3
GO:0048477	oogenesis	0.000662	25	2.13374	Q9VCN7, P55830, M9PC89, P20240, M9PB84, P25158, P49028, Q960Z4, X2J9P9, P07182, P55824, M9PCC1, Q9VF26, M9NDG7, Q9W437, Q8T6B9, H5V8A9, X2JEK3, M9PBM2, P21187, A0A0B4KGU4, Q9VC45, E2QCR4, P98163, Q8T6I0
GO:0006417	regulation of translation	0.0007	7	6.27319	Q9NFU0, Q9VUJ0, E1JJ68, Q9VBQ1, Q9V3C4, X2J9P9, M9PBZ9
GO:0030422	production of siRNA involved in RNA interference	0.000729	5	11.2021	Q7KY08, Q9VUQ5, Q9VNC1, X2J5X6, A1ZAW0
GO:0031054	pre-miRNA processing	0.000933	4	17.9234	Q9VI58, Q9VNC1, X2J5X6, A1ZAW0
GO:0006364	rRNA processing	0.00123175	8	4.77957	Q9VEJ2, Q9VM69, P29327, Q8IMI7, Q9W1V3, Q7K0Y1, A8DYB0, Q7KN79
GO:0000381	regulation of alternative mRNA splicing, via spliceosome	0.00144568	10	3.68289	Q8T6B9, M9PC89, E1JJ68, Q9V535, Q9V3T8, M9PC85, Q960Z4, Q9V3W7, A4V2A4, Q9VSH4
GO:0045732	positive regulation of protein catabolic process	0.00184065	5	8.9617	O76324, Q9VN58, E1JJI5, A1Z6E0, Q9V6L9
GO:0033962	cytoplasmic mRNA processing body assembly	0.00247038	4	13.4425	P23128, Q9VEN9, Q9V3C4, Q9VVI2
GO:0007310	oocyte dorsal/ventral axis specification	0.00281911	6	5.97446	Q9NFU0, Q9VCN7, Q9V535, M9PBM2, A4V4C1, A4V2B8
GO:0000184	nuclear-transcribed mRNA catabolic process, nonsense-mediated decay	0.00302598	5	7.90738	M9NDG7, X2JDZ8, Q9V535, X2JBC1, Q9W1H5
GO:0007315	pole plasm assembly	0.00302598	5	7.90738	Q9VCN7, P25158, P49028, A1Z6E0, Q9VF26
GO:0048812	neuron projection morphogenesis	0.00312075	12	2.85505	Q9NFU0, Q9W0B8, X2JEW2, Q24492, Q9VHK3, Q9VL75, P35875, Q9VTU4, Q8STG9, O77410, A0A0B4KHL2, A0A0B4LFB3
GO:0030162	regulation of proteolysis	0.00332914	6	5.76109	Q9W0D3, Q9W2S3, Q9VFP2, E1JJI5, Q8IP45, Q9VZF4
GO:0007314	oocyte anterior/posterior axis specification	0.00332914	6	5.76109	Q9VCN7, P25158, Q9V535, Q9V8V8, A1Z6E0, Q9V3Y8
GO:0090328	regulation of olfactory learning	0.00360413	4	11.9489	Q9NFU0, P23128, Q7KY08, Q8SWR8
GO:0045727	positive regulation of translation	0.003778	5	7.46808	Q9W4M7, Q9VCN7, P25158, P21187, E1JHA4
GO:0048136	male germ-line cyst formation	0.00401902	3	26.8851	Q9VCH1, A8DZ29, M9PBZ9
GO:0000462	maturation of SSU-rRNA from tricistronic rRNA transcript (SSU-rRNA, 5.8S rRNA, LSU-rRNA)	0.00454277	6	5.37702	Q8SXF0, Q8MLY8, Q9W229, Q9VL75, X2JCX8, A0A0B4LG52
GO:0006614	SRP-dependent cotranslational protein targeting to membrane	0.00500807	4	10.754	Q9V3D9, Q9VSS2, P49963, Q9VDK7
GO:0006376	mRNA splice site selection	0.00500807	4	10.754	Q8T6B9, Q9V3T8, M9PC85, Q9V3W7
GO:0045571	negative regulation of imaginal disc growth	0.00500807	4	10.754	Q9NFU0, E1JH02, E4NKG1, Q9VFT4
GO:0048134	germ-line cyst formation	0.00500807	4	10.754	Q9NFU0, Q9VCN7, H5V8A9, M9PBM2
GO:0000028	ribosomal small subunit assembly	0.0056414	5	6.72127	A1ZAH8, P17704, X2JCX8, X2JC80, X2JKU5
GO:0046959	habituation	0.00669831	4	9.77639	Q9NFU0, P23128, Q7KY08, Q8SWR8
GO:0036098	male germ-line stem cell population maintenance	0.00669831	4	9.77639	A4V3G8, A0A0B4KGU4, A1Z8D0, Q9VPQ2
GO:0031122	cytoplasmic microtubule organization	0.00690847	6	4.8882	Q9VK69, M9MRM4, M9PDN9, Q9VX15, Q9VL02, Q9VXU8
GO:0000466	maturation of 5.8S rRNA from tricistronic rRNA transcript (SSU-rRNA, 5.8S rRNA, LSU-rRNA)	0.00784075	3	20.1638	Q9VL96, Q7K0Y1, Q9VXK5
GO:0009267	cellular response to starvation	0.0085824	10	2.83001	O18645, Q9VM69, Q7KVQ0, Q9VL75, A4V4C1, Q9W1V3, X2JL73, A4V2B8, M9PCC1, A8DYB0
GO:0007318	pole plasm protein localization	0.00868799	4	8.9617	M9NDG7, P25158, Q9V8V8, Q9VB04
GO:0042274	ribosomal small subunit biogenesis	0.00868799	4	8.9617	Q9VEJ2, P29327, Q8IMI7, Q7KN79
GO:0008069	dorsal/ventral axis specification, ovarian follicular epithelium	0.00868799	4	8.9617	Q9VCN7, E1JH02, P35875, Q9VFT4

## Sheet: DAVID results_GOMF
Term		PValue	Count	Fold Enrichment	Genes
GO:0003735	structural constituent of ribosome	3.1e-57	95	7.31436	E1JJM9, P55830, Q9VPL3, Q9W1L1, X2JC35, M9PE14, A0A0B4KED0, F3YDM8, Q9V9M7, Q8IP62, Q9VVU2, Q9W229, Q9VNC1, M9MRF2, Q8SYP9, Q0E9B6, M9PG47, Q9VHN6, X2JDU0, M9PB84, Q9VHE5, P29327, A1ZAH8, Q9VU36, Q9V3E3, C6SUW3, Q9VVN2, Q8T3V6, O16797, M9PBK5, P48159, Q9VUJ0, Q9VEV5, Q8SXF0, Q9V6Y3, Q8MLY8, Q9VFB2, P36241, P17704, Q9VBH8, Q7JZM8, P50887, Q9VXQ0, Q9W547, A0A0B4LG52, Q9VLT7, Q9VJ19, P09180, Q9VNE9,…
GO:0003723	RNA binding	3.78e-20	51	4.62215	P49028, Q9VAW5, Q9W1V3, M9PE14, A0A0B4KED0, Q9NFU0, Q8T6B9, M9PDG3, Q9VEN9, Q9VZE6, A0A0B4KGU4, Q8SYP9, Q9VCA8, M9PC89, X2JDU0, M9PB84, A1ZAH8, Q9VHE5, Q960Z4, Q9VJ87, Q8SY39, Q9VUJ0, Q9VBH8, Q9VBQ1, P28668, Q9VJ19, Q9VCH5, Q9VL96, Q9VU02, X2JKU5, Q9VUH8, P23128, X2JEK3, X2JGM9, Q9VHT5, Q05344, M9PC85, A8DZ29, M9PFF0, X2JCS6, E1JGN9, A4V2A4, Q9VTP4, X2J9P9, Q9W255, M9PHM6, R9Q794, E4NKG1, Q9VVX4,…
GO:0003729	mRNA binding	7.63e-12	31	4.45255	Q9VIV2, Q9VNE9, E2QCG7, Q9W1H5, Q9VSY2, X2JKU5, Q9W4X7, Q9NFU0, Q8T6B9, P21187, M9PC85, Q9VSH4, Q7KMJ6, M9PG47, Q9VCN7, M9PC89, E1JHA4, Q9V535, E1JJ68, Q9W499, E1JJ45, Q960Z4, Q9W1I6, Q9VVI2, Q9VN25, Q8IPB9, Q9V3T8, Q9VBQ1, Q9V3W7, Q9VFT4, E2QCR4
GO:0003743	translation initiation factor activity	3.56e-11	18	7.89456	Q9W2D9, Q9U9Q4, E2QCG7, Q9VTU4, M9PBZ9, Q9VN50, O77410, A0A0B4LFB3, Q9W4X7, F3YDM8, Q9W541, Q9VN25, A0A0B4LFL2, O02195, Q9VCH1, X2JFR6, A8DZ29, Q9VCK0
GO:0005515	protein binding	6.08e-09	59	2.23971	P49028, Q9VUQ5, Q9VZV3, Q9W1H5, M9PBZ9, Q9NFU0, Q8T6B9, P23572, M9NDG7, M9NE01, E1JJI5, E1JH02, Q9V6L9, Q8SWR8, P54397, Q94547, Q9VCN7, M9PC89, P20240, E1JJ68, Q8MRC7, Q960Z4, Q9VJ87, P55824, A8DY82, Q8I0I5, O76324, Q9V3T8, Q7K126, Q9V3W7, Q9V393, A1Z7K9, Q9VCH5, A4V2B8, O77430, P23128, P21187, Q05344, M9PC85, M9NEW1, X2JC94, A0A0B4LGZ5, Q9VTZ0, Q7KY08, E1JHA4, Q9V535, Q9VFP2, Q9VA00, A1Z6E0, X2J…
GO:0019843	rRNA binding	4.92e-08	11	10.0063	A0A0B4LGZ5, X2JDU0, X2JGM9, Q9VU36, Q9W1B9, Q9VZE6, Q9W547, Q9V3G1, C6SUW3, Q0E9B6, X2JKU5
GO:0005524	ATP binding	2.18e-07	61	1.99496	O18645, Q9VZV3, A1ZAW0, M9PGH6, Q9VK69, Q9VBX5, P23572, X2JH42, M9NDG7, X2JDZ8, E1JJI5, A0A0B4KGU4, Q9VXR5, M9MRS7, E1JJ68, M9PF96, A4V3G8, Q9VL25, Q9VKW3, A8DYB0, P53034, Q8SY39, Q99323, X2JCY2, Q9VDY1, Q9VGI5, O76324, Q9W133, Q9VFV9, Q7JQN4, Q9VGI8, P28668, M9PCK7, A4V303, Q8MZI3, Q9VNP5, P35600, G7H829, A4V2B8, Q9VGD4, Q9VF26, Q9VI57, P23128, X2JEK3, Q9VI58, P53501, D3PFF6, O02649, Q9V8V8, Q5E…
GO:0000166	nucleotide binding	1.48e-06	26	3.01218	Q9VIV2, E2QCG7, M9PE14, Q9W4X7, Q8T6B9, P21187, Q9W229, M9PC85, Q9VSH4, Q9W0A8, Q7KMJ6, Q9VCN7, M9PC89, Q9V535, E1JHA4, E1JJ45, Q960Z4, Q9VUJ0, Q9V3T8, Q8IPB9, Q9VZ69, Q9V3W7, Q9VBQ1, Q9VGI8, Q9VFT4, Q9W5Y4
GO:0004535	poly(A)-specific ribonuclease activity	3.76e-05	5	20.4674	A8DY82, A1Z7K9, Q8I0I5, Q7K126, Q94547
GO:0004004	ATP-dependent RNA helicase activity	0.000133	10	5.01242	P23128, Q8MZI3, E1JJ68, Q9VL25, A0A0B4KGU4, Q7JQN4, Q9V3C4, Q9W3M7, Q8SY39, Q9VF26
GO:0070180	large ribosomal subunit rRNA binding	0.000625	4	19.6487	M9PBK5, P48159, M9PG76, P05389
GO:0031369	translation initiation factor binding	0.000704	5	11.164	A0A0B4LFL2, E2QCG7, Q9VN50, Q9VB04, A0A0B4LFB3
GO:0004386	helicase activity	0.000718	9	4.51118	E1JJ68, Q9VNP5, X2JBC1, A1ZAW0, Q9VL25, A0A0B4KGU4, Q9VGI8, Q8SY39, Q9VF26
GO:0043022	ribosome binding	0.00100573	6	7.36825	Q9VCN7, Q9W2D9, X2JFR6, M9PF10, Q9VKU3, X2JC80
GO:0008312	7S RNA binding	0.00121233	4	16.3739	Q9V3D9, Q9VSS2, P49963, Q9VDK7
GO:0016779	nucleotidyltransferase activity	0.00291616	6	5.8946	Q9W541, Q8MZI3, Q7JQN4, Q9V3C4, Q9W3M7, M9PCK7
GO:0003730	mRNA 3'-UTR binding	0.00662412	6	4.91217	Q9VCN7, P21187, E1JHA4, E1JJ45, Q9VZ69, Q960Z4
GO:0016301	kinase activity	0.00823886	7	3.90741	M9PFS0, X2JDZ8, Q9VGI5, O76324, Q2EZ47, A4V4C1, M9PCC1
GO:0044822	poly(A) RNA binding	0.00848889	9	3.07011	Q05856, Q9W2T3, Q9W0R0, Q9VZV3, X2J5G6, Q9VL25, Q9VU02, Q8SWR8, Q9VF26
GO:0004672	protein kinase activity	0.0093141	14	2.2474	M9PFS0, Q9VZV3, A4V3G8, A4V2B8, P23572, X2JDZ8, Q9VGI5, O76324, Q9W133, Q9V8V8, E1JJI5, A4V4C1, Q9V3Y8, Q5EAK6
GO:0003689	DNA clamp loader activity	0.00934506	3	18.4206	P35600, Q9VKW3, P53034

## Sheet: DAVID results_GOCC
Term		PValue	Count	Fold Enrichment	Genes
GO:0005840	ribosome	3.12e-66	65	16.3791	E1JJM9, P55830, X2JC35, M9PE14, A0A0B4KED0, F3YDM8, Q9V9M7, Q9VVU2, Q8IP62, Q9W229, M9MRF2, Q0E9B6, M9PG47, X2JDU0, M9PB84, Q9VHE5, P29327, C6SUW3, M9PBK5, O16797, P48159, Q8MLY8, P17704, P36241, Q9VBH8, P50887, A0A0B4LG52, Q9VLT7, Q9VJ19, P09180, Q9VNE9, X2JCX8, Q9W1B9, Q9V3G1, M9MRC9, Q8T3U2, X2J950, X2JKU5, Q9V597, A8E702, A8Y560, X2JGM9, Q8IMI7, Q9VBN5, Q9W0A8, M9PFF0, A0A0B4LGZ5, P55841, X2J…
GO:0022625	cytosolic large ribosomal subunit	1.56e-46	43	18.3081	Q9VLT7, Q9VJ19, P09180, Q9VNE9, Q9W1B9, Q9V3G1, M9MRC9, X2JC35, A0A0B4KED0, Q9V597, A8Y560, Q9V9M7, Q9VVU2, Q9VBN5, M9MRF2, Q9W0A8, M9PFF0, A0A0B4LGZ5, P55841, X2JDU0, M9PIM0, X2JCS6, P05389, X2JE06, Q9W499, Q9VHE5, X2J5G6, Q9VTP4, M9PBK5, O16797, P48159, M9PG76, M9PHM6, X2JIQ5, P36241, Q9VBH8, R9Q794, P41093, P50887, D1Z3A1, Q9V9W2, Q9VNB9, P04359
GO:0022626	cytosolic ribosome	4.28e-26	45	7.26311	Q9VJ19, E1JJM9, P09180, Q9VNE9, X2JCX8, Q9W1B9, Q9V3G1, M9MRC9, X2JC35, Q8T3U2, X2JKU5, X2J950, A0A0B4KED0, Q9V597, Q9V9M7, X2JGM9, Q9VVU2, Q9W229, Q9W0A8, M9PFF0, A0A0B4LGZ5, P55841, X2JDU0, M9PIM0, X2JCS6, M9PB84, P05389, X2JE06, Q9W499, Q9VHE5, P29327, X2J5G6, C6SUW3, M9PBK5, Q8MLY8, M9PG76, M9PHM6, P36241, P17704, R9Q794, P50887, Q9V9W2, X2JC80, A0A0B4LG52, Q9VNB9
GO:0005762	mitochondrial large ribosomal subunit	6.28e-18	23	11.1368	Q9VPL3, Q9VU36, Q9VPF6, Q9V3E3, Q9W4I3, Q9W1L1, Q8T3V6, M9PE14, F3YDM8, Q7JVK1, Q9VUJ0, Q9VY48, A8E702, Q9VHT5, Q9VKU3, Q9VNC1, Q7JZM8, Q9VXQ0, Q9W547, Q9VVX4, Q9VSR5, Q7K0A0, Q9VHN6
GO:0022627	cytosolic small ribosomal subunit	5.81e-17	21	11.7861	E1JJM9, P55830, M9PB84, A1ZAH8, P29327, X2JCX8, C6SUW3, Q8T3U2, X2JKU5, X2J950, Q8MLY8, X2JGM9, Q9W229, P17704, Q8IMI7, P80455, A0A0B4LG52, Q0E9B6, X2JC80, Q7KN79, M9PG47
GO:0000932	cytoplasmic mRNA processing body	4.24e-14	17	12.3473	A1Z7K9, E1JGN9, Q9VZV3, L0MLQ9, Q9W1H5, Q9V3C4, M9PBZ9, X2J9P9, Q9VVI2, A8DY82, P23128, Q9VEN9, M9PF85, Q7K126, E1JH02, Q9VKK1, Q94547
GO:0033290	eukaryotic 48S preinitiation complex	8.3e-14	13	18.8841	Q9W2D9, Q9U9Q4, E2QCG7, Q9VTU4, Q9VN50, O77410, A0A0B4LFB3, Q9W4X7, Q9VN25, A0A0B4LFL2, O02195, X2JFR6, Q9VCK0
GO:0005737	cytoplasm	1.99e-12	118	1.87634	O18645, Q9W2D9, Q9VUQ5, F6J1D0, Q9W1H5, P35875, M9MSN9, Q9NFU0, H5V8A9, M9NDG7, Q9V6L9, Q0E9B6, Q8SWR8, Q9VCA8, Q94547, Q9NKV0, P20240, M9PB84, A1ZAH8, C6SUW3, P55824, A1Z8U0, Q24595, A8DY82, X2JCY2, Q9W0D3, Q9VVA6, Q8I0I5, Q24311, Q9W1G7, Q9VGI5, Q9VGI8, P28668, Q9V393, Q9V3P3, M9PDN9, Q9VNP5, G7H829, Q9V3G1, A4V2B8, X2JKU5, Q9VR91, Q9VN21, Q9VI58, P53501, O02649, A0A0B4LGZ5, Q9VL06, Q7KMQ0, Q7K…
GO:0005852	eukaryotic translation initiation factor 3 complex	4.07e-12	12	17.4315	Q9W4X7, Q9VN25, A0A0B4LFL2, Q9W2D9, O02195, Q9U9Q4, E2QCG7, Q9VTU4, Q9VN50, O77410, Q9VCK0, A0A0B4LFB3
GO:0005875	microtubule associated complex	4.6e-12	42	3.45724	Q9VPB3, A4V303, A1ZBF1, Q8MZI3, M9PDN9, P35600, Q2EZ47, M9PBZ9, A0A0B4LFB3, M9PCC1, O77430, Q9VK69, P23572, P23128, Q9Y0Y5, Q24492, O02195, P21187, P53501, Q9W1H8, O02649, Q8IPE8, A0A0B4KGU4, P54397, Q9VV75, Q9VTZ0, Q9VMX3, Q9VKD3, Q9VX15, E1JJ68, Q9VD58, X2J9P9, Q9VVI2, Q9VKW3, P53034, Q9VVA6, Q9VK58, X2JFR6, Q9VK59, A1ZBJ2, Q9VC45, X2JC80
GO:0005730	nucleolus	6.05e-12	31	4.50313	Q9VL75, Q9VL96, Q9W1V3, P35875, Q9V3G1, X2JC35, A4V2B8, X2JKU5, X2J950, Q7KKH3, Q7JXU4, Q7KVQ0, Q05344, Q9VZE6, Q9VXK5, Q0E9B6, P54397, A0A0B4LGZ5, Q9VEJ2, M9PB84, Q9VM69, E1JHA4, A1ZAH8, A4V3G8, Q9VL25, C6SUW3, Q9V411, Q27415, P04359, Q9V3P3, Q9VI82
GO:0016282	eukaryotic 43S preinitiation complex	4.95e-11	12	14.8167	Q9W4X7, Q9VN25, A0A0B4LFL2, Q9W2D9, O02195, Q9U9Q4, E2QCG7, Q9VTU4, Q9VN50, O77410, Q9VCK0, A0A0B4LFB3
GO:0030529	intracellular ribonucleoprotein complex	1.09e-09	12	11.8534	Q9VCN7, Q9VN21, Q7KY08, M9PC89, Q9VPL3, Q9VIF1, P21187, E1JHA4, E1JJ45, Q7JZM8, E4NKG1, Q9VFT4
GO:0005763	mitochondrial small ribosomal subunit	2.45e-08	12	9.26047	Q8SXF0, Q9VEV5, Q9VUX1, Q9V6Y3, Q8IP62, Q9VFB2, Q9VXQ0, Q8SYP9, Q9VVN2, Q9VSR5, Q7K0A0, Q9VAY9
GO:0043186	P granule	7.09e-08	12	8.46671	M9NDG7, P23128, Q9VTZ0, P25158, E1JHA4, Q9VE55, Q960Z4, Q9W1H5, A0A0B4KGU4, Q0E910, Q9VF26, A1Z9P1
GO:0071013	catalytic step 2 spliceosome	2.33e-07	21	3.98912	M9PC89, P49028, Q9V535, Q9W0R0, E1JJ68, Q9VAX8, Q9VJ87, Q9VU02, A1Z8U0, M9PCC1, Q9W255, Q9VN21, Q8T6B9, Q05856, P21187, M9PC85, Q9VZ69, Q9V3W7, Q9VHR5, Q9VFT4, Q9V3P3
GO:0071011	precatalytic spliceosome	5.93e-07	22	3.62187	M9PC89, E1JGN9, P49028, Q9W0R0, E1JJ68, Q9W1I6, Q9VAX8, Q9VU02, A1Z8U0, M9PCC1, Q9W255, Q9VN21, Q8T6B9, Q05856, P21187, M9PC85, Q9VZ69, Q9V3W7, Q9VHR5, Q9VFT4, Q7KMJ6, Q9V3P3
GO:0000228	nuclear chromosome	5.52e-06	12	5.69875	A0A0B4LGZ5, Q24090, M9PB84, A0A0B4KFZ9, A1ZAH8, Q9V3G1, C6SUW3, Q0E9B6, X2JC35, X2JKU5, P04359, X2J950
GO:0015934	large ribosomal subunit	3.69e-05	5	20.5788	Q9VVU2, Q9VNE9, X2JIQ5, M9MRC9, Q9VTP4
GO:0015935	small ribosomal subunit	3.96e-05	6	13.4698	M9PB84, A1ZAH8, C6SUW3, X2JC80, Q8T3U2, X2JKU5
GO:0005634	nucleus	6.09e-05	106	1.42883	O18645, Q9VUQ5, M9PGH6, M9PEY6, O77410, M9MSN9, Q9NFU0, Q8T6B9, M9PDG3, Q24492, Q9V6L9, Q9VCK0, Q94547, Q9NKV0, M9PC89, P53034, Q24595, Q8I0I5, Q24311, Q9W1G7, Q9VDY1, Q9VG76, A1Z8D0, Q9VGI8, Q8IRG6, Q7KN79, Q9V3P3, Q9VI82, A1Z7K9, P35600, Q9VU02, O17468, A4V2B8, Q9VR91, Q8IMI7, M9PC85, Q9VL06, Q7KY08, P20028, Q9VL02, Q9VE55, P04052, E1JJ45, A4V2A4, X2JEW2, X2JF83, Q9VP13, M9PG76, P91875, A4V4C1,…
GO:0030014	CCR4-NOT complex	6.57e-05	6	12.3473	A8DY82, Q8I0I5, M9PF85, Q8IPB9, Q7K126, Q94547
GO:0030126	COPI vesicle coat	0.000161	5	15.4341	O62621, Q9W0B8, Q9Y0Y5, P45437, A0A0B4KHL2
GO:0005739	mitochondrion	0.000211	37	1.91551	Q9NG98, Q9VAW5, O77477, Q7JVK1, Q7JUX9, X2JH42, M9NDG7, A0A0B4LFL2, Q8IP62, Q9W1H8, O02649, Q9VHT5, Q9VKU3, Q8IPE8, X2JC94, Q9VSR5, Q9VV75, Q9W2T3, Q9VKD3, A1Z9E3, Q9VD58, Q9W4I3, Q9VVN2, Q9VWG0, Q8SXF0, Q9VEV5, M9NFJ2, Q9VUJ0, Q95TK5, Q9W1G7, Q9VEX6, Q9VFB2, Q7KUB0, A1ZBJ2, Q0E8E8, Q94883, P54622
GO:0016442	RISC complex	0.000281	5	13.7192	Q9NFU0, Q9VUQ5, X2J5X6, A1ZAW0, A0A0B4KGU4
GO:0030687	preribosome, large subunit precursor	0.000484	7	6.64854	M9PBK5, M9PG76, P05389, Q9VL96, Q7K0Y1, Q9VXK5, A8DYB0
GO:0005663	DNA replication factor C complex	0.000616	4	19.7557	Q9VX15, P35600, Q9VKW3, P53034
GO:0005811	lipid particle	0.000834	24	2.1396	Q9VV75, Q9VE79, Q7JRH5, Q9VKM7, A0A0B4KFZ9, P02283, Q9NFU0, Q9VK69, X2JH42, P06605, P21187, Q9W1H8, O02649, A1ZBJ2, Q8IPE8, Q7KUB0, A0A0B4KGU4, E4NKG1, Q0E8E8, Q9VSR5, Q9W5C2, Q7K1Q6, Q9VFT4, Q9VCA8
GO:0045495	pole plasm	0.00140263	5	9.49792	Q05856, P25158, P49028, A1Z6E0, Q9V6L9
GO:0030015	CCR4-NOT core complex	0.00314792	4	12.3473	A8DY82, M9PF85, Q7K126, Q94547
GO:0005786	signal recognition particle, endoplasmic reticulum targeting	0.00458128	4	10.9754	Q9V3D9, Q9VSS2, P49963, Q9VDK7
GO:0016460	myosin II complex	0.00475277	3	24.6946	Q99323, M9NEW1, F6J1D0
GO:0005829	cytosol	0.00703174	47	1.47103	P55830, Q9NG98, Q9VY91, Q9U9Q4, Q9VUQ5, E2QCG7, F6J1D0, Q9VAW5, Q9VTU4, M9PBZ9, Q9VU02, Q8T3U2, A4V2B8, A0A0B4LFB3, M9PCC1, Q9VK69, Q9VN21, M9NDG7, A0A0B4LFL2, P21187, A0A0B4KGU4, A8DZ29, Q9VCK0, Q9VCA8, Q9VTZ0, E1JJ45, C6SUW3, X2J9P9, Q9VAX8, Q9VR59, O76521, Q99323, Q24595, Q9VN25, Q9W541, X2JCY2, Q8I0I5, Q9VVA6, Q9VGI5, X2JFR6, Q9V455, Q9VFV9, A4V4C1, E4NKG1, Q9V393, Q9VFT4, M9PCK7
GO:0005703	polytene chromosome puff	0.00719076	7	4.02005	A0A0B4LGZ5, N0D8I3, E1JJ68, P04052, Q2EZ47, P35875, Q9V3P3
GO:0035145	exon-exon junction complex	0.00847262	4	8.97985	P49028, Q9V535, X2JBC1, Q9VB04
GO:0048500	signal recognition particle	0.00925162	3	18.5209	Q9V3D9, P49963, Q9VDK7
GO:0035101	FACT complex	0.00925162	3	18.5209	N0D8I3, Q05344, Q8IRG6

## Sheet: REVIGO_GOBP
term_ID	description	frequency	log10 p-value	Gene count	Fold enrichment	uniqueness	dispensability	representative	eliminated		Genes
GO:0002181	cytoplasmic translation	0.00984	-63.5214	63	16.938	0.62	0	2181	0		E1JJM9, P55830, X2JC35, A0A0B4KED0, Q9V9M7, Q9VVU2, Q9W229, M9MRF2, Q0E9B6, M9PG47, X2JDU0, M9PB84, Q9VHE5, A1ZAH8, P29327, C6SUW3, M9PBK5, O16797, P48159, Q8MLY8, P17704, P36241, Q9VBH8, P50887, A0A0B4LG52, Q9VLT7, Q9VJ19, P09180, Q9VNE9, X2JCX8, Q9W1B9, Q9V3G1, M9MRC9, Q8T3U2, X2J950, X2JKU5, Q9V597, A8Y560, X2JGM9, Q8IMI7, Q9VBN5, Q9W0A8, M9PFF0, A0A0B4LGZ5, P55841, X2JCS6, M9PIM0, P05389, Q9W…
GO:0051298	centrosome duplication	0.008	-21.1146	34	8.464	0.701	0.032	51298	0		Q9VJ19, P09180, Q9W0R0, A0A0B4KFZ9, Q9VNE9, M9MRC9, Q9V3G1, Q8T3U2, O77430, Q9V9M7, X2JGM9, Q9VBN5, Q9W0A8, M9PFF0, Q9VI72, Q9VCA8, A0A0B4LGZ5, P55841, X2JDU0, M9PIM0, X2JCS6, X2JE06, Q9W499, P29327, X2J5G6, Q9VTP4, O16797, Q9VXU8, X2JIQ5, P36241, P41093, D1Z3A1, Q9V9W2, Q9VZ62
GO:0032543	mitochondrial translation	0.00826	-20.9547	31	9.58	0.536	0.663	32543	0		Q9VPL3, Q9VPF6, Q9W1L1, M9PE14, Q9VAY9, F3YDM8, Q7JVK1, A8E702, Q8IP62, Q9VHT5, Q9VNC1, Q9VSR5, Q8SYP9, Q7K0A0, Q9VHN6, Q9VUX1, Q9VU36, Q9V3E3, Q9W4I3, Q9VVN2, Q8T3V6, Q8SXF0, Q9VEV5, Q9VUJ0, Q9VY48, Q9V6Y3, Q9VFB2, Q7JZM8, Q9VXQ0, Q9W547, Q9VVX4
GO:0006413	translational initiation	0.0058	-11.1355	17	9.522	0.635	0.639	6413	0		Q9W2D9, Q9U9Q4, E2QCG7, Q9VTU4, M9PBZ9, Q9VN50, O77410, F3YDM8, Q9W4X7, Q9W541, Q9VN25, A0A0B4LFL2, O02195, X2JFR6, A0A0B4KGU4, A8DZ29, Q9VCK0
GO:0000027	ribosomal large subunit assembly	0.00158	-10.1649	11	17.396	0.654	0.284	27	0		O16797, A0A0B4LGZ5, M9PIM0, X2JE06, Q9VU36, R9Q794, Q9W1B9, Q9VZE6, Q9W0A8, Q9V9W2, A8DYB0
GO:0001731	formation of translation preinitiation complex	0.00088	-9.5867	12	13.443	0.49	0.664	1731	0		Q9W4X7, Q9VN25, A0A0B4LFL2, Q9W2D9, O02195, Q9U9Q4, E2QCG7, Q9VTU4, Q9VN50, O77410, Q9VCK0, A0A0B4LFB3
GO:0022008	neurogenesis	0.12824	-7.6757	50	2.379	0.726	0.196	22008	0		F6J1D0, M9PEY6, M9PBZ9, Q9VK69, P23572, Q8T6B9, Q9VNC1, E1JJI5, Q9VZE6, Q0E9B6, Q7K0Y1, Q7KMJ6, Q8SWR8, Q9VXV3, Q9VWI2, Q7JWD6, M9PC89, E1JJ68, A4V3G8, Q9VL25, Q9VKW3, A1Z8U0, P53034, Q8SY39, Q99323, P48159, A8DY82, X2JCY2, Q8I0I5, Q8MLY8, Q7K126, Q9VFV9, Q9V3W7, Q8IRG6, Q9VZ62, Q9U9Q4, P35600, Q9VL96, Q7KKH3, O77430, P21187, Q7KVQ0, Q9VN58, Q05344, P20028, Q9W255, A4V4C1, D1Z3A1, Q24179, Q94883
GO:0000398	mRNA splicing, via spliceosome	0.02153	-6.5544	27	3.212	0.586	0.322	398	0		Q9W0R0, P49028, Q9VU02, Q9VF26, M9PCC1, Q9VN21, Q8T6B9, Q05856, P21187, M9PC85, Q9VHR5, Q7KMJ6, M9PC89, E1JGN9, E1JJ68, Q9V535, E1JJ45, Q9W1I6, Q9VJ87, Q9VAX8, A1Z8U0, Q9W255, Q9V3T8, Q9VZ69, Q9V3W7, Q9VFT4, Q9V3P3
GO:0017148	negative regulation of translation	0.00765	-5.0173	10	6.894	0.52	0.658	17148	0		Q9NFU0, A8DY82, Q7KY08, Q8I0I5, M9PF85, Q7K126, Q960Z4, Q9VBQ1, X2J9P9, Q94547
GO:0007095	mitotic G2 DNA damage checkpoint	0.00624	-4.9281	13	4.854	0.713	0.53	7095	0		P04052, O77430, A8DY82, P23572, P23128, Q8I0I5, Q24492, Q24311, Q9V455, Q9V3W7, A8DZ29, Q94547, Q5EAK6
GO:0007317	regulation of pole plasm oskar mRNA localization	0.0022	-4.7352	8	8.962	0.512	0.334	7317	0		M9NDG7, E1JGN9, P49028, Q9V535, M9PBM2, Q9V8V8, X2J9P9, Q9VF26
GO:0042254	ribosome biogenesis	0.01679	-4.6861	9	7.332	0.659	0.694	42254	0		Q9V411, M9PG76, X2JCS6, Q7JXU4, Q9VPL3, Q7KVQ0, Q9VHE5, Q9VBH8, Q7JQN4
GO:0040018	positive regulation of multicellular organism growth	0.00466	-4.5376	11	5.377	0.784	0.452	40018	0		M9PFS0, Q9W437, Q7JXU4, Q9W133, Q8SXX1, P50887, Q7JQN4, Q9VZE6, Q7K0Y1, Q9VNB9, Q9VXK5
GO:0010501	RNA secondary structure unwinding	0.00272	-3.9508	8	6.938	0.755	0.322	10501	0		P23128, Q8MZI3, E1JJ68, A0A0B4KGU4, Q7JQN4, Q9V3C4, Q9W3M7, Q8SY39
GO:0007281	germ cell development	0.06856	-3.8827	9	5.761	0.663	0.56	7281	0		Q9NFU0, Q9VAQ0, Q9VCN7, H5V8A9, Q05856, P25158, Q960Z4, A1Z6E0, A1Z8D0
GO:0042787	protein ubiquitination involved in ubiquitin-dependent protein catabolic process	0.00624	-3.585	12	3.841	0.718	0.283	42787	0		Q9VAQ0, Q9VR91, Q9W0D3, Q9VL06, Q7JWD6, X2JF83, Q24311, Q9W2S3, Q9VFP2, Q9VN58, Q8IP45, O77430
GO:0098586	cellular response to virus	0.00088	-3.4841	5	13.443	0.936	0	98586	0		Q9VP13, Q9VUQ5, Q8MRC7, A1ZAW0, Q8STG9
GO:0007294	germarium-derived oocyte fate determination	0.00246	-3.2381	7	6.49	0.693	0.687	7294	0		Q9NFU0, Q9VCN7, Q7KY08, Q9V535, M9PBM2, Q9V8V8, Q9VF26
GO:0007067	mitotic nuclear division	0.02593	-3.1918	15	2.901	0.705	0.699	7067	0		M9PDN9, Q9VA00, M9PBZ9, Q9VE85, A4V2B8, P53034, O77430, Q9W4X7, P23572, M9PBM2, Q9VXU8, Q9VC45, A8DZ29, E2QCR4, Q9VXV3
GO:0045732	positive regulation of protein catabolic process	0.00378	-2.735	5	8.962	0.68	0.645	45732	0		O76324, Q9VN58, E1JJI5, A1Z6E0, Q9V6L9
GO:0033962	cytoplasmic mRNA processing body assembly	0.00132	-2.6072	4	13.443	0.654	0.685	33962	0		P23128, Q9VEN9, Q9V3C4, Q9VVI2
GO:0048812	neuron projection morphogenesis	0.0508	-2.5057	12	2.855	0.631	0.649	48812	0		Q9NFU0, Q9W0B8, X2JEW2, Q24492, Q9VHK3, Q9VL75, P35875, Q9VTU4, Q8STG9, O77410, A0A0B4KHL2, A0A0B4LFB3
GO:0030162	regulation of proteolysis	0.01714	-2.4777	6	5.761	0.697	0.493	30162	0		Q9W0D3, Q9W2S3, Q9VFP2, E1JJI5, Q8IP45, Q9VZF4
GO:0090328	regulation of olfactory learning	0.00079	-2.4432	4	11.949	0.786	0.392	90328	0		Q9NFU0, P23128, Q7KY08, Q8SWR8
GO:0048136	male germ-line cyst formation	0.00026	-2.3959	3	26.885	0.772	0.478	48136	0		Q9VCH1, A8DZ29, M9PBZ9
GO:0006376	mRNA splice site selection	0.00079	-2.3003	4	10.754	0.512	0.684	6376	0		Q8T6B9, Q9V3T8, M9PC85, Q9V3W7
GO:0006614	SRP-dependent cotranslational protein targeting to membrane	0.00097	-2.3003	4	10.754	0.786	0.453	6614	0		Q9V3D9, Q9VSS2, P49963, Q9VDK7
GO:0045571	negative regulation of imaginal disc growth	0.00088	-2.3003	4	10.754	0.762	0.608	45571	0		Q9NFU0, E1JH02, E4NKG1, Q9VFT4
GO:0048134	germ-line cyst formation	0.00255	-2.3003	4	10.754	0.736	0.413	48134	0		Q9NFU0, Q9VCN7, H5V8A9, M9PBM2
GO:0036098	male germ-line stem cell population maintenance	0.00132	-2.174	4	9.776	0.879	0.037	36098	0		A4V3G8, A0A0B4KGU4, A1Z8D0, Q9VPQ2
GO:0046959	habituation	0.00105	-2.174	4	9.776	0.869	0.688	46959	0		Q9NFU0, P23128, Q7KY08, Q8SWR8
GO:0031122	cytoplasmic microtubule organization	0.0036	-2.1606	6	4.888	0.74	0.631	31122	0		Q9VK69, M9MRM4, M9PDN9, Q9VX15, Q9VL02, Q9VXU8
GO:0000466	maturation of 5.8S rRNA from tricistronic rRNA transcript (SSU-rRNA, 5.8S rRNA, LSU-rRNA)	0.00132	-2.1056	3	20.164	0.527	0.614	466	0		Q9VL96, Q7K0Y1, Q9VXK5
GO:0009267	cellular response to starvation	0.00949	-2.0664	10	2.83	0.859	0.547	9267	0		O18645, Q9VM69, Q7KVQ0, Q9VL75, A4V4C1, Q9W1V3, X2JL73, A4V2B8, M9PCC1, A8DYB0
GO:0000028	ribosomal small subunit assembly	0.00176	-2.2486	5	6.721	0.652	0.865	27	1		A1ZAH8, P17704, X2JCX8, X2JC80, X2JKU5
GO:0000184	nuclear-transcribed mRNA catabolic process, nonsense-mediated decay	0.00176	-2.5191	5	7.907	0.676	0.853	398	1		M9NDG7, X2JDZ8, Q9V535, X2JBC1, Q9W1H5
GO:0000226	microtubule cytoskeleton organization	0.03305	-3.5114	7	7.238	0.695	0.725	51298	1		Q9VUA5, Q9VTZ0, P49028, Q9V535, Q9V8V8, Q9VC45, E2QCR4
GO:0000289	nuclear-transcribed mRNA poly(A) tail shortening	0.00132	-3.6925	5	14.936	0.682	0.832	398	1		A8DY82, A1Z7K9, Q8I0I5, Q9VZV3, Q7K126
GO:0000381	regulation of alternative mRNA splicing, via spliceosome	0.00677	-2.8399	10	3.683	0.581	0.85	398	1		Q8T6B9, M9PC89, E1JJ68, Q9V535, Q9V3T8, M9PC85, Q960Z4, Q9V3W7, A4V2A4, Q9VSH4
GO:0000462	maturation of SSU-rRNA from tricistronic rRNA transcript (SSU-rRNA, 5.8S rRNA, LSU-rRNA)	0.00325	-2.3427	6	5.377	0.494	0.863	42254	1		Q8SXF0, Q8MLY8, Q9W229, Q9VL75, X2JCX8, A0A0B4LG52
GO:0000463	maturation of LSU-rRNA from tricistronic rRNA transcript (SSU-rRNA, 5.8S rRNA, LSU-rRNA)	0.0007	-3.9355	5	16.803	0.54	0.774	27	1		Q9W499, X2J5G6, Q9VL96, Q7K0Y1, Q9VXK5
GO:0006260	DNA replication	0.01002	-4.0315	10	5.272	0.699	0.776	7095	1		Q24492, Q9VX15, P35600, Q05344, M9PGH6, Q9VGI8, Q8IRG6, Q94883, P53034, P54622
GO:0006281	DNA repair	0.01521	-4.6459	14	4.229	0.676	0.739	7095	1		M9PFS0, Q24090, Q24492, X2JDZ8, M9PG76, Q9VDY1, P35600, Q05344, E1JJI5, Q2EZ47, M9PGH6, Q9VGI8, Q8IRG6, P53034
GO:0006364	rRNA processing	0.01151	-2.9095	8	4.78	0.452	0.855	42254	1		Q9VEJ2, Q9VM69, P29327, Q8IMI7, Q9W1V3, Q7K0Y1, A8DYB0, Q7KN79
GO:0006397	mRNA processing	0.02672	-4.6861	9	7.332	0.583	0.892	398	1		Q9VUH8, A1Z7K9, Q9VIV2, Q9V535, Q9VZV3, E1JJ45, M9PEY6, Q9VSH4, Q9VB04
GO:0006402	mRNA catabolic process	0.00606	-5.5017	8	11.32	0.649	0.744	398	1		A8DY82, Q7KY08, Q8I0I5, M9PF85, Q7K126, Q9VVI2, Q9VKK1, Q94547
GO:0006412	translation	0.03885	-30.3134	90	4.026	0.581	0.767	2181	1		E1JJM9, P55830, Q9VPL3, Q9W1L1, M9PBZ9, X2JC35, M9PE14, A0A0B4KED0, F3YDM8, Q9V9M7, Q8IP62, Q9VVU2, Q9W229, M9MRF2, Q8SYP9, Q0E9B6, M9PG47, Q9VHN6, X2JDU0, M9PB84, Q9VHE5, A1ZAH8, P29327, Q9VU36, C6SUW3, Q9VVN2, Q8T3V6, O16797, P48159, Q9VUJ0, Q9VEV5, Q8SXF0, Q9V6Y3, Q8MLY8, Q9VFB2, P17704, P36241, Q9VBH8, Q7JZM8, P50887, Q9VXQ0, Q9W547, A0A0B4LG52, Q9VLT7, Q9VJ19, P09180, Q9VNE9, Q9VPF6, X2JCX8,…
GO:0006417	regulation of translation	0.01442	-3.1549	7	6.273	0.518	0.88	17148	1		Q9NFU0, Q9VUJ0, E1JJ68, Q9VBQ1, Q9V3C4, X2J9P9, M9PBZ9
GO:0006446	regulation of translational initiation	0.00141	-9.2306	11	14.787	0.581	0.753	1731	1		Q9W4X7, Q9VN25, A0A0B4LFL2, Q9W2D9, O02195, E2QCG7, Q9VTU4, Q9VN50, O77410, Q9VCK0, A0A0B4LFB3
GO:0007310	oocyte dorsal/ventral axis specification	0.00369	-2.5499	6	5.974	0.665	0.76	7317	1		Q9NFU0, Q9VCN7, Q9V535, M9PBM2, A4V4C1, A4V2B8
GO:0007314	oocyte anterior/posterior axis specification	0.00765	-2.4777	6	5.761	0.645	0.958	7317	1		Q9VCN7, P25158, Q9V535, Q9V8V8, A1Z6E0, Q9V3Y8
GO:0007315	pole plasm assembly	0.0058	-2.5191	5	7.907	0.535	0.957	7317	1		Q9VCN7, P25158, P49028, A1Z6E0, Q9VF26
GO:0007318	pole plasm protein localization	0.00097	-2.0611	4	8.962	0.581	0.784	7317	1		M9NDG7, P25158, Q9V8V8, Q9VB04
GO:0007319	negative regulation of oskar mRNA translation	0.0007	-5.1169	6	17.923	0.59	0.788	17148	1		M9NDG7, E1JHA4, E1JJ45, Q960Z4, X2J9P9, E2QCR4
GO:0008069	dorsal/ventral axis specification, ovarian follicular epithelium	0.00114	-2.0611	4	8.962	0.703	0.813	7317	1		Q9VCN7, E1JH02, P35875, Q9VFT4
GO:0016246	RNA interference	0.00334	-4.7932	9	7.561	0.576	0.758	17148	1		M9NDG7, Q7KY08, X2JDZ8, E1JJ68, Q9VUQ5, X2JBC1, A1ZAW0, A0A0B4KGU4, Q9VF26
GO:0030422	production of siRNA involved in RNA interference	0.00105	-3.1373	5	11.202	0.523	0.823	17148	1		Q7KY08, Q9VUQ5, Q9VNC1, X2J5X6, A1ZAW0
GO:0030423	targeting of mRNA for destruction involved in RNA interference	0.00044	-3.3188	4	21.508	0.471	0.769	17148	1		Q7KY08, Q9VUQ5, A1ZAW0, Q9VF26
GO:0031054	pre-miRNA processing	0.00044	-3.0301	4	17.923	0.487	0.862	17148	1		Q9VI58, Q9VNC1, X2J5X6, A1ZAW0
GO:0035195	gene silencing by miRNA	0.00325	-3.6696	6	10.082	0.504	0.904	17148	1		P23128, Q7KY08, X2JDZ8, Q9VUQ5, X2JBC1, Q9W1H5
GO:0042274	ribosomal small subunit biogenesis	0.00554	-2.0611	4	8.962	0.675	0.788	42254	1		Q9VEJ2, P29327, Q8IMI7, Q7KN79
GO:0045451	pole plasm oskar mRNA localization	0.00439	-4.2472	10	5.601	0.535	0.922	7317	1		Q9VCN7, Q9VN21, E1JGN9, E1JHA4, P49028, Q9V535, Q9V8V8, Q9W1H5, Q9VB04, Q9VF26
GO:0045727	positive regulation of translation	0.00272	-2.4227	5	7.468	0.56	0.775	17148	1		Q9W4M7, Q9VCN7, P25158, P21187, E1JHA4
GO:0048477	oogenesis	0.05792	-3.1791	25	2.134	0.656	0.876	7281	1		Q9VCN7, P55830, M9PC89, P20240, M9PB84, P25158, P49028, Q960Z4, X2J9P9, P07182, P55824, M9PCC1, Q9VF26, M9NDG7, Q9W437, Q8T6B9, H5V8A9, X2JEK3, M9PBM2, P21187, A0A0B4KGU4, Q9VC45, E2QCR4, P98163, Q8T6I0
GO:0051297	centrosome organization	0.01187	-7.9788	15	7.201	0.71	0.936	51298	1		P55841, X2JCS6, M9PIM0, Q9W1V3, X2J9P9, Q8T3U2, O16797, X2JGM9, P53501, Q9VXU8, Q8IPB9, Q9VBN5, Q9VC45, Q9V9W2, Q9VI72

## Sheet: REVIGO_GOMF
term_ID	description	frequency	log10 p-value	Gene count	Fold enrichment	uniqueness	dispensability	representative	eliminated		Genes
GO:0003735	structural constituent of ribosome	0.01548	-56.5086	95	7.314	0.904	0	3735	0		E1JJM9, P55830, Q9VPL3, Q9W1L1, X2JC35, M9PE14, A0A0B4KED0, F3YDM8, Q9V9M7, Q8IP62, Q9VVU2, Q9W229, Q9VNC1, M9MRF2, Q8SYP9, Q0E9B6, M9PG47, Q9VHN6, X2JDU0, M9PB84, Q9VHE5, P29327, A1ZAH8, Q9VU36, Q9V3E3, C6SUW3, Q9VVN2, Q8T3V6, O16797, M9PBK5, P48159, Q9VUJ0, Q9VEV5, Q8SXF0, Q9V6Y3, Q8MLY8, Q9VFB2, P36241, P17704, Q9VBH8, Q7JZM8, P50887, Q9VXQ0, Q9W547, A0A0B4LG52, Q9VLT7, Q9VJ19, P09180, Q9VNE9,…
GO:0003723	RNA binding	0.05453	-19.4225	51	4.622	0.571	0.449	3723	0		P49028, Q9VAW5, Q9W1V3, M9PE14, A0A0B4KED0, Q9NFU0, Q8T6B9, M9PDG3, Q9VEN9, Q9VZE6, A0A0B4KGU4, Q8SYP9, Q9VCA8, M9PC89, X2JDU0, M9PB84, A1ZAH8, Q9VHE5, Q960Z4, Q9VJ87, Q8SY39, Q9VUJ0, Q9VBH8, Q9VBQ1, P28668, Q9VJ19, Q9VCH5, Q9VL96, Q9VU02, X2JKU5, Q9VUH8, P23128, X2JEK3, X2JGM9, Q9VHT5, Q05344, M9PC85, A8DZ29, M9PFF0, X2JCS6, E1JGN9, A4V2A4, Q9VTP4, X2J9P9, Q9W255, M9PHM6, R9Q794, E4NKG1, Q9VVX4,…
GO:0003729	mRNA binding	0.01656	-11.1175	31	4.453	0.484	0	3729	0		Q9VIV2, Q9VNE9, E2QCG7, Q9W1H5, Q9VSY2, X2JKU5, Q9W4X7, Q9NFU0, Q8T6B9, P21187, M9PC85, Q9VSH4, Q7KMJ6, M9PG47, Q9VCN7, M9PC89, E1JHA4, Q9V535, E1JJ68, Q9W499, E1JJ45, Q960Z4, Q9W1I6, Q9VVI2, Q9VN25, Q8IPB9, Q9V3T8, Q9VBQ1, Q9V3W7, Q9VFT4, E2QCR4
GO:0003743	translation initiation factor activity	0.00477	-10.4486	18	7.895	0.539	0.582	3743	0		Q9W2D9, Q9U9Q4, E2QCG7, Q9VTU4, M9PBZ9, Q9VN50, O77410, A0A0B4LFB3, Q9W4X7, F3YDM8, Q9W541, Q9VN25, A0A0B4LFL2, O02195, Q9VCH1, X2JFR6, A8DZ29, Q9VCK0
GO:0005515	protein binding	0.20274	-8.2161	59	2.24	0.786	0.127	5515	0		P49028, Q9VUQ5, Q9VZV3, Q9W1H5, M9PBZ9, Q9NFU0, Q8T6B9, P23572, M9NDG7, M9NE01, E1JJI5, E1JH02, Q9V6L9, Q8SWR8, P54397, Q94547, Q9VCN7, M9PC89, P20240, E1JJ68, Q8MRC7, Q960Z4, Q9VJ87, P55824, A8DY82, Q8I0I5, O76324, Q9V3T8, Q7K126, Q9V3W7, Q9V393, A1Z7K9, Q9VCH5, A4V2B8, O77430, P23128, P21187, Q05344, M9PC85, M9NEW1, X2JC94, A0A0B4LGZ5, Q9VTZ0, Q7KY08, E1JHA4, Q9V535, Q9VFP2, Q9VA00, A1Z6E0, X2J…
GO:0019843	rRNA binding	0.00288	-7.308	11	10.006	0.552	0.553	19843	0		A0A0B4LGZ5, X2JDU0, X2JGM9, Q9VU36, Q9W1B9, Q9VZE6, Q9W547, Q9V3G1, C6SUW3, Q0E9B6, X2JKU5
GO:0005524	ATP binding	0.06713	-6.6615	61	1.995	0.608	0.304	5524	0		O18645, Q9VZV3, A1ZAW0, M9PGH6, Q9VK69, Q9VBX5, P23572, X2JH42, M9NDG7, X2JDZ8, E1JJI5, A0A0B4KGU4, Q9VXR5, M9MRS7, E1JJ68, M9PF96, A4V3G8, Q9VL25, Q9VKW3, A8DYB0, P53034, Q8SY39, Q99323, X2JCY2, Q9VDY1, Q9VGI5, O76324, Q9W133, Q9VFV9, Q7JQN4, Q9VGI8, P28668, M9PCK7, A4V303, Q8MZI3, Q9VNP5, P35600, G7H829, A4V2B8, Q9VGD4, Q9VF26, Q9VI57, P23128, X2JEK3, Q9VI58, P53501, D3PFF6, O02649, Q9V8V8, Q5E…
GO:0004535	poly(A)-specific ribonuclease activity	0.00063	-4.4248	5	20.467	0.81	0	4535	0		A8DY82, A1Z7K9, Q8I0I5, Q7K126, Q94547
GO:0004004	ATP-dependent RNA helicase activity	0.0045	-3.8761	10	5.012	0.745	0.231	4004	0		P23128, Q8MZI3, E1JJ68, Q9VL25, A0A0B4KGU4, Q7JQN4, Q9V3C4, Q9W3M7, Q8SY39, Q9VF26
GO:0070180	large ribosomal subunit rRNA binding	9e-05	-3.2041	4	19.649	0.624	0.41	70180	0		M9PBK5, P48159, M9PG76, P05389
GO:0031369	translation initiation factor binding	0.00198	-3.1524	5	11.164	0.822	0.07	31369	0		A0A0B4LFL2, E2QCG7, Q9VN50, Q9VB04, A0A0B4LFB3
GO:0004386	helicase activity	0.00936	-3.1439	9	4.511	0.748	0.572	4386	0		E1JJ68, Q9VNP5, X2JBC1, A1ZAW0, Q9VL25, A0A0B4KGU4, Q9VGI8, Q8SY39, Q9VF26
GO:0043022	ribosome binding	0.00189	-2.9975	6	7.368	0.822	0.07	43022	0		Q9VCN7, Q9W2D9, X2JFR6, M9PF10, Q9VKU3, X2JC80
GO:0008312	7S RNA binding	0.00054	-2.9164	4	16.374	0.591	0.473	8312	0		Q9V3D9, Q9VSS2, P49963, Q9VDK7
GO:0016779	nucleotidyltransferase activity	0.00819	-2.5352	6	5.895	0.734	0.1	16779	0		Q9W541, Q8MZI3, Q7JQN4, Q9V3C4, Q9W3M7, M9PCK7
GO:0044822	poly(A) RNA binding	0.01656	-2.0711	9	3.07	0.502	0.671	44822	0		Q05856, Q9W2T3, Q9W0R0, Q9VZV3, X2J5G6, Q9VL25, Q9VU02, Q8SWR8, Q9VF26
GO:0003689	DNA clamp loader activity	0.00063	-2.0294	3	18.421	0.552	0.555	3689	0		P35600, Q9VKW3, P53034
GO:0003730	mRNA 3'-UTR binding	0.00252	-2.1789	6	4.912	0.537	0.8	3729	1		Q9VCN7, P21187, E1JHA4, E1JJ45, Q9VZ69, Q960Z4
GO:0016301	kinase activity	0.0332	-2.0841	7	3.907	0.719	0.729	16779	1		M9PFS0, X2JDZ8, Q9VGI5, O76324, Q2EZ47, A4V4C1, M9PCC1
GO:0004672	protein kinase activity	0.02286	-2.0309	14	2.247	0.722	0.833	16779	1		M9PFS0, Q9VZV3, A4V3G8, A4V2B8, P23572, X2JDZ8, Q9VGI5, O76324, Q9W133, Q9V8V8, E1JJI5, A4V4C1, Q9V3Y8, Q5EAK6
GO:0000166	nucleotide binding	0.09574	-5.8297	26	3.012	0.6	0.841	5524	1		Q9VIV2, E2QCG7, M9PE14, Q9W4X7, Q8T6B9, P21187, Q9W229, M9PC85, Q9VSH4, Q9W0A8, Q7KMJ6, Q9VCN7, M9PC89, Q9V535, E1JHA4, E1JJ45, Q960Z4, Q9VUJ0, Q9V3T8, Q8IPB9, Q9VZ69, Q9V3W7, Q9VBQ1, Q9VGI8, Q9VFT4, Q9W5Y4

## Sheet: REVIGO_GOCC
term_ID	description	frequency	log10 p-value	Gene count	Fold enrichment	uniqueness	dispensability	representative	eliminated		Genes
GO:0005840	ribosome	0.01729	-65.5058	65	16.379	0.308	0	5840	0		E1JJM9, P55830, X2JC35, M9PE14, A0A0B4KED0, F3YDM8, Q9V9M7, Q9VVU2, Q8IP62, Q9W229, M9MRF2, Q0E9B6, M9PG47, X2JDU0, M9PB84, Q9VHE5, P29327, C6SUW3, M9PBK5, O16797, P48159, Q8MLY8, P17704, P36241, Q9VBH8, P50887, A0A0B4LG52, Q9VLT7, Q9VJ19, P09180, Q9VNE9, X2JCX8, Q9W1B9, Q9V3G1, M9MRC9, Q8T3U2, X2J950, X2JKU5, Q9V597, A8E702, A8Y560, X2JGM9, Q8IMI7, Q9VBN5, Q9W0A8, M9PFF0, A0A0B4LGZ5, P55841, X2J…
GO:0022625	cytosolic large ribosomal subunit	0.00561	-45.8069	43	18.308	0.305	0.604	22625	0		Q9VLT7, Q9VJ19, P09180, Q9VNE9, Q9W1B9, Q9V3G1, M9MRC9, X2JC35, A0A0B4KED0, Q9V597, A8Y560, Q9V9M7, Q9VVU2, Q9VBN5, M9MRF2, Q9W0A8, M9PFF0, A0A0B4LGZ5, P55841, X2JDU0, M9PIM0, X2JCS6, P05389, X2JE06, Q9W499, Q9VHE5, X2J5G6, Q9VTP4, M9PBK5, O16797, P48159, M9PG76, M9PHM6, X2JIQ5, P36241, Q9VBH8, R9Q794, P41093, P50887, D1Z3A1, Q9V9W2, Q9VNB9, P04359
GO:0000932	P-body	0.00299	-13.3726	17	12.347	0.37	0.566	932	0		A1Z7K9, E1JGN9, Q9VZV3, L0MLQ9, Q9W1H5, Q9V3C4, M9PBZ9, X2J9P9, Q9VVI2, A8DY82, P23128, Q9VEN9, M9PF85, Q7K126, E1JH02, Q9VKK1, Q94547
GO:0033290	eukaryotic 48S preinitiation complex	9e-05	-13.0809	13	18.884	0.51	0.418	33290	0		Q9W2D9, Q9U9Q4, E2QCG7, Q9VTU4, Q9VN50, O77410, A0A0B4LFB3, Q9W4X7, Q9VN25, A0A0B4LFL2, O02195, X2JFR6, Q9VCK0
GO:0005737	cytoplasm	0.35515	-11.7011	118	1.876	0.791	0.11	5737	0		O18645, Q9W2D9, Q9VUQ5, F6J1D0, Q9W1H5, P35875, M9MSN9, Q9NFU0, H5V8A9, M9NDG7, Q9V6L9, Q0E9B6, Q8SWR8, Q9VCA8, Q94547, Q9NKV0, P20240, M9PB84, A1ZAH8, C6SUW3, P55824, A1Z8U0, Q24595, A8DY82, X2JCY2, Q9W0D3, Q9VVA6, Q8I0I5, Q24311, Q9W1G7, Q9VGI5, Q9VGI8, P28668, Q9V393, Q9V3P3, M9PDN9, Q9VNP5, G7H829, Q9V3G1, A4V2B8, X2JKU5, Q9VR91, Q9VN21, Q9VI58, P53501, O02649, A0A0B4LGZ5, Q9VL06, Q7KMQ0, Q7K…
GO:0005852	eukaryotic translation initiation factor 3 complex	0.00154	-11.3904	12	17.431	0.644	0.199	5852	0		Q9W4X7, Q9VN25, A0A0B4LFL2, Q9W2D9, O02195, Q9U9Q4, E2QCG7, Q9VTU4, Q9VN50, O77410, Q9VCK0, A0A0B4LFB3
GO:0005875	microtubule associated complex	0.03377	-11.3372	42	3.457	0.463	0.423	5875	0		Q9VPB3, A4V303, A1ZBF1, Q8MZI3, M9PDN9, P35600, Q2EZ47, M9PBZ9, A0A0B4LFB3, M9PCC1, O77430, Q9VK69, P23572, P23128, Q9Y0Y5, Q24492, O02195, P21187, P53501, Q9W1H8, O02649, Q8IPE8, A0A0B4KGU4, P54397, Q9VV75, Q9VTZ0, Q9VMX3, Q9VKD3, Q9VX15, E1JJ68, Q9VD58, X2J9P9, Q9VVI2, Q9VKW3, P53034, Q9VVA6, Q9VK58, X2JFR6, Q9VK59, A1ZBJ2, Q9VC45, X2JC80
GO:0005730	nucleolus	0.01802	-11.2182	31	4.503	0.519	0.425	5730	0		Q9VL75, Q9VL96, Q9W1V3, P35875, Q9V3G1, X2JC35, A4V2B8, X2JKU5, X2J950, Q7KKH3, Q7JXU4, Q7KVQ0, Q05344, Q9VZE6, Q9VXK5, Q0E9B6, P54397, A0A0B4LGZ5, Q9VEJ2, M9PB84, Q9VM69, E1JHA4, A1ZAH8, A4V3G8, Q9VL25, C6SUW3, Q9V411, Q27415, P04359, Q9V3P3, Q9VI82
GO:0071013	catalytic step 2 spliceosome	0.01177	-6.6326	21	3.989	0.333	0.657	71013	0		M9PC89, P49028, Q9V535, Q9W0R0, E1JJ68, Q9VAX8, Q9VJ87, Q9VU02, A1Z8U0, M9PCC1, Q9W255, Q9VN21, Q8T6B9, Q05856, P21187, M9PC85, Q9VZ69, Q9V3W7, Q9VHR5, Q9VFT4, Q9V3P3
GO:0000228	nuclear chromosome	0.01856	-5.2581	12	5.699	0.499	0.606	228	0		A0A0B4LGZ5, Q24090, M9PB84, A0A0B4KFZ9, A1ZAH8, Q9V3G1, C6SUW3, Q0E9B6, X2JC35, X2JKU5, P04359, X2J950
GO:0005634	nucleus	0.22678	-4.2154	106	1.429	0.711	0.222	5634	0		O18645, Q9VUQ5, M9PGH6, M9PEY6, O77410, M9MSN9, Q9NFU0, Q8T6B9, M9PDG3, Q24492, Q9V6L9, Q9VCK0, Q94547, Q9NKV0, M9PC89, P53034, Q24595, Q8I0I5, Q24311, Q9W1G7, Q9VDY1, Q9VG76, A1Z8D0, Q9VGI8, Q8IRG6, Q7KN79, Q9V3P3, Q9VI82, A1Z7K9, P35600, Q9VU02, O17468, A4V2B8, Q9VR91, Q8IMI7, M9PC85, Q9VL06, Q7KY08, P20028, Q9VL02, Q9VE55, P04052, E1JJ45, A4V2A4, X2JEW2, X2JF83, Q9VP13, M9PG76, P91875, A4V4C1,…
GO:0030014	CCR4-NOT complex	0.00127	-4.1824	6	12.347	0.665	0.237	30014	0		A8DY82, Q8I0I5, M9PF85, Q8IPB9, Q7K126, Q94547
GO:0030126	COPI vesicle coat	0.00054	-3.7932	5	15.434	0.645	0.223	30126	0		O62621, Q9W0B8, Q9Y0Y5, P45437, A0A0B4KHL2
GO:0005739	mitochondrion	0.06989	-3.6757	37	1.916	0.619	0.309	5739	0		Q9NG98, Q9VAW5, O77477, Q7JVK1, Q7JUX9, X2JH42, M9NDG7, A0A0B4LFL2, Q8IP62, Q9W1H8, O02649, Q9VHT5, Q9VKU3, Q8IPE8, X2JC94, Q9VSR5, Q9VV75, Q9W2T3, Q9VKD3, A1Z9E3, Q9VD58, Q9W4I3, Q9VVN2, Q9VWG0, Q8SXF0, Q9VEV5, M9NFJ2, Q9VUJ0, Q95TK5, Q9W1G7, Q9VEX6, Q9VFB2, Q7KUB0, A1ZBJ2, Q0E8E8, Q94883, P54622
GO:0016442	RISC complex	0.00081	-3.5513	5	13.719	0.488	0.5	16442	0		Q9NFU0, Q9VUQ5, X2J5X6, A1ZAW0, A0A0B4KGU4
GO:0030687	preribosome, large subunit precursor	0.00199	-3.3152	7	6.649	0.46	0.543	30687	0		M9PBK5, M9PG76, P05389, Q9VL96, Q7K0Y1, Q9VXK5, A8DYB0
GO:0005663	DNA replication factor C complex	0.00045	-3.2104	4	19.756	0.587	0.268	5663	0		Q9VX15, P35600, Q9VKW3, P53034
GO:0005811	lipid particle	0.01928	-3.0788	24	2.14	0.602	0.429	5811	0		Q9VV75, Q9VE79, Q7JRH5, Q9VKM7, A0A0B4KFZ9, P02283, Q9NFU0, Q9VK69, X2JH42, P06605, P21187, Q9W1H8, O02649, A1ZBJ2, Q8IPE8, Q7KUB0, A0A0B4KGU4, E4NKG1, Q0E8E8, Q9VSR5, Q9W5C2, Q7K1Q6, Q9VFT4, Q9VCA8
GO:0045495	pole plasm	0.0038	-2.8531	5	9.498	0.783	0.139	45495	0		Q05856, P25158, P49028, A1Z6E0, Q9V6L9
GO:0030015	CCR4-NOT core complex	0.00072	-2.502	4	12.347	0.676	0.228	30015	0		A8DY82, M9PF85, Q7K126, Q94547
GO:0005786	signal recognition particle, endoplasmic reticulum targeting	0.00072	-2.339	4	10.975	0.478	0.495	5786	0		Q9V3D9, Q9VSS2, P49963, Q9VDK7
GO:0016460	myosin II complex	0.00072	-2.3231	3	24.695	0.586	0.507	16460	0		Q99323, M9NEW1, F6J1D0
GO:0005829	cytosol	0.05785	-2.1529	47	1.471	0.665	0.376	5829	0		P55830, Q9NG98, Q9VY91, Q9U9Q4, Q9VUQ5, E2QCG7, F6J1D0, Q9VAW5, Q9VTU4, M9PBZ9, Q9VU02, Q8T3U2, A4V2B8, A0A0B4LFB3, M9PCC1, Q9VK69, Q9VN21, M9NDG7, A0A0B4LFL2, P21187, A0A0B4KGU4, A8DZ29, Q9VCK0, Q9VCA8, Q9VTZ0, E1JJ45, C6SUW3, X2J9P9, Q9VAX8, Q9VR59, O76521, Q99323, Q24595, Q9VN25, Q9W541, X2JCY2, Q8I0I5, Q9VVA6, Q9VGI5, X2JFR6, Q9V455, Q9VFV9, A4V4C1, E4NKG1, Q9V393, Q9VFT4, M9PCK7
GO:0005703	polytene chromosome puff	0.0038	-2.1432	7	4.02	0.606	0.465	5703	0		A0A0B4LGZ5, N0D8I3, E1JJ68, P04052, Q2EZ47, P35875, Q9V3P3
GO:0035145	exon-exon junction complex	0.00109	-2.072	4	8.98	0.608	0.235	35145	0		P49028, Q9V535, X2JBC1, Q9VB04
GO:0035101	FACT complex	0.00036	-2.0338	3	18.521	0.612	0.274	35101	0		N0D8I3, Q05344, Q8IRG6
GO:0048500	signal recognition particle	0.00081	-2.0338	3	18.521	0.474	0.5	48500	0		Q9V3D9, P49963, Q9VDK7
GO:0030529	intracellular ribonucleoprotein complex	0.05251	-8.9626	12	11.853	0.327	0.797	5840	1		Q9VCN7, Q9VN21, Q7KY08, M9PC89, Q9VPL3, Q9VIF1, P21187, E1JHA4, E1JJ45, Q7JZM8, E4NKG1, Q9VFT4
GO:0016282	eukaryotic 43S preinitiation complex	0.00036	-10.3054	12	14.817	0.476	0.893	33290	1		Q9W4X7, Q9VN25, A0A0B4LFL2, Q9W2D9, O02195, Q9U9Q4, E2QCG7, Q9VTU4, Q9VN50, O77410, Q9VCK0, A0A0B4LFB3
GO:0043186	P granule	0.00299	-7.1494	12	8.467	0.37	0.87	932	1		M9NDG7, P23128, Q9VTZ0, P25158, E1JHA4, Q9VE55, Q960Z4, Q9W1H5, A0A0B4KGU4, Q0E910, Q9VF26, A1Z9P1
GO:0015934	large ribosomal subunit	0.00987	-4.433	5	20.579	0.287	0.864	22625	1		Q9VVU2, Q9VNE9, X2JIQ5, M9MRC9, Q9VTP4
GO:0015935	small ribosomal subunit	0.0067	-4.4023	6	13.47	0.304	0.795	22625	1		M9PB84, A1ZAH8, C6SUW3, X2JC80, Q8T3U2, X2JKU5
GO:0022626	cytosolic ribosome	0.00996	-25.3686	45	7.263	0.288	0.832	22625	1		Q9VJ19, E1JJM9, P09180, Q9VNE9, X2JCX8, Q9W1B9, Q9V3G1, M9MRC9, X2JC35, Q8T3U2, X2JKU5, X2J950, A0A0B4KED0, Q9V597, Q9V9M7, X2JGM9, Q9VVU2, Q9W229, Q9W0A8, M9PFF0, A0A0B4LGZ5, P55841, X2JDU0, M9PIM0, X2JCS6, M9PB84, P05389, X2JE06, Q9W499, Q9VHE5, P29327, X2J5G6, C6SUW3, M9PBK5, Q8MLY8, M9PG76, M9PHM6, P36241, P17704, R9Q794, P50887, Q9V9W2, X2JC80, A0A0B4LG52, Q9VNB9
GO:0022627	cytosolic small ribosomal subunit	0.00416	-16.2358	21	11.786	0.316	0.856	22625	1		E1JJM9, P55830, M9PB84, A1ZAH8, P29327, X2JCX8, C6SUW3, Q8T3U2, X2JKU5, X2J950, Q8MLY8, X2JGM9, Q9W229, P17704, Q8IMI7, P80455, A0A0B4LG52, Q0E9B6, X2JC80, Q7KN79, M9PG47
GO:0005763	mitochondrial small ribosomal subunit	0.00272	-7.6108	12	9.26	0.317	0.873	22625	1		Q8SXF0, Q9VEV5, Q9VUX1, Q9V6Y3, Q8IP62, Q9VFB2, Q9VXQ0, Q8SYP9, Q9VVN2, Q9VSR5, Q7K0A0, Q9VAY9
GO:0005762	mitochondrial large ribosomal subunit	0.00435	-17.202	23	11.137	0.3	0.861	22625	1		Q9VPL3, Q9VU36, Q9VPF6, Q9V3E3, Q9W4I3, Q9W1L1, Q8T3V6, M9PE14, F3YDM8, Q7JVK1, Q9VUJ0, Q9VY48, A8E702, Q9VHT5, Q9VKU3, Q9VNC1, Q7JZM8, Q9VXQ0, Q9W547, Q9VVX4, Q9VSR5, Q7K0A0, Q9VHN6
GO:0071011	precatalytic spliceosome	0.0134	-6.2269	22	3.622	0.327	0.916	71013	1		M9PC89, E1JGN9, P49028, Q9W0R0, E1JJ68, Q9W1I6, Q9VAX8, Q9VU02, A1Z8U0, M9PCC1, Q9W255, Q9VN21, Q8T6B9, Q05856, P21187, M9PC85, Q9VZ69, Q9V3W7, Q9VHR5, Q9VFT4, Q7KMJ6, Q9V3P3
