# Supplementary material for: An Interaction Network of RNA-Binding Proteins Involved in Drosophila Oogenesis
Source: Mol Cell Proteomics. 2020 Nov 25;19(9):1485–502. doi: 10.1074/mcp.RA119.001912 (PMC8143644; doi:10.1074/mcp.RA119.001912)
Supplement: Supplementary file 1 [file mmc1.zip › mmc1/157750_1_supp_536517_qny2q6.xlsx]

## Sheet: eIF4AIII_t-test_10% FDR
T: Gene names	LFQ intensity eIF4AIII_1	LFQ intensity eIF4AIII_2	LFQ intensity eIF4AIII_3	LFQ intensity Tag_1	LFQ intensity Tag_2	LFQ intensity Tag_3	C: Welch's T-test Significant eIF_Tag	N: Peptides	N: Razor + unique peptides	N: Unique peptides	N: -Log Welch's T-test p-value eIF_Tag	N: Welch's T-test q-value eIF_Tag	N: Welch's T-test Difference eIF_Tag	T: Majority protein IDs	T: Identification type eIF4AIII_1	T: Identification type eIF4AIII_2	T: Identification type eIF4AIII_3	T: Identification type Tag_1	T: Identification type Tag_2	T: Identification type Tag_3
eIF4AIII	35.1512	35.8205	34.3233	22.7005	23.6923	22.6856	+	40	40	37	4.38685	0	12.0722	Q9VHS8	By MS/MS	By MS/MS	By MS/MS	By MS/MS	By MS/MS	By MS/MS
btz	29.5327	28.1984	27.9418	19.7503	20.0991	19.8594	+	21	21	21	2.63633	0	8.65471	Q9VB04;Q7KRX5;A0A0B4KH64	By MS/MS	By MS/MS	By MS/MS
mago	26.212	25.5223	26.3733	19.1253	21.2318	19.3435	+	2	2	2	2.24237	0	6.13565	P49028	By MS/MS	By MS/MS	By MS/MS		By MS/MS
ncm	25.5898	25.7403	26.5322	17.7071	19.1106	21.4335	+	10	10	10	1.68617	0	6.53704	Q9VJ87	By MS/MS	By MS/MS	By MS/MS
tsu	22.2316	25.589	26.1869	18.6323	19.2662	21.0645	+	7	7	7	1.46018	0	5.01486	Q9V535	By MS/MS	By MS/MS	By MS/MS			By MS/MS
CkIIalpha	26.3305	26.9229	27.1817	23.4026	23.8626	24.4738	+	15	15	15	2.64877	0.089	2.8987	A4V2B8;P08181	By MS/MS	By MS/MS	By MS/MS	By MS/MS	By MS/MS	By MS/MS
CkIIbeta	27.479	26.4006	26.7317	24.294	23.3699	24.3496	+	6	6	6	2.5056	0.0791111	2.86596	A4V4C1;M9NGA3;M9NDU6;M9PHA6;P08182-3;P08182	By MS/MS	By MS/MS	By MS/MS	By MS/MS	By MS/MS	By MS/MS
Hfp	24.1681	23.2345	23.3917	18.886	21.4383	18.9637	+	8	8	8	1.47477	0.101714	3.83545	Q8T6B9;A4V193;Q8T6B9-2	By MS/MS	By MS/MS	By MS/MS		By MS/MS
CG9752	22.1211	22.9426	22.4619	18.5896	20.4555	18.7916	+	6	6	6	1.69469	0.0944	3.22966	Q9W2I2	By matching	By MS/MS	By MS/MS
CG15445-RD	19.9583	21.0566	20.6196	24.3667	22.5581	23.8769	+	10	10	10	1.86203	0.0970909	-3.05578	Q9VRF3		By MS/MS	By matching	By MS/MS	By MS/MS	By MS/MS
Cul5	20.8799	21.5683	21.8973	25.5342	24.1687	25.525	+	27	27	27	2.36662	0	-3.62744	Q9VAQ0	By matching	By MS/MS	By MS/MS	By MS/MS	By MS/MS	By MS/MS
Men	18.5766	20.691	21.3602	23.8073	22.2993	24.9407	+	13	13	13	1.41894	0.089	-3.47319	Q9VG32;Q9VG31;Q2QBM1		By MS/MS	By MS/MS	By MS/MS	By MS/MS	By MS/MS
Control	33.3311	33.9817	32.9417	35.6654	34.7314	34.7266		38	38	27	1.69148	0.530727	-1.62295	Controltag	By MS/MS	By MS/MS	By MS/MS	By MS/MS	By MS/MS	By MS/MS
l(2)37Cc	22.3432	20.6713	21.8792	22.1594	23.947	21.1451		5	5	5	0.330369	1	-0.785947	A0A023GQA5;P24156	By matching	By matching	By MS/MS	By matching	By MS/MS	By matching
Jabba	26.4953	26.598	26.5455	26.7796	26.1723	26.6306		15	15	2	0.0324014	0.985188	0.018762	B7YZK4;A0A0B4JCT7;B7YZK5;B7YZK6;A0A0B4KFV2;A0A0B4KG78	By MS/MS	By MS/MS	By MS/MS	By MS/MS	By MS/MS	By MS/MS
skap	23.4102	25.5107	25.232	25.7248	24.7893	25.6503		9	9	9	0.369481	0.994375	-0.6705	A0A0B4JCW4;A0A126GUR6;Q9VHJ8;Q95U38	By MS/MS	By MS/MS	By MS/MS	By MS/MS	By MS/MS	By MS/MS
cher	20.2059	24.6891	21.3509	21.2746	22.6716	23.3691		19	19	19	0.0829734	0.994329	-0.356471	A0A0B4JCY6;Q7KSF4;A0A0B4KHN1;A0A0B4KGT8;Q9VEN1		By MS/MS	By matching	By MS/MS	By MS/MS	By MS/MS
Ef1gamma	25.3727	23.9749	22.7714	24.3016	27.5392	22.6071		12	12	12	0.176238	0.977163	-0.776297	A0A0B4JD11;Q9NJH0	By MS/MS	By MS/MS	By MS/MS	By MS/MS	By MS/MS	By matching
CG7518	24.3975	23.9303	23.3843	19.2694	22.914	19.1807		8	8	8	1.00022	0.226133	3.44937	A0A0B4K6U2;E1JIJ7;Q8INH9;A0A0B4K6G6;Q9VG05	By matching	By matching	By MS/MS		By MS/MS
RpS8	25.3603	25.4113	26.8472	25.6715	28.0995	25.8657		17	17	17	0.290776	0.990253	-0.672627	A0A0B4K6N1;Q8MLY8	By MS/MS	By MS/MS	By MS/MS	By MS/MS	By MS/MS	By MS/MS
CG14299	21.0438	20.6527	21.4896	19.6059	20.5675	18.6792		9	9	9	0.993407	0.742811	1.4445	A0A0B4K6N7;Q9VE34	By matching	By matching	By MS/MS			By MS/MS
lig;lig-RA	21.5378	21.3953	22.8021	21.4584	22.354	22.2086		12	12	12	0.0621012	0.988615	-0.0952702	A0A126GUM8;A0A0B4K6T1;A0A0B4K7U5;E1JH02;A0A0B4KFC5;Q86S05-3;Q86S05-2;Q86S05;D0Z768	By matching	By MS/MS	By MS/MS	By MS/MS	By MS/MS	By MS/MS
aralar1	21.3759	20.8212	21.4497	22.2315	22.4121	22.603		8	8	8	1.91562	0.755105	-1.19996	A0A0B4KHW3;A0A0B4K6V1;Q9VA73-3;Q9VA73-2;Q9VA73	By matching	By MS/MS	By matching	By MS/MS	By MS/MS	By MS/MS
mask	19.6113	19.6075	20.045	22.4006	22.4362	21.9978		31	31	31	0	1	0	A0A0B4KHR8;A0A0B4K725;Q9VCA8;A0A0B4LHK4;A0A0B4KHZ8				By matching	By MS/MS	By MS/MS
CG5174-RA	22.651	23.9992	22.9871	23.5823	22.1736	22.5912		3	3	3	0.300174	0.970175	0.430046	A1ZB78;A1ZB77;Q7JRI6;A1ZB79;A1ZB80;E1JGL5;A0A0B4K7G1;A1ZB83;A0A0B4LGX1;A0A0B4K897	By MS/MS	By MS/MS	By MS/MS	By MS/MS	By MS/MS	By MS/MS
mod	19.4285	18.7671	19.3904	19.5531	27.3448	20.9938		21	21	21	0	1	0	A0A0B4K7G4;P13469				By MS/MS	By MS/MS	By MS/MS
Nurf-38	25.9978	25.1384	22.1722	24.0294	22.0233	19.8877		10	10	10	0.668901	0.586872	2.45593	B7YZQ7;A0A0B4K7G9;O77460	By MS/MS	By MS/MS	By matching	By MS/MS	By matching	By matching
Nup358	19.3128	21.2719	22.3519	23.195	23.7422	22.7452		15	15	15	0.934747	0.5536	-2.2486	Q9VBU7;A0A0B4K7J2		By MS/MS	By MS/MS	By MS/MS	By MS/MS	By MS/MS
garz	20.1977	19.0642	20.2885	23.8905	22.9145	21.5279		9	9	9	0	1	0	A1Z8W9;A0A0B4K7N0;A1Z8W8				By matching	By matching	By MS/MS
Stlk	19.8064	20.6752	19.4277	22.4522	20.4549	22.6628		3	3	3	0	1	0	A0A0B4K7S5;P83098				By MS/MS	By matching	By MS/MS
larp	18.5193	23.7354	24.1499	22.6267	25.3675	22.0036		34	34	34	0.219008	1	-1.19776	A0A0B4K7Y7;Q9VAW5;A0A0B4K6K9;Q9VAW5-1;Q9VAW5-2		By MS/MS	By MS/MS	By MS/MS	By MS/MS	By MS/MS
Rpn6	25.3326	25.3607	25.3939	25.4732	25.0416	24.7172		13	13	13	0.491419	0.981231	0.285026	A0A0B4K7Z5;Q7KLV9;Q7KLV9-2	By MS/MS	By MS/MS	By MS/MS	By MS/MS	By MS/MS	By MS/MS
Mlf	19.2406	19.4323	20.8417	19.5076	20.1953	20.7102		6	6	1	0	1	0	A0A0B4K807;Q9NKV0-2				By matching	By matching	By MS/MS
CG8963	25.3475	24.6465	24.107	23.6596	23.3538	23.9316		11	11	11	1.08843	0.890169	1.05201	A0A0B4K891;Q7K581	By MS/MS	By MS/MS	By MS/MS	By MS/MS	By MS/MS	By MS/MS
RpL38	26.6753	27.3195	26.6767	26.6816	26.6521	27.0602		4	4	4	0.133529	0.985972	0.0925013	A0A0B4KED0;Q9W5N2	By MS/MS	By MS/MS	By MS/MS	By MS/MS	By MS/MS	By MS/MS
14-3-3zeta	25.0827	24.4368	24.3202	24.6248	23.8831	24.5867		8	6	6	0.298053	0.984096	0.248374	A0A0B4KEH0;P29310-3;P29310-2;P29310	By MS/MS	By MS/MS	By MS/MS	By MS/MS	By MS/MS	By MS/MS
Uba1	22.4126	23.376	24.144	22.4773	21.841	23.7238		8	8	1	0.350366	0.989716	0.630147	A0A0B4KF46	By matching	By MS/MS	By MS/MS	By MS/MS	By MS/MS	By MS/MS
Acsl	19.3721	21.7345	18.9362	21.8822	22.2757	21.9878		13	13	13	0	1	0	A1Z7H3;Q8T3L1;A1Z7H2;A0A0B4KFE4		By MS/MS		By matching	By MS/MS	By MS/MS
Rpn8	24.3636	23.9182	24.487	24.9165	23.8686	24.484		7	7	7	0.177597	0.97815	-0.166782	A0A0B4KGE6;A0A0B4KFH4;P26270	By MS/MS	By MS/MS	By MS/MS	By MS/MS	By MS/MS	By matching
His4r;His4	24.5178	23.5522	24.0491	23.93	28.5231	23.304		10	10	10	0.268113	1	-1.21267	A0A0B4KFZ9;P84040	By MS/MS	By MS/MS	By MS/MS	By MS/MS	By MS/MS	By matching
Pcmt	24.8949	25.0966	25.6062	25.4377	24.2275	25.2995		4	4	4	0.179704	0.984244	0.211006	A0A0B4KGK0;Q27869	By MS/MS	By MS/MS	By MS/MS	By MS/MS	By MS/MS	By MS/MS
eIF-2gamma	24.8589	24.2461	24.4822	24.8734	26.0608	24.5261		22	22	22	0.50664	0.995969	-0.624343	A0A0B4KGP8;Q24208;Q24208-2	By MS/MS	By MS/MS	By MS/MS	By MS/MS	By MS/MS	By MS/MS
bel	27.3498	26.8261	27.2289	27.5204	26.533	27.1915		38	36	36	0.0546045	0.988686	0.0533142	A0A0B4KGU4;Q9VHP0	By MS/MS	By MS/MS	By MS/MS	By MS/MS	By MS/MS	By MS/MS
Ssdp	20.2391	19.2696	19.7048	19.8482	23.2588	23.1121		5	5	5	0	1	0	Q9VEB9;A0A0B4KGW6				By MS/MS	By matching	By matching
gwl	20.0518	21.5393	19.5476	21.4723	20.77	23.1414		9	9	9	0	1	0	A0A0B4KGX7;Q95TN8		By MS/MS	By MS/MS	By matching	By MS/MS	By MS/MS
Rpn2	25.8458	26.2568	26.6305	26.361	26.6891	26.6749		32	32	32	0.548125	0.96917	-0.330621	A0A0B4KHE9;A0A0B4KI10;Q9V3P6;Q9V3P6-2	By MS/MS	By MS/MS	By MS/MS	By MS/MS	By MS/MS	By MS/MS
Fer2LCH	24.4967	23.1901	22.3524	23.49	22.7807	22.2292		4	4	4	0.279295	0.960858	0.513137	Q9VA83;A0A0B4KHF0	By MS/MS	By MS/MS	By MS/MS	By MS/MS	By MS/MS	By MS/MS
puf	23.6968	21.4819	23.5898	23.5105	20.8679	22.5169		3	3	3	0.232049	0.967378	0.624371	Q7KS15;Q9VC56;Q8IMW2;A0A0B4LIK5;A0A0B4KHF3;A0A0B4KI06	By MS/MS	By matching	By MS/MS	By matching	By MS/MS	By MS/MS
GlyS	26.5988	25.7158	25.9542	26.4335	25.0956	26.488		18	18	18	0.0540834	0.992117	0.0838458	A0A0B4KHJ5;Q9VFC8-2;Q9VFC8	By MS/MS	By MS/MS	By MS/MS	By MS/MS	By MS/MS	By MS/MS
gammaCOP;gammaCop	24.4454	21.676	23.3554	23.9934	22.9831	23.8102		17	17	17	0.185095	0.970112	-0.436639	A0A0B4KHL2;Q8I0G5-3;Q8I0G5-2;Q8I0G5	By MS/MS	By matching	By MS/MS	By MS/MS	By MS/MS	By MS/MS
CG10254	21.5882	24.4871	23.9081	25.9256	24.9204	26.2715		27	27	27	1.00695	0.460308	-2.37799	A0A0B4KHY8;Q9XZ32	By MS/MS	By MS/MS	By MS/MS	By MS/MS	By MS/MS	By MS/MS
dpa	23.3225	23.7603	24.0219	23.8711	23.418	24.5411		10	10	10	0.24424	0.997174	-0.24184	A0A0B4LEV2;Q26454	By MS/MS	By MS/MS	By MS/MS	By MS/MS	By MS/MS	By MS/MS
CG8635	19.5714	19.8793	20.7554	20.764	21.2112	18.565		6	6	6	0	1	0	A0A0B4LEV3;Q7JWR9				By matching	By MS/MS	By matching
Nacalpha	21.7584	22.4098	22.2271	22.1639	22.7843	22.4763		5	5	5	0.578336	0.972412	-0.34307	A0A0B4LEY6;Q94518	By MS/MS	By MS/MS	By MS/MS	By MS/MS	By MS/MS	By MS/MS
Not1	19.2974	19.677	19.8169	20.4119	21.4677	21.9596		48	48	48	0	1	0	A8DY82;A8DY81;A0A0B4LEZ3;E2QCN4;A8DY80				By MS/MS	By MS/MS	By MS/MS
TppII	24.6765	25.5043	24.3269	25.3808	25.4927	26.0852		23	23	23	0.880361	1	-0.816975	A0A0B4LGC0;A0A0B4LF88;Q9V6K1-2;Q9V6K1	By MS/MS	By MS/MS	By MS/MS	By MS/MS	By MS/MS	By MS/MS
Tango7	24.5401	22.5656	24.5834	23.4962	23.7839	23.9472		14	14	14	0.0756084	0.987963	0.153933	A0A0B4LFB3;Q7JVI3	By MS/MS	By matching	By MS/MS	By MS/MS	By MS/MS	By MS/MS
Opa1	22.5031	21.4641	19.254	21.2813	21.0275	22.456		8	8	8	0.179751	0.973268	-0.514513	A0A0B4LFB8;Q95U20;A0A0B4LGF5;A1Z9N0;A0A0B4LF33	By MS/MS	By MS/MS		By MS/MS	By MS/MS	By matching
CG8303	22.1489	22.5006	22.994	22.5758	23.2809	23.1673		10	10	10	0.62959	0.974522	-0.460177	A0A0B4LFD0;A1ZAI3	By MS/MS	By matching	By MS/MS	By matching	By MS/MS	By MS/MS
Hsc70-5	27.3684	26.7287	28.8112	28.146	26.8974	28.6828		38	37	37	0.122478	0.994749	-0.272609	A0A0B4LFD2;P29845	By MS/MS	By MS/MS	By MS/MS	By MS/MS	By MS/MS	By MS/MS
RpS23	22.5591	26.113	27.5513	25.42	27.0234	27.2475		9	9	9	0.27761	1	-1.15587	A0A0B4LFD9;Q8T3U2	By matching	By MS/MS	By MS/MS	By MS/MS	By MS/MS	By MS/MS
eIF3-S8	25.783	25.514	26.2489	25.3699	26.8421	25.9874		31	31	31	0.167555	0.988674	-0.217815	A0A0B4LFL2;A1ZAX1	By MS/MS	By MS/MS	By MS/MS	By MS/MS	By MS/MS	By MS/MS
Ef1beta	25.0513	23.1072	22.6201	24.3627	25.7445	21.0817		9	9	9	0.0287523	0.988939	-0.136777	A0A0B4LFL3;O96827	By MS/MS	By matching	By MS/MS	By MS/MS	By MS/MS	By MS/MS
CG34191	25.6509	23.0138	23.6185	23.7405	21.4202	23.3869		3	3	3	0.505814	0.935524	1.24522	A0A0B4LFP4;A8DYH2	By MS/MS	By matching	By MS/MS	By MS/MS	By matching	By MS/MS
tud	19.8636	19.6786	20.4065	22.1989	22.6927	21.6716		27	27	27	0	1	0	A0A0B4LG05;P25823				By matching	By MS/MS	By MS/MS
RpS16	29.3214	30.9564	29.3424	30.1768	30.5157	29.9929		19	19	19	0.233088	0.973407	-0.355078	A0A0B4LG52;Q9W237	By MS/MS	By MS/MS	By MS/MS	By MS/MS	By MS/MS	By MS/MS
l(2)k09913	22.5231	22.0277	19.9501	19.7708	22.0979	22.407		5	5	5	0.0218482	0.98705	0.0750529	A0A0B4LGC6;Q8MLS7;A0A0B4LG95;Q7K274	By MS/MS	By MS/MS	By MS/MS		By MS/MS	By MS/MS
betaTub60D	22.1823	23.6669	23.7391	22.642	21.649	23.4595		15	5	1	0.348695	0.990833	0.612619	A0A0B4LGH1	By MS/MS	By MS/MS	By MS/MS	By MS/MS	By MS/MS	By MS/MS
CG3209-RA	22.1422	22.3071	21.5838	22.5513	22.2601	22.9855		4	4	4	0.902441	1	-0.587917	A0A0B4LHH1;Q960R0;Q9W1B5;A0A0B4LGJ9	By matching	By MS/MS	By MS/MS	By MS/MS	By MS/MS	By MS/MS
tws	21.4478	21.4894	22.4172	22.1722	20.7576	22.7421		4	4	4	0.0534096	0.984989	-0.105785	A0A0B4LGZ3;P36872-2;P36872	By MS/MS	By matching	By MS/MS	By MS/MS	By MS/MS	By MS/MS
RpL11	27.1269	27.0827	26.0673	26.6584	27.6281	26.1801		12	12	12	0.0390275	0.986218	-0.0632254	A0A0B4LGZ5;P46222	By MS/MS	By MS/MS	By MS/MS	By MS/MS	By MS/MS	By MS/MS
hyd	21.0211	21.1426	21.6525	21.07	22.4	22.4442		17	17	17	0.587863	1	-0.699354	A0A0B4LGZ6;P51592	By MS/MS	By MS/MS	By MS/MS	By matching	By MS/MS	By MS/MS
CG44245	17.3441	25.7147	20.7211	18.8067	21.5888	20.0955		11	11	11	0.152697	0.99425	1.09634	Q9W2J5;A0A0B4LH29	By matching	By MS/MS	By matching		By MS/MS	By matching
Nsf2	22.5909	23.2171	24.0223	23.273	22.001	23.0023		11	11	7	0.384333	0.965404	0.518003	A0A0B4LH53;P54351	By MS/MS	By MS/MS	By MS/MS	By MS/MS	By MS/MS	By MS/MS
blp	21.1319	19.7641	21.3514	19.9187	18.5814	21.5393		4	4	4	0.294615	1	0.736002	A0A0B4LH72;Q9VF08	By MS/MS	By matching	By MS/MS			By MS/MS
ATPsyn-d	20.429	18.6989	19.4377	20.1856	23.3909	20.6245		3	3	3	0	1	0	A0A0B4LHL7;Q24251				By MS/MS	By MS/MS	By matching
Rga	20.8358	20.7599	19.0694	21.2505	22.1626	22.2171		7	7	7	1.07744	0.615143	-1.65503	A0A0B4LHS9;Q94547-2;Q94547	By MS/MS	By matching		By MS/MS	By MS/MS	By matching
awd	23.1458	24.3857	24.8497	23.5445	22.8611	24.7001		5	5	5	0.224666	0.971718	0.425196	A0A0B4LJ12;A0A0B4LHX6;P08879	By MS/MS	By MS/MS	By MS/MS	By MS/MS	By MS/MS	By MS/MS
ncd	20.1132	20.8924	20.1608	23.403	22.1709	20.9967		8	8	8	0	1	0	A0A0B4LI25;P20480			By MS/MS	By matching	By MS/MS	By MS/MS
RpII140	23.0415	24.2299	24.2344	23.8099	23.5642	23.6427		5	5	5	0.140798	0.979462	0.163014	A0A0B4LI86;P08266	By matching	By MS/MS	By MS/MS	By matching	By matching	By MS/MS
CG4538-RA	24.4284	25.4306	24.6589	25.0505	24.824	25.3508		21	21	21	0.269367	0.991923	-0.235795	Q9VDS7;A0A0B4LID7	By MS/MS	By MS/MS	By MS/MS	By MS/MS	By MS/MS	By MS/MS
Rpt2	25.262	25.6506	25.7249	26.0616	25.4463	25.2854		13	13	13	0.0644239	0.990013	-0.0519079	A0A0B4LIJ0;P48601	By MS/MS	By MS/MS	By MS/MS	By MS/MS	By MS/MS	By MS/MS
RpS29	28.5591	29.0984	27.1883	28.4668	28.8278	27.4783		5	5	5	0.011403	0.986763	0.0242526	A0A0C4DHE8;Q9VH69	By MS/MS	By MS/MS	By MS/MS	By MS/MS	By MS/MS	By MS/MS
B52	28.027	25.1459	24.7165	25.039	24.6556	23.622		13	13	13	0.555044	0.846426	1.52428	A0A0C4DHG5;P26686-3;P26686-2;P26686-5;P26686;P26686-7	By MS/MS	By MS/MS	By MS/MS	By MS/MS	By MS/MS	By MS/MS
grsm	22.1807	21.8746	22.6416	18.7772	19.3861	21.903		5	5	5	0.851164	0.543351	2.21019	Q9V3D8;A0A0C4FEI8	By MS/MS	By MS/MS	By MS/MS			By MS/MS
emb	23.317	24.4754	24.3204	25.3396	23.841	25.3507		24	24	24	0.570213	0.995937	-0.806161	A0A0S0WNN6;Q9TVM2	By MS/MS	By MS/MS	By MS/MS	By MS/MS	By MS/MS	By MS/MS
Fmr1	23.9736	21.2925	23.4826	21.2204	23.9974	22.6487		21	21	1	0.0911055	0.991831	0.294065	A0A126GUS7;Q9NFU0-2;A0A0B4K618;Q9NFU0-3;A0A0B4KFN9;Q9NFU0-4;A0A0B4KGP6	By MS/MS	By MS/MS	By MS/MS	By matching	By MS/MS	By MS/MS
ACC	22.1301	19.3509	20.234	22.3501	21.6434	22.5627		30	30	30	0	1	0	A1Z784;Q7JV23;A8DY67	By MS/MS		By MS/MS	By matching	By MS/MS	By MS/MS
AIMP1	18.7999	18.3416	19.0647	21.7539	21.5057	19.6785		11	11	11	0	1	0	A1Z7K8				By MS/MS	By MS/MS	By matching
Ndg	25.6184	23.2681	25.0047	23.7741	24.07	24.821		18	18	18	0.197074	0.973296	0.4087	A1Z877	By MS/MS	By MS/MS	By MS/MS	By MS/MS	By MS/MS	By MS/MS
Cct5	21.9879	21.9924	22.526	22.4033	25.0306	22.9253		9	9	9	0.605805	0.887966	-1.28429	A1Z8U4;Q7KKI0	By MS/MS	By MS/MS	By MS/MS	By MS/MS	By MS/MS	By MS/MS
CG8778	18.7045	21.1591	20.7077	21.3161	19.7115	21.9266		3	3	3	0.324862	1	-0.794308	A1Z934		By MS/MS	By matching	By MS/MS	By MS/MS	By MS/MS
NAT1	24.8489	20.8816	23.1329	20.207	19.4851	22.321		12	12	12	0.71804	0.522553	2.28344	A1Z968	By MS/MS	By matching	By MS/MS		By MS/MS	By MS/MS
CG4679	21.6119	21.3992	22.3021	21.8872	21.2418	21.141		9	9	9	0.41025	0.968597	0.347733	A1Z9A8	By matching	By matching	By MS/MS	By MS/MS	By matching	By MS/MS
EfTuM	20.6417	23.585	24.486	22.9877	21.5781	23.5232		11	11	11	0.053991	0.986181	0.207875	A1Z9E3	By matching	By MS/MS	By MS/MS	By MS/MS	By MS/MS	By MS/MS
eIF2B-gamma	21.3618	23.2866	23.3995	22.7086	22.0784	22.6391		7	7	7	0.103177	0.975479	0.207237	A1ZA22	By MS/MS	By MS/MS	By MS/MS	By MS/MS	By MS/MS	By MS/MS
clu	18.5221	19.7831	18.2685	22.4305	24.274	20.9263		16	16	16	0	1	0	A1ZAB5;A0A0B4KEX0				By MS/MS	By MS/MS	By matching
MetRS	24.2672	19.2836	22.5504	21.8496	23.6443	22.0781		24	24	24	0.109091	0.977889	-0.490238	A1ZBE9	By MS/MS	By matching	By MS/MS	By MS/MS	By MS/MS	By MS/MS
CG7461	24.5241	23.5788	21.9574	24.8014	22.8265	24.2835		24	24	24	0.255684	0.972129	-0.617034	A1ZBJ2	By MS/MS	By MS/MS	By MS/MS	By MS/MS	By MS/MS	By MS/MS
CG18067	22.5566	22.5828	24.4342	19.8517	20.5733	23.0397		3	3	3	0.78804	0.56632	2.03625	A1ZBU8	By MS/MS	By MS/MS	By MS/MS	By MS/MS		By MS/MS
Sam-S	25.4019	25.5626	27.9751	24.8108	23.938	27.0802		11	11	11	0.341989	1	1.03688	A4UZW2;P40320-4;P40320-3;P40320	By MS/MS	By MS/MS	By MS/MS	By MS/MS	By MS/MS	By MS/MS
GlyP	24.2113	21.537	24.1064	23.9145	22.2035	24.4664		12	12	12	0.0769244	0.977747	-0.243223	A4UZZ4;Q9XTL9	By MS/MS	By matching	By MS/MS	By MS/MS	By MS/MS	By MS/MS
Vha68-2	23.0607	22.6989	22.9959	22.781	21.8134	22.7702		5	5	5	0.548399	0.955091	0.463671	A4V0N4;Q27331	By MS/MS	By MS/MS	By MS/MS	By MS/MS	By MS/MS	By MS/MS
Cctgamma	25.4291	25.6908	25.5082	25.6948	26.313	25.8011		23	23	23	0.784309	0.967799	-0.393574	A4V303;P48605	By MS/MS	By MS/MS	By MS/MS	By MS/MS	By MS/MS	By MS/MS
T-cp1	26.248	26.2017	26.6992	25.8523	26.8197	26.5722		23	23	23	0.031815	0.99247	-0.0317618	A4V391;P12613	By MS/MS	By MS/MS	By MS/MS	By MS/MS	By MS/MS	By MS/MS
Hrb98DE	21.8762	19.8725	20.8948	18.5317	22.4206	21.4654		2	2	2	0.018759	0.987043	0.0752754	A4V3J6;A4V3J5;P07909-3;P07909-4;P07909-2;P07909	By MS/MS	By matching	By MS/MS		By MS/MS	By matching
ND-75;ND75	18.4157	19.4397	19.8086	20.6535	23.549	19.9617		6	6	6	0	1	0	A4V449;Q94511			By MS/MS	By matching	By MS/MS	By matching
ras	21.0292	19.2392	22.5656	18.8875	20.2002	22.4055		6	6	6	0.115438	0.970024	0.446908	A4V488;Q07152	By matching		By MS/MS	By matching	By matching	By MS/MS
Klp10A	19.4645	21.757	19.752	22.0816	21.0622	21.9922		8	8	8	0	1	0	A4V4A1;Q960Z0		By MS/MS		By MS/MS	By MS/MS	By MS/MS
shi	20.7126	22.2216	24.9636	24.813	22.7753	25.8002		20	20	20	0.517105	0.794769	-1.83024	A4V4I8;X2JE15;E1JJA4;M9PHQ0;P27619;A4V4J0;M9PJN9;E1JJA5;P27619-2	By matching	By MS/MS	By MS/MS	By MS/MS	By MS/MS	By MS/MS
sw;Sdic1;Sdic2;Sdic4;Sdic3;Sdic3-RB	22.6802	22.5004	19.3525	22.5442	21.5951	21.5049		4	4	4	0.113574	0.982541	-0.370357	E8NH77;X2JLF7;A4V4T4;Q24246-4;Q24246-3;Q24246-10;Q24246-2;Q24246-9;Q24246-8;Q24246-6;Q24246-5;Q24246-7;Q24246-12;Q24246;Q9W5W4;X2JCQ7;Q7KWG3;M9NE47;X2JCR4;Q8IRZ3;T2FGB0	By MS/MS	By matching		By MS/MS	By matching	By MS/MS
Phb2	21.6597	22.0083	22.3239	23.3846	26.4859	22.4923		7	7	7	0.659152	0.614109	-2.12362	Q0E924;A8DYI7;A8DYI6	By matching	By MS/MS	By MS/MS	By MS/MS	By MS/MS	By MS/MS
eIF4G1	27.7715	28.211	28.5963	28.2366	27.8908	28.4729		90	90	3	0.00797236	0.996471	-0.00713285	A8DZ29	By MS/MS	By MS/MS	By MS/MS	By MS/MS	By MS/MS	By MS/MS
BcDNA:GH04236	22.7426	21.0666	21.6256	18.6734	19.2504	20.1697		5	5	5	1.6776	0.287	2.44713	Q7YZ99;Q9W0B0;A8JNI2;Q86BP9;X2J8K5	By MS/MS	By MS/MS	By MS/MS			By MS/MS
CG5028-RC	25.4409	24.7745	25.3067	25.3796	23.8953	25.7608		11	11	11	0.092049	0.991337	0.162146	A8JRB8;A8JRC1;Q8MT18	By MS/MS	By MS/MS	By MS/MS	By MS/MS	By MS/MS	By MS/MS
Vml	24.1154	24.0678	26.6684	23.4305	21.7604	22.7691		4	4	4	1.00917	0.497926	2.29726	A8JUV4	By MS/MS	By MS/MS	By MS/MS	By MS/MS	By MS/MS	By MS/MS
RpL15	23.3846	23.7418	24.6003	24.0962	26.6703	24.2127		10	10	10	0.48316	0.979547	-1.08418	A8Y560;O17445	By MS/MS	By MS/MS	By MS/MS	By MS/MS	By MS/MS	By MS/MS
CG13114-RB	23.498	23.3688	23.5182	22.9694	21.8715	23.9459		5	5	5	0.329817	0.972764	0.532753	A9UN61	By MS/MS	By MS/MS	By MS/MS	By matching	By MS/MS	By MS/MS
Rrp1	19.5148	20.7945	20.8575	23.4481	23.4428	22.5841		3	3	3	0	1	0	B7YZZ9;P27864				By matching	By MS/MS	By matching
Roc1a	24.2703	21.5705	21.8422	22.856	20.5777	22.7051		2	2	2	0.171998	0.975359	0.514727	X2JA05;B7Z114;Q9W5E1	By MS/MS	By MS/MS	By MS/MS	By matching	By matching	By MS/MS
fau	20.956	22.8832	22.4987	22.1513	22.7151	21.9036		5	5	5	0.0771683	0.986899	-0.143993	C0HK95	By matching	By MS/MS	By MS/MS	By matching	By MS/MS	By MS/MS
RpS14b	28.4859	29.9054	28.9658	29.3496	29.4317	29.5304		10	10	10	0.279197	0.975441	-0.318226	X2JCX8;C0HKA1;C0HKA0	By MS/MS	By MS/MS	By MS/MS	By MS/MS	By MS/MS	By MS/MS
RpS9	26.0492	25.2605	25.5165	25.9936	27.1943	25.1129		21	21	21	0.292067	0.960023	-0.491515	C6SUW3;P55935;Q95RG1	By MS/MS	By MS/MS	By MS/MS	By MS/MS	By MS/MS	By MS/MS
Ef1alpha48D-RA;Ef1alpha48D;Ef1alpha100E	31.6516	31.4453	32.0842	31.4676	30.8977	31.4946		22	22	22	0.746584	0.968778	0.440403	C6TP87;P08736;A4V3Q6;P05303	By MS/MS	By MS/MS	By MS/MS	By MS/MS	By MS/MS	By MS/MS
Hsc70-4-RA;Hsc70-4	31.5117	31.9137	31.2806	33.658	32.7051	32.7608		49	49	36	1.65117	0.615185	-1.47264	C7LA75;P11147	By MS/MS	By MS/MS	By MS/MS	By MS/MS	By MS/MS	By MS/MS
eIF-4a	23.4	22.7114	23.8883	23.3941	22.2563	24.5698		12	9	9	0.0323917	0.989025	-0.0735321	C9QP42;Q02748	By MS/MS	By MS/MS	By MS/MS	By MS/MS	By matching	By MS/MS
CaMKII	25.3286	25.4884	28.4083	26.4077	24.5923	27.6328		24	24	0	0.050784	0.990402	0.197507	D1YSG7;Q00168;L0MLR4	By MS/MS	By MS/MS	By MS/MS	By MS/MS	By MS/MS	By MS/MS
RpL28	23.3956	22.429	24.5448	21.1492	25.4034	21.0876		17	17	17	0.219389	1	0.909684	D1Z3A1;Q9VZS5	By MS/MS	By MS/MS	By MS/MS	By MS/MS	By MS/MS	By MS/MS
mfas-RJ;mfas	24.1387	24.5998	25.4875	25.2576	24.3504	25.358		18	18	18	0.184104	0.992	-0.246669	D3DMM4;Q86B97;Q9VGE9;Q86B96;Q86B95;Q9VGF0;Q86B94	By MS/MS	By MS/MS	By MS/MS	By MS/MS	By MS/MS	By MS/MS
tko	22.9201	24.4872	24.762	24.6484	23.8342	24.3406		3	3	3	0.124117	0.978012	-0.217955	D3DMP8;P10735	By matching	By MS/MS	By MS/MS	By MS/MS	By MS/MS	By MS/MS
exu	23.1983	24.5687	23.3764	24.9003	25.3556	24.7424		12	12	12	1.09938	0.8431	-1.28495	E1JGN9;P28750	By MS/MS	By MS/MS	By MS/MS	By MS/MS	By MS/MS	By MS/MS
Nop60B	24.2456	19.5385	22.4917	21.3889	26.1363	22.7054		11	11	11	0.267246	0.994988	-1.31825	E1JGV6;O44081;A0A0B4K8B2;O44081-2	By MS/MS		By MS/MS	By matching	By MS/MS	By MS/MS
Prosalpha1	24.1309	23.0955	24.6704	23.3206	23.8658	25.1288		10	10	10	0.0687709	0.988066	-0.139416	E1JGZ9;Q9XZJ4	By MS/MS	By MS/MS	By MS/MS	By MS/MS	By MS/MS	By MS/MS
CSN4	21.3148	20.8473	21.0605	21.5246	21.1498	21.4349		4	4	4	0.767144	0.98	-0.295549	E1JH01;Q9V345	By matching	By MS/MS	By matching	By MS/MS	By MS/MS	By MS/MS
Hrp48	24.5218	24.9736	26.3006	25.1457	24.3065	25.6793		20	20	20	0.120494	0.982992	0.221466	E1JHA4;P48809	By MS/MS	By MS/MS	By MS/MS	By MS/MS	By MS/MS	By MS/MS
Mhc	20.6701	20.4326	18.1589	20.8117	27.8316	17.1968		56	56	56	0	1	0	E1JHJ4;P05661-3;P05661-21;E1JHJ3;P05661-23;P05661-20;P05661-18;M9ND95;M9NEP1;M9NCU7;A0A0S0WIH4;P05661-22;P05661-19;P05661-17;P05661-12;E1JHJ5;M9NF46;P05661-26;P05661-25;P05661-24;P05661-16;P05661-14;P05661-4;P05661-2;P05661-15;P05661-9;P05661-8;P05661-7;P05661-6;P05661-5;P05661-13;P05661-11;P05661-10;P05661				By matching	By MS/MS	By matching
Clc	22.2039	18.3035	18.0357	18.7181	18.9058	19.471		2	2	2	0.12151	0.981494	0.482722	E1JI22;Q9VWA1	By MS/MS	By matching	By matching	By MS/MS		By matching
Vha55	23.0757	22.9965	21.0159	22.6998	21.7144	21.9215		8	8	8	0.120347	0.987942	0.250845	E1JIJ5;P31409	By MS/MS	By MS/MS	By MS/MS	By MS/MS	By MS/MS	By MS/MS
Cdk2;cdc2c	21.1349	22.6018	21.0245	21.4562	21.9233	19.4279		6	6	5	0.281281	0.972179	0.651263	E1JIR3;P23573	By matching	By MS/MS	By matching	By MS/MS	By MS/MS
CG5521	22.7916	24.888	27.614	25.6576	24.2934	27.6596		1	1	1	0.169734	0.97391	-0.772351	E1JIZ3;Q9VB98;Q9VB98-2	By MS/MS	By MS/MS	By MS/MS	By MS/MS	By MS/MS	By MS/MS
trol	30.9074	25.8028	29.8352	28.6728	27.4157	28.3469		114	114	0	0.155547	0.961256	0.703361	E1JJC0;M9NES6;Q9W4Y3;M9NE61;M9NFS1;Q9W4Y4;M9NGL3;A0A023GRW4;Q8IRV9;Q8IRV8;M9NDM1;M9NFR6;Q8IRV7	By MS/MS	By MS/MS	By MS/MS	By MS/MS	By MS/MS	By MS/MS
Inx2	22.4842	23.753	22.4834	23.0664	23.974	22.818		6	6	6	0.276095	0.977415	-0.379248	E1JJF3;Q9V427	By matching	By MS/MS	By MS/MS	By MS/MS	By MS/MS	By MS/MS
Cp38	24.2777	24.3719	23.1154	24.0157	22.5248	23.3247		9	9	9	0.463144	1	0.633265	E1JJF7;P07183	By MS/MS	By matching	By matching	By MS/MS	By MS/MS	By MS/MS
CkIalpha	24.4585	23.4855	24.8603	24.4036	24.7487	24.3803		15	14	14	0.208898	0.996957	-0.242747	E1JJI5;P54367	By MS/MS	By MS/MS	By MS/MS	By MS/MS	By MS/MS	By MS/MS
RpS15Aa	26.6053	27.2278	26.3966	26.5956	27.4584	26.8266		11	11	2	0.237965	0.995091	-0.216984	E1JJM9;P48149	By MS/MS	By MS/MS	By MS/MS	By MS/MS	By MS/MS	By MS/MS
Grip84	20.6252	22.5693	22.7759	19.2933	20.728	23.1363		9	9	9	0.28191	1	0.937617	X2JG40;E1JJQ4;E1JJQ3;Q8IQW7;Q9XYP7-2;Q9XYP7	By matching	By MS/MS	By MS/MS		By matching	By MS/MS
pcm	22.0225	22.4442	23.379	21.5174	19.6732	18.6365		7	7	7	1.16727	0.325333	2.67284	Q9VWI1;E1JJR3	By matching	By MS/MS	By MS/MS	By MS/MS
GstT3	22.2505	20.6499	22.4694	22.3127	20.9566	23.1141		5	5	5	0.147527	0.984432	-0.337884	Q9VRA4;E1JJS1	By matching	By matching	By MS/MS	By MS/MS	By MS/MS	By MS/MS
eIF3-S9	24.9592	25.0271	23.874	24.6741	26.1495	24.6095		23	23	23	0.343509	0.972984	-0.524266	E2QCG7;Q0E940	By MS/MS	By MS/MS	By MS/MS	By MS/MS	By MS/MS	By MS/MS
His3.3A;His3	24.8963	22.1786	23.854	21.4169	27.9936	21.6821		5	5	5	0.00756436	0.99163	-0.0545966	E2QCP0;P84249;P02299	By MS/MS	By matching	By MS/MS	By matching	By MS/MS	By matching
BicC	24.9586	25.8598	25.4022	25.2879	24.6296	25.1828		22	22	22	0.487845	0.972658	0.37348	E2QCR4;Q24009	By MS/MS	By MS/MS	By MS/MS	By MS/MS	By MS/MS	By MS/MS
CG7705-RA	19.8472	21.1393	20.5235	20.7161	20.9477	21.5022		4	4	4	0.537702	0.983507	-0.55201	E2QCZ3		By MS/MS	By matching	By MS/MS	By MS/MS	By MS/MS
CG2982	23.4614	22.9761	21.0085	23.8769	23.1303	22.1719		19	19	19	0.251781	0.972173	-0.577706	E2QD64;Q7K4H4	By MS/MS	By MS/MS	By MS/MS	By MS/MS	By MS/MS	By MS/MS
RpS19a	31.7532	31.6578	29.1087	31.1061	30.7961	29.7624		16	16	16	0.104457	0.994582	0.28499	E2QD65;P39018	By MS/MS	By MS/MS	By MS/MS	By MS/MS	By MS/MS	By MS/MS
Cbp80	20.2269	20.2592	20.0079	19.6955	20.2071	20.8634		3	3	3	0.0881846	0.986369	-0.0906607	E2QD75;Q7K4N3	By matching		By MS/MS	By MS/MS	By MS/MS	By matching
Capr	22.5325	20.2245	20.1044	21.1408	24.413	22.1004		22	22	22	0	1	0	E4NKG1;Q9I7D3	By MS/MS			By MS/MS	By MS/MS	By MS/MS
Hsc70-3	27.8897	27.9624	28.2292	29.9249	28.4593	29.356		36	31	31	1.01644	0.848	-1.21966	F3YDH0;P29844	By MS/MS	By MS/MS	By MS/MS	By MS/MS	By MS/MS	By MS/MS
Torsin	24.2994	24.9563	24.437	23.7742	24.0687	24.5079		10	10	10	0.696794	0.974086	0.447296	F6JQA6;O77277	By MS/MS	By MS/MS	By MS/MS	By MS/MS	By MS/MS	By MS/MS
RpS3	31.5529	32.7413	31.5927	32.0396	32.0116	31.9927		34	34	34	0.0430996	0.989154	-0.0523154	G3M3A2;Q06559	By MS/MS	By MS/MS	By MS/MS	By MS/MS	By MS/MS	By MS/MS
otu	23.9572	26.3849	25.5796	24.2982	25.6614	25.4514		26	26	26	0.0707438	0.991707	0.170259	H5V8A9;P10383-2;P10383	By MS/MS	By MS/MS	By MS/MS	By MS/MS	By MS/MS	By MS/MS
Pp2A-29B	23.7844	24.4448	24.9054	24.6839	24.2365	24.4639		7	7	7	0.0812655	0.990246	-0.0832723	M9MQH9;M9NDI6;H5V8B8;P36179	By MS/MS	By MS/MS	By MS/MS	By MS/MS	By MS/MS	By MS/MS
Prosalpha6	20.0653	19.4207	19.7312	21.8076	21.9136	20.6955		2	2	2	0	1	0	I0DHK3;P12881				By matching	By MS/MS	By MS/MS
4E-T	22.177	24.0008	22.9425	21.4299	22.7611	18.6113		21	21	21	0.655121	0.604351	2.10599	L0MLQ9;Q8IH18	By matching	By MS/MS	By MS/MS	By MS/MS	By MS/MS
Rfabg	26.9835	22.3377	24.8502	26.1407	26.6491	25.3515		37	37	37	0.365579	1	-1.32331	L0MPS3;Q9V496	By MS/MS	By MS/MS	By MS/MS	By MS/MS	By MS/MS	By MS/MS
ATPsynbeta;ATPsyn-beta	25.6148	27.0484	25.8038	27.2759	27.7182	26.3809		19	19	19	0.741619	1	-0.969287	X2JH42;L0MQ04;Q05825	By MS/MS	By MS/MS	By MS/MS	By MS/MS	By MS/MS	By MS/MS
wisp	22.5478	24.3543	24.7687	23.488	22.3001	24.7889		34	34	34	0.135766	0.981457	0.364609	X2JEK3;L7XBB9;Q9VYS4	By matching	By MS/MS	By MS/MS	By MS/MS	By MS/MS	By MS/MS
RpL27A	22.6916	22.7117	23.07	22.3332	24.7084	22.3212		8	8	8	0.127258	0.995479	-0.296481	M9MRC9;P41092	By matching	By matching	By MS/MS	By matching	By MS/MS	By matching
RpL37A	23.4154	24.8214	26.4681	24.9639	26.3366	26.5845		6	6	6	0.432377	0.996	-1.06003	M9MRF2;Q9VMU4	By MS/MS	By MS/MS	By MS/MS	By MS/MS	By MS/MS	By MS/MS
Scsalpha	23.5861	24.42	25.3921	24.1296	23.3059	24.3975		10	10	10	0.343542	0.970321	0.521703	M9MRQ9;Q94522	By MS/MS	By MS/MS	By MS/MS	By MS/MS	By matching	By MS/MS
Ranbp16	18.7882	20.5258	21.4976	22.5461	21.615	23.0833		19	19	19	1.02034	0.539226	-2.14431	M9MSN9;M9MS57;X2JFC3;M9MSD3;Q9GQN0;M9MSB0		By matching	By MS/MS	By MS/MS	By MS/MS	By MS/MS
Glt	27.7224	23.9889	28.163	26.1252	24.7743	26.2605		22	22	22	0.241086	1	0.904772	M9NCS8;P33438	By MS/MS	By MS/MS	By MS/MS	By MS/MS	By MS/MS	By MS/MS
anon-EST:Liang-2.45	20.4192	22.6375	22.2429	22.6853	22.1368	21.9189		9	9	9	0.250027	0.96692	-0.480472	M9ND57;Q9VS83;M9PHN9;M9PBU3;Q9VS82;M9PEE7;B7Z0D3;B7Z0D4	By matching	By MS/MS	By MS/MS	By MS/MS	By MS/MS	By MS/MS
spel1	25.3162	25.5134	26.0811	26.2598	25.3722	26.6031		27	27	27	0.425705	0.957944	-0.441498	M9ND86;P43248	By MS/MS	By MS/MS	By MS/MS	By MS/MS	By MS/MS	By MS/MS
Fs(2)Ket	24.8216	25.1532	25.2313	25.6595	24.7297	25.6191		17	17	17	0.317086	0.977167	-0.267403	M9NDC3;O18388	By MS/MS	By MS/MS	By MS/MS	By MS/MS	By MS/MS	By MS/MS
ctp;Cdlc2	21.7423	23.0365	22.3339	22.6228	23.2663	21.6584		1	1	1	0.0856151	0.988237	-0.14496	M9NDP1;M9NDC7;Q24117;O96860	By matching	By MS/MS	By matching	By MS/MS	By MS/MS	By MS/MS
CG7427	21.9019	22.134	22.0629	20.6515	20.2345	22.8581		4	4	4	0.359736	1	0.784911	M9PI67;M9NEA3;M9NDR9;Q9VUQ8	By matching	By matching	By MS/MS	By MS/MS		By MS/MS
Hsp23	19.3947	20.178	19.3569	25.5099	22.9405	24.7763		10	10	10	0	1	0	M9NE68;P02516				By MS/MS	By MS/MS	By MS/MS
Lam	22.0327	20.4779	20.4678	21.7583	24.4707	21.8094		10	10	10	0.707859	0.721778	-1.68664	M9NE89;P08928	By MS/MS	By matching	By MS/MS	By matching	By MS/MS	By matching
RpS10b	27.4183	29.3113	28.4783	28.7296	28.231	28.4523		15	15	14	0.0391497	0.985752	-0.0683359	M9NEQ9;Q9VWG3	By MS/MS	By MS/MS	By MS/MS	By MS/MS	By MS/MS	By MS/MS
Ubr1;UBR1	24.5706	18.7635	21.7039	21.0733	19.8376	20.4383		10	10	10	0.265867	1	1.22959	M9NFA7;Q9VX91	By MS/MS	By matching	By MS/MS	By MS/MS	By MS/MS	By MS/MS
Cdc42	20.6597	20.6122	20.8417	18.7178	20.0036	20.4348		2	2	2	0.711782	0.988167	0.985756	M9NFF8;P40793	By matching	By MS/MS	By MS/MS			By MS/MS
Pep	21.8829	23.4439	24.7704	24.3671	25.2846	23.9993		17	17	17	0.533202	0.964558	-1.18457	M9NG39;P41073-3;P41073	By matching	By MS/MS	By MS/MS	By MS/MS	By MS/MS	By MS/MS
poe	22.1228	21.1623	25.5055	23.0117	22.3571	25.9901		43	43	43	0.189191	0.98613	-0.856116	M9PB68;Q9VLT5;Q9VLT5-2	By MS/MS	By matching	By MS/MS	By MS/MS	By MS/MS	By MS/MS
RpS2	26.3843	24.959	25.8397	24.9444	27.3433	24.7433		21	21	21	0.0176461	0.994231	0.0506477	M9PB84;P31009	By MS/MS	By MS/MS	By MS/MS	By MS/MS	By MS/MS	By MS/MS
Cand1	26.7321	26.7246	27.2495	27.9348	26.7478	28.0264		45	45	45	0.616009	1	-0.667615	M9PB90;Q9VKY2	By MS/MS	By MS/MS	By MS/MS	By MS/MS	By MS/MS	By MS/MS
vas	24.3559	24.5756	25.7216	24.3462	24.1167	24.7348		73	73	72	0.42387	0.96824	0.485133	M9PBB5;P09052	By matching	By MS/MS	By MS/MS	By MS/MS	By MS/MS	By MS/MS
RanGAP	23.0179	24.3746	22.6959	24.3975	22.4056	21.5497		8	8	8	0.224932	0.961952	0.578582	M9PD65;M9PBD9;Q9VIW3	By MS/MS	By MS/MS	By MS/MS	By MS/MS	By MS/MS	By matching
alpha-Spec	19.2024	19.2385	19.7661	20.1667	24.5238	21.1009		14	14	14	0	1	0	M9PDQ0;M9PBI5;M9PGV6;P13395				By matching	By MS/MS	By matching
RpLP1	25.508	23.7502	25.2749	25.2585	25.1285	23.8858		5	5	5	0.0418833	0.989354	0.0868117	M9PBK5;P08570	By MS/MS	By MS/MS	By MS/MS	By MS/MS	By MS/MS	By MS/MS
Hsp83	26.1895	26.0998	25.9436	26.1911	25.244	26.3018		23	23	23	0.171319	0.978443	0.165349	M9PBL3;P02828	By MS/MS	By MS/MS	By MS/MS	By MS/MS	By MS/MS	By MS/MS
Dhc64C	19.5565	19.5321	19.8393	23.0653	22.4116	20.9936		16	16	16	0	1	0	M9PE73;M9PEC8;M9PBQ0;M9PEN4;M9PHG8;M9PBQ3;P37276-2;P37276				By MS/MS	By MS/MS	By MS/MS
BcDNA.GH11023	20.4434	21.8444	22.0527	21.2955	21.4713	22.7265		3	3	3	0.221147	0.971088	-0.384318	M9PBV6;Q9Y109	By matching	By matching	By MS/MS	By matching	By matching	By MS/MS
eIF-4E	26.3849	27.079	26.9855	26.1785	25.9253	25.9488		12	12	2	1.27654	0.987627	0.79892	M9PBZ9;P48598	By MS/MS	By MS/MS	By MS/MS	By MS/MS	By MS/MS	By MS/MS
CG3714	20.6924	22.6485	23.0595	23.1366	21.5568	23.1558		10	10	10	0.205235	0.971346	-0.482934	M9PC31;M9PEF6;Q9VQX4;Q9VQX4-2	By matching	By MS/MS	By MS/MS	By MS/MS	By MS/MS	By MS/MS
Rack1	26.8677	28.2021	28.2762	27.3441	27.5147	27.8783		22	22	22	0.149535	0.978278	0.202971	M9PCC1;O18640	By MS/MS	By MS/MS	By MS/MS	By MS/MS	By MS/MS	By MS/MS
muc	24.0482	21.7671	22.5315	23.4102	22.6232	23.0765		10	10	10	0.12608	0.990075	-0.254331	M9PCG1;Q9VM14;Q7KTK9;M9PCA2;M9PCU4	By MS/MS	By matching	By MS/MS	By MS/MS	By MS/MS	By MS/MS
NHP2	19.8394	19.0064	19.4164	22.5136	23.0596	21.8418		4	4	4	0	1	0	M9PCI2;Q9V3U2				By MS/MS	By MS/MS	By matching
mRpS7	24.4125	22.9691	20.6781	24.1481	22.4366	19.6503		7	7	7	0.130996	0.972249	0.608208	M9PCL5;Q9VKX4	By MS/MS	By MS/MS	By matching	By MS/MS	By MS/MS
Edem2	20.7387	21.1993	22.1081	19.7111	20.7221	22.4526		5	5	5	0.157675	0.969771	0.386762	M9PCV1;Q9VK27	By matching	By MS/MS	By MS/MS		By MS/MS	By MS/MS
stc	20.7084	20.7036	22.6772	18.5817	19.8552	20.7099		30	30	30	0.847247	0.7075	1.64748	M9PDG3;M9PD57;P40798-2;P40798	By matching	By MS/MS	By MS/MS		By MS/MS	By MS/MS
porin	18.9319	19.638	19.367	22.5732	27.1159	22.3851		9	9	9	0	1	0	M9PD75;Q94920				By MS/MS	By MS/MS	By MS/MS
gammaTub37C	24.655	24.7316	25.0077	24.6431	23.1341	24.6858		12	12	10	0.476788	1	0.643778	M9PDN9;P42271	By MS/MS	By MS/MS	By MS/MS	By MS/MS	By MS/MS	By MS/MS
nocte	20.6534	20.3938	19.701	20.2578	19.8163	21.1131		5	5	5	0.110892	0.988891	-0.146299	M9PE74;Q9W2U7	By MS/MS		By MS/MS	By MS/MS	By matching	By MS/MS
RpS21	22.3446	22.9334	21.8765	22.2251	23.9927	22.7436		6	6	6	0.409142	0.987036	-0.60232	M9PEA6;O76927-2;O76927	By MS/MS	By MS/MS	By MS/MS	By MS/MS	By MS/MS	By MS/MS
CG10289	19.0965	22.7494	23.5299	23.3545	22.5924	23.9923		9	9	9	0.416672	0.883537	-1.5211	M9PEB1;Q9VRV1;M9PEH8		By matching	By MS/MS	By MS/MS	By MS/MS	By MS/MS
CG6767	24.279	24.4131	24.6534	24.218	23.0364	24.992		7	7	7	0.230858	0.977639	0.366371	Q9VT32;M9PEY1;M9PEP5;M9PHW7;M9PF46;Q9VT33	By MS/MS	By MS/MS	By MS/MS	By MS/MS	By matching	By MS/MS
CG4392;CG32103-RB	19.5267	20.2576	20.1536	22.4043	21.394	22.7711		7	7	7	0	1	0	M9PF04;Q9VTX3;Q0E8F2				By MS/MS	By matching	By MS/MS
tral	28.6349	27.2327	28.3714	26.6214	27.3606	28.3972		46	46	0	0.387813	1	0.619924	M9PF14;M9PF20	By MS/MS	By MS/MS	By MS/MS	By MS/MS	By MS/MS	By MS/MS
RpL13	24.9035	22.9126	25.0552	24.6629	28.2138	23.7771		18	18	18	0.32928	0.98721	-1.26085	M9PFF0;P41126	By MS/MS	By MS/MS	By MS/MS	By MS/MS	By MS/MS	By MS/MS
rept	22.5228	21.339	21.8261	22.279	22.5026	21.3196		6	6	6	0.0988288	0.9882	-0.137757	M9PFN1;Q9V3K3	By MS/MS	By MS/MS	By matching	By MS/MS	By MS/MS	By matching
CG32164	23.8213	24.5895	24.7448	24.5029	24.2703	25.0021		16	16	16	0.224114	0.987374	-0.206587	Q9VV82;M9PFR8;M9PFW8;Q9I7R5	By MS/MS	By MS/MS	By MS/MS	By MS/MS	By MS/MS	By MS/MS
Tor	23.2549	22.67	23.9927	25.9074	24.0298	25.6169		45	45	45	1.19497	0.529053	-1.8788	M9PFS0;Q9VK45	By MS/MS	By matching	By MS/MS	By MS/MS	By MS/MS	By MS/MS
rgn	22.6725	21.8471	21.929	20.0097	20.925	20.1739		4	4	4	2.00071	0.486759	1.77998	Q9Y102;M9PFV8	By MS/MS	By matching	By MS/MS
Lmpt	23.2706	29.1929	25.8611	25.7922	27.8227	25.5774		21	21	1	0.0519663	0.969938	-0.289277	M9PFX9;Q8IQQ3;Q7KUQ5;M9MRX0	By MS/MS	By MS/MS	By MS/MS	By MS/MS	By MS/MS	By MS/MS
RpS26	23.2288	23.0078	24.825	23.0264	26.4243	23.8426		3	3	3	0.244713	0.98962	-0.743922	M9PG47;P13008	By matching	By matching	By MS/MS	By matching	By MS/MS	By MS/MS
Rpn3	25.8357	26.3493	26.3764	26.6003	26.3376	26.1249		28	28	28	0.302845	0.974222	-0.167145	M9PG62;P25161	By MS/MS	By MS/MS	By MS/MS	By MS/MS	By MS/MS	By MS/MS
RpLP0	27.0478	26.7019	27.0543	26.6165	28.6114	25.9533		18	18	18	0.0506105	0.988214	-0.125736	M9PG76;P19889	By MS/MS	By MS/MS	By MS/MS	By MS/MS	By MS/MS	By MS/MS
CG7519	19.3161	22.5285	22.855	23.1747	22.0497	23.0668		3	3	3	0.394613	0.978861	-1.19721	M9PGB6;Q9VP29		By MS/MS	By MS/MS	By MS/MS	By MS/MS	By MS/MS
PpV	22.1788	21.9829	23.102	22.1517	20.9127	22.5719		3	3	3	0.369587	0.97182	0.54248	M9PGI3;Q27884	By matching	By matching	By MS/MS	By matching	By MS/MS	By MS/MS
Bx42	20.9266	21.0514	22.5056	17.6011	19.4766	19.0307		2	2	2	1.66285	0.177846	2.79171	M9PGQ6;P39736	By matching	By MS/MS	By MS/MS
Pat1	24.1948	20.7487	21.1846	22.9972	21.2884	21.7024		5	5	5	0.0125679	0.991072	0.0467389	M9PGT5;Q9W3Y7	By MS/MS	By matching	By matching	By MS/MS	By matching	By matching
comt	20.7727	22.0765	23.6501	21.237	21.124	23.1493		9	5	5	0.112316	0.98422	0.329684	M9PH10;P46461	By MS/MS	By matching	By MS/MS	By MS/MS	By MS/MS	By MS/MS
RpL37a	22.3065	21.7348	23.9295	24.8883	24.316	25.5484		4	4	4	1.26216	0.429565	-2.26065	M9PH59;Q9VXX8	By matching	By matching	By MS/MS	By MS/MS	By MS/MS	By MS/MS
RpL18	22.3642	21.7845	22.2941	23.2925	26.6952	20.8123		10	10	10	0.314706	0.984441	-1.4524	M9PHM6;Q9VS34	By matching	By MS/MS	By MS/MS	By MS/MS	By MS/MS	By matching
nxf2	19.9725	19.6161	20.3058	22.0188	20.4728	21.4478		8	8	8	0	1	0	M9PI81;Q9VV73				By MS/MS	By matching	By matching
Glg1	22.4552	23.0155	22.3226	21.7493	22.4272	22.4283		14	14	14	0.567171	0.964665	0.39619	Q9VP27;M9PIG4	By matching	By MS/MS	By MS/MS	By matching	By MS/MS	By MS/MS
Rpn10	23.4306	23.672	24.0112	23.2086	23.1884	23.8181		5	5	5	0.486296	0.972835	0.299537	M9PIG8;P55035	By MS/MS	By MS/MS	By MS/MS	By MS/MS	By MS/MS	By MS/MS
RpL10	26.3943	27.8888	28.0177	27.9238	28.7569	27.2947		15	15	15	0.34265	0.977355	-0.558208	M9PIM0;O61231	By MS/MS	By MS/MS	By MS/MS	By MS/MS	By MS/MS	By MS/MS
Gapdh2	23.2166	24.1013	23.1203	22.9672	23.062	23.524		11	11	3	0.331058	0.978837	0.294971	M9PJN8;P07487	By MS/MS	By MS/MS	By MS/MS	By MS/MS	By MS/MS	By MS/MS
ATPsyn-gamma	23.1371	24.387	23.3547	24.6823	26.1772	24.7664		13	13	13	1.17967	0.614069	-1.58237	O01666	By MS/MS	By MS/MS	By MS/MS	By MS/MS	By MS/MS	By MS/MS
Dcp-1	21.3315	22.1043	20.6902	21.6674	19.4045	20.9418		2	2	2	0.367863	1	0.704091	O02002	By matching	By MS/MS	By matching	By MS/MS		By matching
Trip1	25.2668	25.3834	25.2699	24.9365	25.5799	24.2549		13	13	13	0.374287	0.974925	0.382943	O02195	By MS/MS	By MS/MS	By MS/MS	By MS/MS	By MS/MS	By MS/MS
Hsp60	23.232	23.8859	24.912	24.9004	24.5745	23.6228		57	57	57	0.222561	0.977829	-0.355924	O02649	By MS/MS	By MS/MS	By MS/MS	By MS/MS	By MS/MS	By MS/MS
RpL3	26.2033	24.9652	26.5277	24.9566	28.4656	25.5633		34	34	34	0.129305	0.972086	-0.429788	O16797	By MS/MS	By MS/MS	By MS/MS	By MS/MS	By MS/MS	By MS/MS
Rab8	21.1559	19.4394	20.6028	21.463	19.5302	21.1677		2	1	1	0	1	0	O18338;M9NEE8				By MS/MS	By matching	By MS/MS
SelD	25.2288	24.7432	24.6032	25.2251	23.3411	24.9581		4	4	4	0.208046	0.974009	0.350332	O18373	By MS/MS	By MS/MS	By MS/MS	By MS/MS	By MS/MS	By MS/MS
scu	21.6429	22.4182	22.4354	23.4702	21.7112	23.2495		7	7	7	0.428281	0.999953	-0.644771	O18404	By matching	By MS/MS	By MS/MS	By MS/MS	By MS/MS	By MS/MS
Rpt6;Rpt6R	25.2473	25.402	25.7337	25.6829	25.4065	25.4008		13	13	12	0.0725334	0.993483	-0.0357583	O18413;Q9VA54	By MS/MS	By MS/MS	By MS/MS	By MS/MS	By MS/MS	By MS/MS
SmD3	25.2608	18.8385	20.5012	23.3814	23.3843	22.8286		3	3	3	0	1	0	O44437	By MS/MS			By matching	By MS/MS	By MS/MS
png	21.234	23.0779	23.4461	24.1807	22.7898	24.721		5	5	5	0.660797	0.882733	-1.3112	O46308	By matching	By MS/MS	By MS/MS	By MS/MS	By MS/MS	By MS/MS
Dbp80	22.5801	23.4809	24.2647	23.1981	22.2771	24.1597		14	14	14	0.114498	0.983968	0.230272	O61305;Q5LK13;L7EEU0;L7EFC0;Q5LK12;L7EGI4	By MS/MS	By MS/MS	By MS/MS	By MS/MS	By MS/MS	By MS/MS
pen	18.9503	19.9046	18.6827	21.3741	22.7219	20.8852		9	9	9	0	1	0	O61345				By matching	By MS/MS	By matching
Mkk4	19.7864	23.0482	20.1464	23.2203	21.6769	23.0126		8	8	8	0	1	0	O61444		By MS/MS		By MS/MS	By matching	By MS/MS
AP-2mu	20.7945	20.589	24.2162	20.0586	19.8657	23.8614		9	9	9	0.12621	0.97808	0.604662	O62530	By matching	By matching	By MS/MS		By matching	By MS/MS
lic	27.1217	27.2603	28.4782	27.8564	26.5958	28.3183		24	24	24	0.0147323	0.990595	0.0299238	O62602	By MS/MS	By MS/MS	By MS/MS	By MS/MS	By MS/MS	By MS/MS
PyK	29.6347	30.5302	29.4367	29.5968	29.237	29.6889		34	34	34	0.393607	0.975061	0.35961	O62619-2;O62619	By MS/MS	By MS/MS	By MS/MS	By MS/MS	By MS/MS	By MS/MS
beta'Cop	27.9255	26.3046	26.9698	26.487	26.0413	27.3281		30	30	30	0.30038	0.967344	0.447842	O62621	By MS/MS	By MS/MS	By MS/MS	By MS/MS	By MS/MS	By MS/MS
ATPsynE	19.6057	20.3008	19.2973	20.7453	24.2954	23.0056		1	1	1	0	1	0	O77134				By matching	By MS/MS	By MS/MS
eIF3-S6	25.4122	26.094	26.0335	25.9179	26.3445	25.8327		17	17	17	0.273247	0.979592	-0.185119	O77410	By MS/MS	By MS/MS	By MS/MS	By MS/MS	By MS/MS	By MS/MS
SkpA	21.8044	22.948	21.7876	23.1934	22.2523	22.8145		8	8	8	0.526827	0.993245	-0.573423	O77430	By matching	By MS/MS	By matching	By MS/MS	By MS/MS	By MS/MS
smt3	21.2985	21.119	21.9007	19.9499	19.1648	19.3334		2	2	2	2.36386	0.395789	1.95671	O97102	By matching	By matching	By MS/MS	By MS/MS
Inos	22.7549	23.2314	23.9278	22.0556	21.9258	23.2505		4	4	4	0.750829	0.992877	0.89407	O97477	By matching	By MS/MS	By MS/MS	By matching	By matching	By MS/MS
His2B	23.4758	19.0886	22.2461	21.0438	26.498	21.4835		8	8	8	0.253666	0.996857	-1.40496	P02283	By MS/MS		By MS/MS	By matching	By MS/MS	By matching
Hsp26	28.3915	28.6886	27.1028	30.585	29.2721	29.1391		17	17	17	1.12402	0.607593	-1.60444	X2JGG6;P02517	By MS/MS	By MS/MS	By MS/MS	By MS/MS	By MS/MS	By MS/MS
Hsp27	29.0888	28.6586	28.2824	29.916	28.6671	29.1117		20	20	20	0.551533	0.990786	-0.554984	X2JC82;P02518	By MS/MS	By MS/MS	By MS/MS	By MS/MS	By MS/MS	By MS/MS
Act42A	24.4812	21.7843	24.0002	24.2909	21.1326	22.9506		22	2	2	0.195856	0.972477	0.630534	P02572	By MS/MS	By matching	By MS/MS	By MS/MS	By matching	By MS/MS
Hsp70Bbb;Hsp70Bb;Hsp70Bc;Hsp70Ba;Hsp70Aa;Hsp70Ab	25.5041	25.7363	24.1315	27.24	26.6398	25.8952		5	2	1	1.06731	0.722985	-1.46768	Q9VG58;Q9BIS2;Q9BIR7;Q8INI8;P82910;P02825	By MS/MS	By MS/MS	By MS/MS	By MS/MS	By MS/MS	By MS/MS
Yp1	27.6682	26.5777	26.9198	28.4969	26.5871	27.7713		16	15	15	0.354717	0.97823	-0.563155	X2JD55;P02843	By MS/MS	By MS/MS	By MS/MS	By MS/MS	By MS/MS	By MS/MS
Yp2	28.3938	27.5612	27.7693	28.9043	27.0744	27.9778		18	18	17	0.0441114	0.989476	-0.0774129	X2JB25;P02844	By MS/MS	By MS/MS	By MS/MS	By MS/MS	By MS/MS	By MS/MS
RpII215	20.6253	19.7035	18.8191	20.6986	21.0954	20.5015		30	30	29	0	1	0	P04052				By matching	By MS/MS	By MS/MS
Su(var)205	20.4118	20.998	22.4559	22.0782	21.3145	22.4639		2	2	2	0.38973	1	-0.663598	P05205	By matching	By matching	By MS/MS	By MS/MS	By MS/MS	By MS/MS
RpLP2	19.6853	23.9439	23.934	23.99	25.2351	23.5651		5	5	5	0.461513	0.839174	-1.74234	P05389		By MS/MS	By MS/MS	By MS/MS	By MS/MS	By MS/MS
r	26.7048	26.6455	27.6605	26.9763	26.6517	27.5007		56	56	56	0.0320614	0.99223	-0.0393066	X2JFG0;P05990	By MS/MS	By MS/MS	By MS/MS	By MS/MS	By MS/MS	By MS/MS
alphaTub84D;alphaTub84B	28.2694	29.4334	28.7831	29.0901	28.7307	29.0114		25	25	9	0.113201	0.986455	-0.115412	P06605;P06603	By MS/MS	By MS/MS	By MS/MS	By MS/MS	By MS/MS	By MS/MS
alphaTub67C	26.5918	28.6528	28.4202	28.983	28.14	29.1162		23	22	22	0.490477	0.9924	-0.85815	P06606	By MS/MS	By MS/MS	By MS/MS	By MS/MS	By MS/MS	By MS/MS
Yp3	28.483	27.7773	27.6619	29.5728	27.7523	28.2819		18	18	18	0.376382	0.983258	-0.561619	X2JEX8;P06607	By MS/MS	By MS/MS	By MS/MS	By MS/MS	By MS/MS	By MS/MS
Cp36	21.7761	21.6532	21.9707	17.9781	20.7591	21.7921		7	7	7	0.538021	0.868045	1.62356	P07182	By matching	By MS/MS	By MS/MS		By MS/MS	By MS/MS
Cg25C	28.3744	24.2987	26.1768	25.3789	25.0593	25.5977		11	11	11	0.29235	1	0.938019	P08120	By MS/MS	By MS/MS	By MS/MS	By MS/MS	By MS/MS	By MS/MS
RpL4	25.4944	22.9002	24.8346	23.5988	27.2513	24.5201		34	34	34	0.202997	0.982947	-0.713685	P09180	By MS/MS	By MS/MS	By MS/MS	By MS/MS	By MS/MS	By MS/MS
Ccdc56	23.583	23.5317	19.6998	23.6167	23.3487	24.2746		3	3	3	0.431631	0.893475	-1.47516	P0DKM0	By matching	By MS/MS		By matching	By MS/MS	By MS/MS
Act5C	30.5086	30.1861	29.8837	29.814	29.6241	29.2069		23	23	1	1.19093	1	0.64444	X2JCP8;P10987	By MS/MS	By MS/MS	By MS/MS	By MS/MS	By MS/MS	By MS/MS
LanB1	27.885	21.7551	26.4492	24.6294	23.6195	23.9531		44	44	44	0.253493	1	1.29573	P11046	By MS/MS	By matching	By MS/MS	By MS/MS	By MS/MS	By MS/MS
Pp1-87B;Pp1alpha-96A;Pp1-13C	19.9108	22.4145	22.4444	22.5127	23.0351	21.7668		5	5	5	0.367713	1	-0.848282	P12982;A0A0B4KHS9;P48461;Q05547		By MS/MS	By MS/MS	By matching	By MS/MS	By matching
EF2	25.3524	26.459	27.451	26.2422	25.5385	27.4716		27	27	27	0.00133007	0.996778	0.00337919	P13060	By MS/MS	By MS/MS	By MS/MS	By MS/MS	By MS/MS	By MS/MS
LanB2	28.1703	23.928	27.5443	26.3749	25.6958	25.661		42	42	42	0.167815	0.961242	0.636979	X2JAW6;P15215	By MS/MS	By MS/MS	By MS/MS	By MS/MS	By MS/MS	By MS/MS
RpS27A	26.4797	28.2474	27.9655	28.9078	28.5061	28.7645		8	8	3	0.787172	0.888376	-1.16194	P15357	By MS/MS	By MS/MS	By MS/MS	By MS/MS	By MS/MS	By MS/MS
Cat	24.9641	26.409	24.2557	26.2547	24.2912	24.0963		11	11	11	0.128874	0.97792	0.328866	P17336	By MS/MS	By MS/MS	By MS/MS	By MS/MS	By MS/MS	By MS/MS
RpS17	25.4352	28.7221	26.493	27.8815	28.5452	27.3174		11	11	11	0.394272	0.992345	-1.03127	P17704	By MS/MS	By MS/MS	By MS/MS	By MS/MS	By MS/MS	By MS/MS
PCNA	20.6472	21.9004	22.7985	22.251	21.604	19.4445		4	4	4	0.255405	0.973536	0.682175	P17917	By matching	By MS/MS	By MS/MS	By MS/MS	By MS/MS
Prosalpha3	23.1286	23.9014	23.5093	24.2752	24.4487	24.4518		6	6	6	1.29329	1	-0.878774	P18053	By MS/MS	By MS/MS	By MS/MS	By MS/MS	By MS/MS	By MS/MS
RpL40;Ubi-p5E;Ubi-p63E	28.3496	25.0301	26.2863	19.1947	23.3511	26.5767		7	2	2	0.62408	0.45648	3.51448	Q7JYK1;P18101;Q9W418;A4V1F9;P0CG69;R9PY16	By MS/MS	By MS/MS	By MS/MS	By MS/MS	By MS/MS	By MS/MS
2019-12-01	26.758	25.6821	31.8012	26.7471	24.1999	25.9614		39	39	39	0.486633	0.668258	2.44425	P18169;P18171;M9NEY9;M9NEA7;M9NG31;P18170	By MS/MS	By MS/MS	By MS/MS	By MS/MS	By MS/MS	By MS/MS
Rm62;Rm62-RE	25.6335	24.5744	25.6206	24.3438	26.5117	24.8235		33	30	30	0.0219102	0.9936	0.0498543	P19109;E1JJ68;C7LAE4;P19109-3;P19109-4;P19109-2;A0A0B4K624;A0A0B4K6A3;A0A0B4K6K1;A0A0B4K6T7	By MS/MS	By MS/MS	By MS/MS	By MS/MS	By MS/MS	By MS/MS
RpI135	21.7925	20.8097	22.8502	21.4151	23.5524	23.7687		21	21	21	0.496501	0.995746	-1.09461	P20028	By matching	By MS/MS	By MS/MS	By matching	By MS/MS	By MS/MS
Tbp	19.2824	17.9935	18.4761	20.8993	21.497	22.515		1	1	1	0	1	0	P20227				By MS/MS	By MS/MS	By MS/MS
GstD1	26.0331	24.228	23.355	26.5274	23.6912	24.1812		7	7	7	0.0780542	0.9809	-0.261213	P20432	By MS/MS	By MS/MS	By MS/MS	By MS/MS	By MS/MS	By MS/MS
pAbp	25.6081	26.0356	24.786	25.3868	27.1171	25.0391		31	31	31	0.187993	0.979534	-0.371129	P21187	By MS/MS	By MS/MS	By MS/MS	By MS/MS	By MS/MS	By MS/MS
sina	28.5398	26.0566	26.5985	26.0072	24.3584	25.7538		9	9	9	0.83371	0.690413	1.69182	X2JB60;P21461	By MS/MS	By MS/MS	By MS/MS	By MS/MS	By MS/MS	By MS/MS
SdhB	25.021	25.6785	24.9445	25.1015	24.1546	24.6768		12	12	12	0.722004	0.999859	0.570321	P21914	By MS/MS	By MS/MS	By MS/MS	By MS/MS	By MS/MS	By MS/MS
Prosalpha4	21.5245	24.8591	24.7148	23.7929	24.3117	24.8411		6	6	6	0.198028	0.960622	-0.615739	P22769	By matching	By MS/MS	By MS/MS	By MS/MS	By MS/MS	By MS/MS
me31B	28.2288	29.0293	28.8897	28.2942	28.3209	28.9896		36	36	36	0.208699	0.975276	0.181057	P23128;P23128-2	By MS/MS	By MS/MS	By MS/MS	By MS/MS	By MS/MS	By MS/MS
nos	18.292	21.8888	20.4015	21.2298	21.2856	21.2439		11	11	2	0	1	0	P25724		By MS/MS		By matching	By MS/MS	By MS/MS
Aats-glupro	26.0135	23.1915	24.5713	24.6661	25.4242	24.9411		41	41	41	0.178047	0.971238	-0.418385	P28668;P28668-2	By MS/MS	By MS/MS	By MS/MS	By MS/MS	By MS/MS	By MS/MS
RpS6	21.7712	21.8522	23.007	22.368	26.1227	22.5783		15	15	15	0.45667	0.898596	-1.47953	P29327;Q95TP9	By matching	By MS/MS	By MS/MS	By MS/MS	By MS/MS	By MS/MS
Tpi	22.4458	22.1722	20.4165	22.9248	22.3811	19.4114		2	2	2	0.0276859	0.987979	0.105743	P29613;P29613-1	By MS/MS	By MS/MS		By MS/MS	By MS/MS	By matching
Chc	25.9353	25.0486	25.2557	25.7964	26.1156	25.3075		22	22	22	0.385234	0.975892	-0.32668	X2JC31;P29742	By MS/MS	By MS/MS	By MS/MS	By MS/MS	By MS/MS	By MS/MS
RpL7	22.8302	23.3178	22.9804	22.5688	26.9829	22.0789		18	18	18	0.189225	0.972534	-0.834019	X2J5G6;P32100	By MS/MS	By MS/MS	By MS/MS	By MS/MS	By MS/MS	By matching
Dhod	24.5187	25.0034	25.0678	25.7735	24.4862	25.41		16	16	16	0.337872	0.972363	-0.35995	P32748	By MS/MS	By MS/MS	By MS/MS	By MS/MS	By MS/MS	By MS/MS
lds	21.5982	20.1528	21.7001	23.3888	20.6325	22.6903		17	17	17	0.473516	0.979114	-1.08685	P34739	By matching	By matching	By MS/MS	By MS/MS	By matching	By MS/MS
blw	28.0037	28.8859	27.7791	28.4905	28.8539	28.1424		28	28	28	0.271045	0.97872	-0.272672	P35381	By MS/MS	By MS/MS	By MS/MS	By MS/MS	By MS/MS	By MS/MS
RpL19	25.0464	24.1796	25.2802	24.598	26.6824	24.2686		15	15	15	0.151993	0.983233	-0.347601	P36241	By MS/MS	By MS/MS	By MS/MS	By MS/MS	By MS/MS	By MS/MS
sta	27.9905	28.3	28.0629	26.8195	26.8888	26.9878		15	15	15	2.86822	0.704909	1.21912	X2JC80;P38979-2;P38979	By MS/MS	By MS/MS	By MS/MS	By MS/MS	By MS/MS	By MS/MS
Prosalpha2	18.6812	21.4207	21.6939	21.2007	23.0309	22.1587		1	1	1	0.594626	0.89894	-1.53152	P40301		By MS/MS	By MS/MS	By MS/MS	By MS/MS	By MS/MS
Prosbeta6	21.4551	22.5972	22.4308	22.1799	22.9015	22.3237		4	4	4	0.291233	0.975157	-0.307313	P40304	By matching	By MS/MS	By MS/MS	By matching	By MS/MS	By matching
RpS4	27.2362	28.3469	27.7029	28.1264	29.3399	27.4985		17	17	17	0.362043	0.984686	-0.55957	X2JGM9;P41042	By MS/MS	By MS/MS	By MS/MS	By MS/MS	By MS/MS	By MS/MS
RpL18A	25.746	24.3903	25.8841	23.712	28.0449	24.0584		14	14	14	0.0148398	0.991709	0.0683524	P41093	By MS/MS	By MS/MS	By MS/MS	By MS/MS	By MS/MS	By MS/MS
RpS18	28.7409	30.2766	29.1478	30.1316	30.023	29.4882		21	21	21	0.393296	0.967054	-0.492493	P41094	By MS/MS	By MS/MS	By MS/MS	By MS/MS	By MS/MS	By MS/MS
snf	25.9927	21.1486	19.3308	21.931	19.1831	19.1932		3	3	3	0.375496	0.848396	2.05489	P43332	By MS/MS	By MS/MS		By MS/MS	By matching	By matching
betaCop	23.9183	23.9019	25.2362	24.6356	23.1589	25.3529		17	17	17	0.0127194	0.990029	-0.0303694	P45437	By MS/MS	By MS/MS	By MS/MS	By MS/MS	By MS/MS	By MS/MS
RpL7A	25.195	23.668	24.9748	25.1881	27.2538	24.3131		20	20	20	0.400286	1	-0.972387	X2JCS6;P46223	By MS/MS	By MS/MS	By MS/MS	By MS/MS	By MS/MS	By MS/MS
dhd	29.246	27.9174	27.9487	29.3882	28.0332	29.5238		9	9	9	0.399542	0.997565	-0.611029	X2JDR5;P47938	By MS/MS	By MS/MS	By MS/MS	By MS/MS	By MS/MS	By MS/MS
RpL23	28.7621	30.6945	29.2105	29.3115	29.6442	29.3795		9	9	9	0.0613603	0.98484	0.110659	P48159	By MS/MS	By MS/MS	By MS/MS	By MS/MS	By MS/MS	By MS/MS
RpS25	27.3049	30.2625	32.1014	29.3045	29.7175	32.0422		6	6	6	0.100669	0.976273	-0.465167	P48588	By MS/MS	By MS/MS	By MS/MS	By MS/MS	By MS/MS	By MS/MS
RnrL	24.9974	23.107	25.1885	25.8929	23.9849	25.7283		16	16	16	0.35537	1	-0.77109	P48591	By MS/MS	By MS/MS	By MS/MS	By MS/MS	By MS/MS	By MS/MS
RpL36	23.277	24.1273	25.5258	24.4516	26.8221	24.4723		8	8	8	0.384263	1	-0.938656	X2JC35;P49630	By MS/MS	By MS/MS	By MS/MS	By MS/MS	By MS/MS	By MS/MS
RpL9	25.3967	27.5181	27.4313	26.9803	28.5004	27.564		14	14	14	0.461609	0.999736	-0.899548	X2JDU0;P50882	By MS/MS	By MS/MS	By MS/MS	By MS/MS	By MS/MS	By MS/MS
RpL22	27.2644	28.2801	28.4135	28.4049	29.0419	28.591		25	25	24	0.724884	1	-0.693296	P50887	By MS/MS	By MS/MS	By MS/MS	By MS/MS	By MS/MS	By MS/MS
Pgi	22.3954	22.023	20.42	22.6363	21.3914	23.2862		5	5	4	0.428483	1	-0.825157	P52029	By matching	By MS/MS	By MS/MS	By MS/MS	By MS/MS	By matching
Pfk	24.583	24.0719	25.5627	24.846	23.7605	26.0446		20	20	20	0.0628434	0.984641	-0.144502	P52034-3;P52034;A0A0B4K7L1;P52034-2;A0A0B4KFI7	By MS/MS	By MS/MS	By MS/MS	By MS/MS	By MS/MS	By MS/MS
Pen	25.3973	25.5417	24.711	24.669	24.6439	24.9807		15	15	15	0.672043	0.967554	0.452129	P52295	By MS/MS	By MS/MS	By MS/MS	By MS/MS	By MS/MS	By MS/MS
polo	19.4679	23.1113	18.9525	23.4437	21.9274	23.3286		8	8	8	0	1	0	P52304		By MS/MS		By MS/MS	By MS/MS	By MS/MS
RfC4	24.234	24.0044	22.4702	24.8663	23.8872	24.0546		14	14	14	0.460988	1	-0.699827	P53034	By MS/MS	By MS/MS	By MS/MS	By MS/MS	By MS/MS	By MS/MS
Act57B	24.9285	24.9903	24.5102	24.822	26.79	24.4708		20	4	2	0.278107	0.964167	-0.551291	P53501	By MS/MS	By MS/MS	By MS/MS	By MS/MS	By MS/MS	By MS/MS
DNApol-delta	20.0701	20.2376	21.113	21.582	19.676	21.9419		7	7	7	0.298718	0.974987	-0.59305	P54358		By MS/MS	By MS/MS	By MS/MS	By matching	By MS/MS
Gdh	22.3907	22.8494	18.9082	23.4817	21.932	23.4073		11	11	11	0.468357	0.881692	-1.5576	P54385-2;P54385;A0A0C4DHE7;Q8IMY1	By matching	By MS/MS		By MS/MS	By MS/MS	By MS/MS
FK506-bp1	22.1789	22.5994	23.3562	22.77	25.5763	20.984		16	16	16	0.0984996	0.982454	-0.398579	P54397	By matching	By MS/MS	By MS/MS	By MS/MS	By MS/MS	By matching
mtSSB	23.4736	18.7746	20.5437	21.5645	19.0367	19.9621		10	10	10	0.177125	0.970339	0.742869	P54622	By MS/MS		By MS/MS	By MS/MS	By MS/MS	By MS/MS
RpS20	29.7282	30.7855	30.684	30.1032	29.9682	30.7002		10	10	10	0.127276	0.988568	0.14202	P55828	By MS/MS	By MS/MS	By MS/MS	By MS/MS	By MS/MS	By MS/MS
RpS3A	29.7298	30.6964	29.3317	29.9057	30.4542	29.1938		20	20	6	0.0424802	0.991113	0.0680103	P55830	By MS/MS	By MS/MS	By MS/MS	By MS/MS	By MS/MS	By MS/MS
RpL14	24.3808	22.7686	24.2474	24.4774	27.486	23.9447		13	13	13	0.509773	0.88176	-1.50372	P55841	By MS/MS	By matching	By MS/MS	By MS/MS	By MS/MS	By MS/MS
eIF6	21.1215	19.0836	21.6356	20.7631	22.2122	20.961		3	3	3	0.308496	0.993902	-0.698553	P56538	By MS/MS		By matching	By MS/MS	By MS/MS	By MS/MS
His2A:CG33859;His2A;His2Av	24.4253	24.7573	25.6533	24.2812	28.5607	25.96		3	3	3	0.396024	0.991015	-1.32202	Q4AB57;P84051;A0A0B4KH25;P08985	By MS/MS	By MS/MS	By MS/MS	By matching	By MS/MS	By MS/MS
14-3-3epsilon	23.8955	24.1903	23.658	24.5258	23.563	23.1654		15	15	13	0.13388	0.981384	0.163192	P92177-4;P92177-1;P92177-2;P92177	By MS/MS	By MS/MS	By MS/MS	By MS/MS	By MS/MS	By MS/MS
yl	25.9909	25.8131	27.1647	26.2843	26.6132	28.0363		44	44	3	0.402679	1	-0.655034	P98163	By MS/MS	By MS/MS	By MS/MS	By MS/MS	By MS/MS	By MS/MS
LanA	28.0459	21.3989	27.6141	26.555	25.6341	25.9701		83	83	83	0.0552259	0.982246	-0.366767	Q00174	By MS/MS	By MS/MS	By MS/MS	By MS/MS	By MS/MS	By MS/MS
Rbp1	24.7121	23.2049	23.2267	23.9172	23.4628	22.8587		5	5	1	0.194707	0.978348	0.301694	Q02427-1;Q02427	By MS/MS	By MS/MS	By MS/MS	By MS/MS	By MS/MS	By matching
hts	19.475	23.1402	23.117	24.0367	22.6484	24.026		16	16	16	0.514519	0.88386	-1.65964	Q02645		By MS/MS	By MS/MS	By MS/MS	By MS/MS	By MS/MS
RpS13	25.7801	26.9167	26.3281	26.6667	28.3103	26.2388		12	12	12	0.420088	1	-0.730305	X2J950;Q03334	By MS/MS	By MS/MS	By MS/MS	By MS/MS	By MS/MS	By MS/MS
Vm34Ca	22.2979	19.4345	23.7951	19.343	19.5844	19.4282		1	1	1	0.69408	0.54307	2.39063	Q06521	By matching	By matching	By MS/MS
sqd	24.7108	25.932	23.6442	24.154	24.4204	18.9292		7	7	7	0.475419	0.708174	2.26108	Q08473-2;A0A0B4K6U6;Q08473-3;Q08473	By MS/MS	By MS/MS	By MS/MS	By matching	By MS/MS	By MS/MS
Ugt	23.0106	23.083	23.3943	22.7321	21.7432	23.7373		10	10	10	0.268041	0.974635	0.425086	Q09332	By MS/MS	By MS/MS	By MS/MS	By MS/MS	By MS/MS	By MS/MS
Mpcp	23.9369	24.3801	24.1268	23.7183	23.6518	22.0792		12	12	12	0.702235	1	0.99812	Q0E8E8	By MS/MS	By MS/MS	By MS/MS	By MS/MS	By MS/MS	By MS/MS
CG3689	24.4589	21.7643	21.7829	21.9435	21.0965	21.524		8	8	8	0.484489	1	1.14733	Q9VSY2;Q0E8G6	By MS/MS	By matching	By matching	By matching	By MS/MS	By matching
eIF2B-delta	21.6549	22.8572	22.8143	22.6782	23.3839	23.2562		12	12	12	0.632439	1	-0.663991	Q0E8X6;Q9W1Q8	By MS/MS	By MS/MS	By MS/MS	By MS/MS	By MS/MS	By MS/MS
muskelin	24.2765	20.7714	22.927	23.0626	20.8933	23.9211		12	12	12	0.00786679	0.989849	0.0326195	Q0E9A5;A0A0B4KFH1	By MS/MS	By matching	By MS/MS	By MS/MS	By matching	By MS/MS
RpS11	24.9791	25.5944	26.5096	25.6678	28.3562	25.681		15	15	15	0.349535	1	-0.873955	Q0E9B6;A1Z8U9	By MS/MS	By MS/MS	By MS/MS	By MS/MS	By MS/MS	By MS/MS
PCB	24.3733	25.6264	26.6648	25.867	24.3322	26.3825		25	25	25	0.0100438	0.988257	0.0275841	Q7KN97;Q0E9E2	By MS/MS	By MS/MS	By MS/MS	By MS/MS	By MS/MS	By MS/MS
Imp	25.4867	25.8827	25.8831	26.0212	26.2721	25.9741		23	23	23	0.95094	0.973194	-0.338304	Q0KHU2;Q9VZ69;E1JJM0;M9NF14;Q8IR99	By MS/MS	By MS/MS	By MS/MS	By MS/MS	By MS/MS	By MS/MS
CG7834	22.4247	22.2997	23.0048	21.7765	21.609	21.8533		9	9	9	1.29682	0.982053	0.830138	Q0KHZ6	By matching	By MS/MS	By MS/MS	By matching	By MS/MS	By matching
Aats-trp	20.3372	21.2527	20.2848	20.0276	19.2616	20.3692		4	4	4	0.747069	1	0.738769	Q0KI98	By MS/MS	By MS/MS	By matching	By matching		By MS/MS
Hat1	21.5637	21.5413	22.4628	22.3701	20.9651	21.8691		3	3	3	0.0834778	0.987775	0.121196	Q0KIB3	By matching	By MS/MS	By matching	By MS/MS	By MS/MS	By MS/MS
Ank	26.2424	25.1246	18.4966	25.7252	24.6752	22.1308		7	7	6	0.11891	0.963685	-0.889222	Q0KIE7	By MS/MS	By matching		By MS/MS	By MS/MS	By matching
mtrm	23.7711	24.2513	23.6235	24.4746	23.1159	24.4859		7	7	7	0.101265	0.989499	-0.143456	Q23973	By MS/MS	By MS/MS	By MS/MS	By MS/MS	By MS/MS	By MS/MS
DnaJ-1	23.7241	24.2297	24.0169	24.5387	23.3655	23.9606		11	11	11	0.0313546	0.99202	0.0353235	Q53ZT0;Q24133	By MS/MS	By MS/MS	By MS/MS	By MS/MS	By MS/MS	By MS/MS
RpL29	26.7071	27.8272	30.981	25.8786	26.6064	30.4295		4	4	4	0.172066	0.970552	0.866928	Q24154	By MS/MS	By MS/MS	By MS/MS	By MS/MS	By MS/MS	By MS/MS
RpS5a	28.585	28.4665	28.2959	28.0722	28.1753	28.0482		14	14	5	1.4468	0.971784	0.350576	X2JKU5;Q24186	By MS/MS	By MS/MS	By MS/MS	By MS/MS	By MS/MS	By MS/MS
AP-1-2beta	20.6965	20.3724	22.4254	19.4756	19.5189	25.1464		19	19	19	0	1	0	Q24253			By MS/MS	By matching	By matching	By MS/MS
Dsor1	22.1068	23.1388	23.9972	23.0393	21.4706	23.6004		7	7	7	0.169569	0.975527	0.37752	Q24324;X2JAZ3	By matching	By MS/MS	By MS/MS	By MS/MS	By MS/MS	By MS/MS
Oscp	22.0133	19.4478	21.4203	22.1236	25.5195	22.0987		6	6	6	0.741981	0.5749	-2.28683	Q24439	By MS/MS	By MS/MS	By matching	By matching	By MS/MS	By matching
Rbf	19.2232	18.567	19.3523	20.5975	18.9843	21.2365		3	3	3	0	1	0	Q24472				By MS/MS	By matching	By MS/MS
RpA-70	21.9259	21.139	21.2717	24.1871	23.3033	23.9567		14	14	14	2.55127	0.174	-2.37013	Q24492	By matching	By matching	By MS/MS	By MS/MS	By MS/MS	By MS/MS
betaTub56D	29.4754	30.9721	30.7686	30.448	29.7478	30.7425		25	25	8	0.0571255	0.986965	0.0926005	Q24560;A1ZBL0	By MS/MS	By MS/MS	By MS/MS	By MS/MS	By MS/MS	By MS/MS
Caf1	21.3953	21.0046	21.6293	20.1297	20.6497	21.4779		6	6	6	0.567199	0.991398	0.590654	Q24572;E1JIL4	By MS/MS	By matching	By MS/MS		By matching	By MS/MS
sesB	28.5887	30.136	28.7712	29.5392	30.2634	29.7319		25	25	25	0.522957	1	-0.679522	X2JB48;Q26365-2;Q26365	By MS/MS	By MS/MS	By MS/MS	By MS/MS	By MS/MS	By MS/MS
l(2)tid;l(2)tid-RA	23.8103	24.7936	25.6205	24.2318	23.3262	24.6211		12	12	1	0.44662	1	0.681732	Q27237;D3DN23;Q7KVH7;Q27237-2	By MS/MS	By MS/MS	By MS/MS	By MS/MS	By MS/MS	By MS/MS
Hel25E	24.7681	24.4568	24.6649	24.0337	23.8003	24.5175		11	11	11	0.916578	0.981446	0.512771	Q27268;M9PC90	By MS/MS	By MS/MS	By MS/MS	By MS/MS	By MS/MS	By MS/MS
spn-A	21.0915	20.8266	18.8957	21.7752	20.8586	21.7246		6	6	6	0.649621	0.907707	-1.18149	Q27297;Q27297-2	By matching	By MS/MS		By MS/MS	By MS/MS	By MS/MS
ERp60	22.3198	20.7034	21.9738	20.982	19.418	21.7355		2	2	2	0.486846	0.99297	0.953852	Q3YMU0	By MS/MS	By matching	By MS/MS	By matching		By MS/MS
CG18428	18.8543	20.1797	22.4944	19.791	18.952	23.2506		1	1	1	0.0307949	0.986352	-0.155089	Q4V5H0;Q9VCD4	By matching	By MS/MS	By MS/MS			By MS/MS
UQCR-6.4	22.8562	22.9287	22.2689	24.0829	19.8622	23.1904		3	3	3	0.0783459	0.988099	0.306073	Q500Y7	By matching	By matching	By MS/MS	By MS/MS		By MS/MS
fax	18.3579	20.2482	20.3386	21.0661	20.5466	21.3917		2	2	2	0	1	0	Q59E30;Q95RI5;M9PFH6;M9PFW1;Q59E29;Q86BI4				By matching	By MS/MS	By MS/MS
Cul4	23.1268	22.4262	22.9693	23.4948	22.7341	23.822		12	12	12	0.573147	0.982299	-0.509552	Q5BI50	By MS/MS	By MS/MS	By MS/MS	By MS/MS	By MS/MS	By MS/MS
CG17486	18.6149	18.2217	17.7003	21.0645	20.6718	21.6487		2	2	2	0	1	0	Q5LJP9				By matching	By matching	By MS/MS
CG34228	23.2915	23	22.1836	23.1326	22.4976	23.1102		4	4	4	0.078671	0.985649	-0.0884304	Q6IGN6	By matching	By MS/MS	By MS/MS	By matching	By matching	By MS/MS
pgant5	20.6963	19.2478	21.5073	22.0239	21.0517	22.1802		6	6	6	0.727109	0.88298	-1.26813	Q6WV17;Q6WV17-2	By matching	By MS/MS	By MS/MS	By matching	By MS/MS	By MS/MS
CG6543	23.5469	22.0934	23.0857	24.2669	22.4968	24.3325		9	9	9	0.454892	1	-0.790065	Q7JR58	By matching	By MS/MS	By MS/MS	By MS/MS	By MS/MS	By MS/MS
EloC	24.9714	22.5411	22.8274	23.6907	20.3835	22.3477		9	9	9	0.455275	0.937354	1.30597	Q7JWD6	By MS/MS	By MS/MS	By matching	By MS/MS	By matching	By MS/MS
Roc2	20.3985	20.9007	22.7415	22.941	21.2741	23.9272		3	3	3	0.578368	0.868264	-1.3672	Q7JWH5	By matching	By matching	By MS/MS	By MS/MS	By MS/MS	By MS/MS
Swim	27.0283	22.8488	26.307	24.4548	21.9685	23.9901		14	14	14	0.547854	0.736658	1.92365	Q7JWQ7	By MS/MS	By matching	By MS/MS	By MS/MS	By MS/MS	By MS/MS
L	20.6377	20.2346	21.8255	21.9094	19.7878	19.0665		3	3	3	0.255861	0.987034	0.644697	Q7JXA2	By MS/MS	By MS/MS	By MS/MS	By MS/MS	By MS/MS	By matching
P32	23.7354	22.0172	22.1214	22.5765	21.3051	21.6234		3	3	3	0.502395	1	0.78969	Q7JXC4	By MS/MS	By matching	By matching	By MS/MS	By matching	By matching
Eb1	22.4619	22.7005	21.5039	22.6986	20.7761	21.2993		8	8	8	0.381953	1	0.630798	Q9XZ57;Q7JZD3;A1Z6P3	By MS/MS	By MS/MS	By MS/MS	By MS/MS	By MS/MS	By matching
Rpb5	21.5119	21.6528	22.0158	22.1919	22.4074	21.6446		3	3	3	0.564492	0.97174	-0.354429	Q7JZF5	By MS/MS	By MS/MS	By matching	By MS/MS	By MS/MS	By MS/MS
Sec61beta	23.1411	21.1678	21.972	21.1076	21.5189	21.5636		3	3	3	0.458844	1	0.696964	Q7JZN0	By MS/MS	By MS/MS	By MS/MS	By MS/MS	By MS/MS	By MS/MS
RpS15	27.1924	26.9113	27.2092	26.7098	27.6883	27.0771		11	11	11	0.05985	0.991306	-0.0541026	Q7JZW2;A1ZAH8	By MS/MS	By MS/MS	By MS/MS	By MS/MS	By MS/MS	By MS/MS
Aats-asp	25.4971	23.9131	24.5197	22.8626	24.4904	24.3527		15	15	15	0.458806	1	0.741354	Q7K0E6	By MS/MS	By MS/MS	By MS/MS	By MS/MS	By MS/MS	By MS/MS
CG17754	25.9532	26.3843	26.5793	25.8263	24.6098	25.812		14	14	14	0.839109	0.981039	0.889601	Q86BQ6;X2JE93;Q7K0L2;X2JD28	By MS/MS	By MS/MS	By MS/MS	By MS/MS	By MS/MS	By MS/MS
Ranbp11	27.811	24.4439	25.1532	23.4055	21.7476	24.275		20	20	20	0.958338	0.429273	2.65999	Q7K0Q2	By MS/MS	By MS/MS	By MS/MS	By MS/MS	By MS/MS	By MS/MS
Not3	19.9278	19.5583	22.7898	22.2142	22.0498	23.6389		11	11	11	0	1	0	Q7K126			By MS/MS	By MS/MS	By MS/MS	By MS/MS
Prosbeta5	20.8988	21.4099	22.5262	22.026	21.8898	22.3701		4	4	4	0.373574	0.957844	-0.483685	Q7K148	By matching	By MS/MS	By MS/MS	By matching	By MS/MS	By MS/MS
Ciao1	21.3163	20.492	20.3797	19.8282	20.1315	18.8699		3	3	3	1.07224	0.888272	1.11947	Q7K1Y4	By MS/MS	By matching	By MS/MS
Rpn13	22.2321	24.4782	24.6988	23.7151	20.5274	23.7119		8	8	1	0.359655	0.992625	1.15155	Q7K2G1	By MS/MS	By MS/MS	By MS/MS	By MS/MS	By MS/MS	By MS/MS
CG3364	20.6169	18.4533	21.1594	23.4969	22.5573	23.1314		5	5	5	0	1	0	Q7K332				By MS/MS	By MS/MS	By matching
DMAP1	22.8597	22.9974	22.3154	23.7314	20.6348	23.2565		5	5	5	0.0613513	0.987082	0.183278	Q7K3D8	By MS/MS	By MS/MS	By MS/MS	By MS/MS	By matching	By MS/MS
CCT8	25.3357	26.5117	26.1254	26.8184	26.9135	26.3672		22	22	22	0.779742	1	-0.708762	Q7K3J0	By MS/MS	By MS/MS	By MS/MS	By MS/MS	By MS/MS	By MS/MS
cathD	23.0974	24.7831	25.4146	23.7829	23.0382	25.6603		12	12	12	0.0927233	0.986124	0.271244	Q7K485	By MS/MS	By MS/MS	By MS/MS	By MS/MS	By MS/MS	By MS/MS
Desat1;Desat2	19.6557	20.3831	20.9593	18.7381	21.4514	20.9403		2	2	2	0.0155153	0.99257	-0.0439173	Q7K4Y0;Q9VG68		By matching	By MS/MS	By MS/MS	By MS/MS	By MS/MS
mlt	19.3841	22.4583	23.0433	22.0055	20.6516	23.0198		5	5	5	0.0685184	0.97863	-0.263693	Q7K549		By MS/MS	By MS/MS	By MS/MS	By matching	By MS/MS
CG11876	24.9695	26.0091	25.2874	26.2472	25.1599	25.4725		12	12	9	0.173618	0.983547	-0.204545	Q7K5K3	By MS/MS	By MS/MS	By MS/MS	By MS/MS	By MS/MS	By MS/MS
deltaCOP	22.3502	21.8801	23.2559	22.2361	22.7479	23.5139		11	11	11	0.242476	0.972337	-0.337222	Q7K7G0;Q9W555	By matching	By matching	By MS/MS	By MS/MS	By MS/MS	By MS/MS
Spn42Da	21.3119	21.8746	22.6206	22.1142	21.5677	22.6974		3	3	3	0.141048	0.972125	-0.190729	Q8MPN5;Q8MPN6;Q8MM39;Q7K8Y3;Q8MPN7;Q8MPN8;Q8MM49;Q7K8Y5	By matching	By MS/MS	By MS/MS	By matching	By matching	By MS/MS
Prp19	22.6235	23.1814	23.3584	19.6823	22.9038	20.6203		7	7	7	0.77454	0.594415	1.98563	Q7KLW9	By matching	By MS/MS	By MS/MS		By MS/MS	By matching
GCS2alpha	22.813	23.437	23.6626	23.6998	21.9925	24.2631		14	14	14	0.00620988	0.991758	-0.0142689	Q7KMM4	By matching	By MS/MS	By MS/MS	By MS/MS	By matching	By MS/MS
Rpn9	23.2361	24.0236	23.6633	24.1578	23.7917	23.5248		8	8	8	0.247855	0.97855	-0.183797	Q7KMP8	By matching	By MS/MS	By matching	By MS/MS	By MS/MS	By MS/MS
Rpt1	26.1586	26.5786	27.0103	26.8813	26.1169	26.6846		28	28	28	0.0213742	0.987396	0.0215467	Q7KMQ0	By MS/MS	By MS/MS	By MS/MS	By MS/MS	By MS/MS	By MS/MS
TER94	24.0213	24.3601	23.024	23.2631	19.5962	22.9151		17	17	17	0.611134	0.706457	1.87701	Q7KN62;A0A0B4LFZ4;Q7KN62-3;Q7KN62-2	By MS/MS	By MS/MS	By MS/MS	By MS/MS	By MS/MS	By MS/MS
Dp1	18.6839	18.5738	19.1703	22.7724	25.4965	21.803		20	20	20	0	1	0	Q7KN75				By MS/MS	By MS/MS	By MS/MS
wal	25.7537	26.7619	25.4121	25.2564	25.1877	25.391		14	14	14	0.646966	1	0.697549	Q7KN94	By MS/MS	By MS/MS	By MS/MS	By MS/MS	By MS/MS	By MS/MS
CG7208	22.284	21.8145	23.2942	22.3129	21.6319	24.0265		11	11	11	0.0804215	0.980314	-0.192863	Q7KSE0;Q9VEC4	By MS/MS	By MS/MS	By MS/MS	By matching	By MS/MS	By MS/MS
CG8036	22.9862	23.7672	23.4519	24.2631	23.3461	24.0469		12	12	12	0.601246	0.968637	-0.48361	Q7KSU6;Q9VHN7	By MS/MS	By MS/MS	By MS/MS	By MS/MS	By MS/MS	By MS/MS
CG13083-RB	23.7423	21.4951	22.951	24.3235	19.2383	21.5693		5	5	5	0.240219	1	1.01912	Q7KT36	By MS/MS	By MS/MS	By MS/MS	By MS/MS	By MS/MS	By MS/MS
smid	23.1363	25.1804	24.8196	24.4089	23.8932	24.483		24	24	1	0.0591206	0.986456	0.117086	Q7KU82;Q9VS62	By MS/MS	By MS/MS	By MS/MS	By MS/MS	By MS/MS	By MS/MS
l(1)G0334	24.7193	25.242	25.1083	24.7891	24.7257	24.4209		10	10	10	0.887565	0.962696	0.377951	Q9W4H6;Q7KVX1;Q7YU05	By MS/MS	By MS/MS	By MS/MS	By MS/MS	By MS/MS	By MS/MS
CG17896	26.4693	26.7953	25.9442	24.9037	25.3724	25.8457		10	10	10	1.30572	0.902595	1.02899	Q7KW39-2;Q7KW39	By matching	By MS/MS	By MS/MS	By MS/MS	By MS/MS	By MS/MS
CG17018-RC;CG17018-RD	24.6475	26.6353	25.8327	25.5082	25.5387	26.279		41	41	41	0.0366641	0.986461	-0.070109	Q9W5Y4;Q7KWH0;Q7KWG9	By MS/MS	By MS/MS	By MS/MS	By MS/MS	By MS/MS	By MS/MS
AGO3	19.1368	20.4552	20.734	21.2351	21.2295	22.2821		7	7	7	0	1	0	Q7PLK0;Q7PLK0-2				By MS/MS	By MS/MS	By MS/MS
CG17514	25.9021	25.9189	26.6382	27.2376	27.0249	27.1484		58	58	58	1.3158	0.906194	-0.983875	Q7PLL6	By MS/MS	By MS/MS	By MS/MS	By MS/MS	By MS/MS	By MS/MS
Marf	19.6902	21.921	21.4758	22.1526	22.2982	24.566		16	16	16	0.884055	0.538	-1.97664	Q7YU24;Q7YU24-2	By matching	By MS/MS	By MS/MS	By MS/MS	By MS/MS	By MS/MS
Ppn	28.8947	26.4655	28.3488	26.8442	26.9447	28.3367		63	63	63	0.232405	0.959966	0.527792	Q868Z9;Q868Z9-6;Q868Z9-2;Q868Z9-5	By MS/MS	By MS/MS	By MS/MS	By MS/MS	By MS/MS	By MS/MS
AP-1gamma	19.2085	19.7387	19.5097	21.7656	20.6065	21.4478		7	7	7	0	1	0	Q9W388;Q86B59;Q7KVR7;Q7KVR8				By MS/MS	By MS/MS	By MS/MS
rig	19.9685	20.1374	17.8675	19.0257	19.9725	18.924		2	2	2	0	1	0	Q86BY9				By matching	By MS/MS	By matching
mRpS21	24.171	24.6729	23.946	24.0004	23.8706	24.1073		5	5	5	0.474729	0.987249	0.270501	Q8I0J3	By MS/MS	By MS/MS	By MS/MS	By MS/MS	By MS/MS	By MS/MS
RpS7	28.4603	29.1936	28.472	28.6586	29.0365	28.3269		18	18	18	0.0368844	0.993511	0.0346177	Q8IMI7;Q9VA91	By MS/MS	By MS/MS	By MS/MS	By MS/MS	By MS/MS	By MS/MS
mino	20.6245	21.9772	23.9651	23.948	20.1483	23.9137		14	14	14	0.108813	0.981684	-0.481057	Q8IMM7;Q8IMM8;Q9Y137		By MS/MS	By MS/MS	By MS/MS	By MS/MS	By MS/MS
lqfR	21.5689	22.1973	22.7055	19.4662	21.8987	23.0292		5	5	5	0.233289	0.987879	0.692532	Q8IN05	By matching	By MS/MS	By MS/MS		By MS/MS	By MS/MS
CG32473-RB;CG32473-RC	19.5179	20.0998	18.9872	22.3519	22.6618	21.3096		6	6	6	0	1	0	Q8INH5;Q8INH6;Q9VFW7				By MS/MS	By MS/MS	By matching
Cul3	23.9242	23.2664	21.6731	24.9827	23.5085	24.4319		27	27	27	0.754501	0.859685	-1.3531	Q9V475;Q8IP45	By MS/MS	By MS/MS	By MS/MS	By MS/MS	By MS/MS	By MS/MS
aret	20.7613	24.858	23.5489	21.9511	21.9149	24.2629		19	19	19	0.0845105	0.99238	0.346425	Q960Z4;Q8IP89;M9PDB0;Q8IP90	By MS/MS	By MS/MS	By MS/MS	By MS/MS	By MS/MS	By MS/MS
Mtpalpha	27.3186	26.0481	25.5243	27.3669	26.7305	26.8843		46	46	1	0.493258	1	-0.696907	Q8IPE8	By MS/MS	By MS/MS	By MS/MS	By MS/MS	By MS/MS	By MS/MS
tzn	24.6427	24.9056	24.8663	25.8007	24.0538	25.2789		14	14	14	0.160804	0.990836	-0.239595	Q9VPB3;Q8IPU3;Q9I7P8	By MS/MS	By MS/MS	By MS/MS	By MS/MS	By MS/MS	By MS/MS
Nup205	23.507	22.3651	24.5997	22.9149	20.4479	22.8757		25	25	25	0.602205	0.844286	1.4111	Q9VWB8;Q8IQV9	By MS/MS	By MS/MS	By MS/MS	By MS/MS	By matching	By MS/MS
dre4	22.8672	23.8933	25.3354	25.0832	23.5001	25.075		36	36	36	0.227738	0.955245	-0.520775	Q8IRG6;Q8IRG6-2	By MS/MS	By MS/MS	By MS/MS	By MS/MS	By MS/MS	By MS/MS
CG30185;Gr59f	24.1417	22.0506	22.2388	22.4578	22.9163	23.4202		4	4	4	0.0560472	0.989081	-0.121075	Q8MKK1	By MS/MS	By matching	By MS/MS	By MS/MS	By MS/MS	By MS/MS
l(2)k01209	18.5084	22.3801	22.8749	22.0839	20.8383	23.1846		8	8	8	0.188779	0.987578	-0.781122	Q8MQK4;A1ZAS3		By MS/MS	By MS/MS	By matching	By MS/MS	By MS/MS
CG12065	26.8905	26.911	29.0492	25.9769	25.2027	28.6782		24	24	24	0.316257	1	0.997691	Q8MRM6;Q9W3D6	By MS/MS	By MS/MS	By MS/MS	By MS/MS	By MS/MS	By MS/MS
Tim23	20.0077	22.8809	22.6746	22.3696	23.5249	23.1876		5	5	5	0.476532	1	-1.17296	Q8MRW1	By matching	By MS/MS	By MS/MS	By MS/MS	By MS/MS	By MS/MS
betaTub97EF	22.4067	26.0449	26.0908	24.2997	24.5819	26.1055		15	7	7	0.0364465	0.990624	-0.14828	Q9VAX7;Q8MST5	By matching	By MS/MS	By MS/MS	By MS/MS	By MS/MS	By MS/MS
Aats-ile	25.4255	22.9167	23.3095	22.7522	24.8869	23.313		34	34	34	0.0815777	0.97446	0.233194	Q8MSW0	By MS/MS	By MS/MS	By MS/MS	By MS/MS	By MS/MS	By MS/MS
BcDNA:HL01868	24.6831	26.0865	25.9807	25.077	25.6468	25.2456		40	40	37	0.198874	0.998454	0.26028	Q8MZI3;Q7KU78	By MS/MS	By MS/MS	By MS/MS	By MS/MS	By MS/MS	By MS/MS
Sec61alpha	25.2551	24.6161	25.1088	24.3318	24.6146	23.7108		7	7	7	1.07092	0.991256	0.774233	Q8STG9	By MS/MS	By MS/MS	By MS/MS	By MS/MS	By MS/MS	By MS/MS
Atx2	21.4832	23.1449	24.8885	22.8796	23.2631	24.7842		17	17	17	0.150979	0.97258	-0.470083	Q8SWR8;A0A0B4LH64;Q8SWR8-2;Q8SWR8-3	By matching	By matching	By MS/MS	By MS/MS	By MS/MS	By MS/MS
Aats-lys	24.8025	23.2252	24.4754	23.8281	25.0252	25.013		23	23	23	0.294343	0.97051	-0.454428	Q8SXM8;Q9W327	By MS/MS	By MS/MS	By MS/MS	By MS/MS	By MS/MS	By MS/MS
Mgstl	19.2516	19.3198	19.7064	21.5318	22.1096	21.1856		3	3	3	0	1	0	Q8SY19;Q8SY70				By MS/MS	By MS/MS	By matching
CG3262	20.2576	18.4957	22.5606	19.8327	20.5447	21.209		1	1	1	0.0235264	0.991498	-0.0908031	Q8SZU4;Q9V9M8	By matching		By MS/MS	By matching	By matching	By MS/MS
Tsp	19.2151	20.0875	19.7199	20.903	22.4576	21.9557		3	3	3	0	1	0	Q8T0I9;Q9VM97				By matching	By matching	By MS/MS
bonsai	22.5525	21.8697	22.4593	22.903	22.7656	22.0091		4	4	4	0.306407	0.9807	-0.265355	Q8WTC1	By matching	By MS/MS	By MS/MS	By MS/MS	By MS/MS	By matching
ATPsyn-b	19.3409	19.2776	19.5512	19.9993	25.5571	21.9967		8	8	8	0	1	0	Q94516				By matching	By MS/MS	By matching
Rpd3	23.0249	23.8539	23.8618	24.1822	23.4892	24.3824		5	5	5	0.49207	0.959014	-0.437735	Q94517	By MS/MS	By MS/MS	By MS/MS	By MS/MS	By MS/MS	By MS/MS
SdhA	28.8368	28.8093	27.8535	28.6556	27.2522	27.7652		23	23	23	0.506391	0.996093	0.608822	Q94523	By MS/MS	By MS/MS	By MS/MS	By MS/MS	By MS/MS	By MS/MS
S6k	19.0938	23.5094	23.2816	22.2042	20.6254	23.0355		4	4	4	0.00131376	0.998425	0.00658925	Q94533		By MS/MS	By MS/MS	By matching	By MS/MS	By MS/MS
lark	20.9566	22.3076	18.6782	21.4824	21.4989	21.9861		10	10	10	0.354408	0.998638	-1.00833	Q94901	By matching	By MS/MS		By matching	By MS/MS	By MS/MS
Cp1	22.4698	25.5068	24.5727	24.3914	24.67	25.1463		10	10	10	0.218334	0.960636	-0.552791	Q95029-2;Q95029;A0A0B4JD48	By matching	By MS/MS	By MS/MS	By MS/MS	By MS/MS	By MS/MS
Prosalpha5	22.111	22.2002	23.2929	22.2434	22.6469	23.0799		4	4	4	0.0958002	0.98768	-0.122036	Q95083	By MS/MS	By MS/MS	By MS/MS	By MS/MS	By MS/MS	By MS/MS
yps	23.1944	24.1748	24.2136	23.2623	24.3987	23.4403		12	12	12	0.120599	0.980934	0.160551	Q95RE4;M9NFR5	By MS/MS	By MS/MS	By MS/MS	By MS/MS	By MS/MS	By MS/MS
Kcmf1	19.6353	21.9043	23.0254	20.1953	20.5328	23.012		5	5	5	0.0720898	0.981425	0.274928	Q95RX5	By matching	By MS/MS	By MS/MS	By matching		By MS/MS
CG9911	23.3558	22.7012	27.6602	20.8044	18.9175	26.4713		11	11	11	0.376944	0.774182	2.50801	Q9VXI3;Q95TL8	By MS/MS	By matching	By MS/MS	By matching	By matching	By MS/MS
Nop56	26.4113	24.0591	22.0146	24.426	26.344	23.6684		15	15	15	0.160873	0.959241	-0.65114	Q95WY3	By MS/MS	By MS/MS	By MS/MS	By MS/MS	By MS/MS	By MS/MS
vig2;FDY	23.5496	21.2482	25.9249	23.0017	24.1056	25.1746		14	14	14	0.124124	0.973788	-0.519698	Q960D3;Q9VBX3;A0A0S0X2W5;D2A6L8	By MS/MS	By matching	By MS/MS	By MS/MS	By MS/MS	By MS/MS
Aats-gly	22.1823	22.193	22.7156	19.8488	20.4975	21.2484		6	6	6	1.51759	0.522375	1.83206	Q961R8;Q9VUK8	By matching	By MS/MS	By MS/MS		By MS/MS	By MS/MS
zip	21.8168	20.2459	22.4661	21.8917	24.9299	22.7237		64	64	2	0.664522	0.748533	-1.67221	Q99323-2;Q99323-4;Q99323-1;Q99323	By matching	By matching	By MS/MS	By MS/MS	By MS/MS	By MS/MS
mbo	20.2926	20.5005	17.9895	20.9649	19.978	20.0443		3	3	3	0.331191	1	-0.734899	Q9GYU8	By matching	By MS/MS		By matching	By MS/MS	By matching
Cdc23	19.8803	19.212	18.447	22.5103	20.9408	22.0876		6	6	6	0	1	0	Q9I7L8;E1JHM5				By matching	By MS/MS	By MS/MS
mRpL36	21.0899	23.4911	25.504	23.2315	23.0844	25.4756		4	4	4	0.138886	0.976556	-0.568857	Q9I7Q9	By matching	By MS/MS	By MS/MS	By MS/MS	By MS/MS	By MS/MS
chb	22.6238	20.0178	22.3332	23.8659	22.6524	22.8027		15	15	15	0.66797	0.889271	-1.44875	Q9NBD7	By matching	By MS/MS	By MS/MS	By MS/MS	By matching	By MS/MS
san	22.9615	23.1099	23.5161	22.7549	22.5521	23.2431		4	4	4	0.580363	0.974404	0.345767	Q9NHD5	By MS/MS	By matching	By MS/MS	By MS/MS	By matching	By MS/MS
RfC38	24.1713	23.815	24.0471	24.3926	23.9635	24.855		11	11	11	0.578389	0.971858	-0.392525	Q9U9Q1	By MS/MS	By MS/MS	By MS/MS	By MS/MS	By MS/MS	By MS/MS
eIF-3p40	24.3106	24.9403	24.9352	24.4629	25.4077	24.0732		13	13	13	0.0612834	0.989935	0.0807025	Q9U9Q4	By MS/MS	By MS/MS	By MS/MS	By MS/MS	By MS/MS	By MS/MS
krz	25.1045	23.1895	23.788	24.6368	24.0011	25.0583		16	16	16	0.334454	0.970375	-0.538113	Q9V393	By MS/MS	By MS/MS	By MS/MS	By MS/MS	By MS/MS	By MS/MS
RpL8	25.7174	22.7344	26.8761	25.5939	28.6907	25.3053		19	19	19	0.36004	0.968824	-1.42068	Q9V3G1	By MS/MS	By MS/MS	By MS/MS	By MS/MS	By MS/MS	By MS/MS
Rpn7	24.5694	25.5069	25.9886	25.4939	25.1263	25.7484		12	12	12	0.076133	0.982868	-0.10126	Q9V3G7	By MS/MS	By MS/MS	By MS/MS	By MS/MS	By MS/MS	By MS/MS
Rpn11	23.625	23.5323	23.3423	23.8136	23.6046	18.8593		5	5	5	0.322281	0.975892	1.40739	Q9V3H2	By matching	By MS/MS	By matching	By matching	By MS/MS
Rab5	22.6062	22.9172	23.6126	23.6137	23.0936	23.1116		6	6	6	0.258384	0.995326	-0.22767	Q9V3I2	By MS/MS	By MS/MS	By MS/MS	By MS/MS	By MS/MS	By MS/MS
Sec13	23.7006	22.3698	23.8124	23.3518	23.2134	21.8891		6	6	6	0.29334	0.952562	0.476133	Q9V3J4	By MS/MS	By MS/MS	By MS/MS	By MS/MS	By MS/MS	By MS/MS
Jafrac1	25.1387	25.5916	24.7848	24.7066	24.4275	24.628		6	6	6	0.931985	1	0.584352	X2JF59;Q9V3P0	By MS/MS	By MS/MS	By MS/MS	By MS/MS	By MS/MS	By MS/MS
REG	23.5323	23.9379	22.438	23.6338	22.5299	23.4833		11	11	11	0.0527535	0.989481	0.0870577	Q9V3P3	By MS/MS	By MS/MS	By matching	By MS/MS	By MS/MS	By MS/MS
SC35	23.5127	21.6242	20.0965	19.1217	19.626	19.67		6	6	6	0.840719	0.520444	2.27188	Q9V3T8	By MS/MS	By MS/MS	By matching
26-29-p	25.5764	26.5843	26.8592	27.2589	26.2404	27.9163		13	13	13	0.563682	1	-0.798559	Q9V3U6	By MS/MS	By MS/MS	By MS/MS	By MS/MS	By MS/MS	By MS/MS
Rpt5	27.3935	26.7506	26.0742	26.0141	25.5968	25.3065		11	10	10	1.08351	0.881444	1.1003	Q9V3V6	By MS/MS	By MS/MS	By MS/MS	By MS/MS	By MS/MS	By MS/MS
SF2	24.2008	21.8699	22.4141	20.8684	21.4647	20.0546		14	14	14	1.08387	0.538909	2.03239	Q9V3W7	By MS/MS	By matching	By MS/MS		By MS/MS	By matching
BcDNA.LD23634	21.3476	24.5932	23.021	22.2421	22.5929	21.8376		12	12	12	0.297791	1	0.76307	Q9V3Y5	By matching	By MS/MS	By MS/MS	By matching	By MS/MS	By MS/MS
BG:DS01759.2	21.1165	26.0971	21.1761	21.6145	23.4686	19.69		11	11	11	0.236634	1	1.2055	Q9V3Y7	By matching	By MS/MS	By matching	By MS/MS	By MS/MS
Rpn5	25.3106	25.8104	25.9297	25.9059	25.7244	26.0352		19	19	19	0.393338	0.99104	-0.204926	Q9V3Z4	By MS/MS	By MS/MS	By MS/MS	By MS/MS	By MS/MS	By MS/MS
Rpt3	25.9969	26.2418	26.6887	25.4885	25.3993	25.4793		17	17	17	1.30549	0.981905	0.853441	Q9V405	By MS/MS	By MS/MS	By MS/MS	By MS/MS	By MS/MS	By MS/MS
Su(P)	18.6164	20.5625	18.8144	21.0678	21.9755	22.8591		4	4	4	0	1	0	Q9V420			By MS/MS	By MS/MS	By MS/MS	By matching
Trx-2	25.7664	22.6548	23.2559	24.7709	22.3323	23.4535		3	3	3	0.113679	0.984995	0.373484	Q9V429-2	By MS/MS	By matching	By MS/MS	By MS/MS	By MS/MS	By MS/MS
Aats-asn	19.9685	23.177	23.5616	22.9324	22.8951	24.2565		10	10	10	0.361735	1	-1.12561	Q9V434		By MS/MS	By MS/MS	By MS/MS	By MS/MS	By MS/MS
Rpn12	21.4313	24.1948	22.598	23.2195	23.6369	23.2821		6	6	6	0.292066	0.988176	-0.638117	Q9V436	By MS/MS	By MS/MS	By MS/MS	By MS/MS	By MS/MS	By MS/MS
CaBP1	30.4926	28.6429	28.6413	29.2832	28.4352	29.3561		18	18	18	0.121645	0.986253	0.234049	Q9V438	By MS/MS	By MS/MS	By MS/MS	By MS/MS	By MS/MS	By MS/MS
Kap-alpha3	22.5794	23.83	22.1579	22.5632	23.4989	22.7407		6	6	6	0.0456835	0.993616	-0.0785065	Q9V455	By matching	By MS/MS	By MS/MS	By MS/MS	By MS/MS	By matching
Mcm6	20.9043	21.2514	20.9564	21.5244	21.0902	22.443		4	4	4	0.617419	1	-0.648506	Q9V461	By matching	By MS/MS	By MS/MS	By matching	By matching	By MS/MS
Nup154	21.4359	21.4188	22.7698	19.3344	20.6312	21.7967		10	10	10	0.671278	0.861009	1.28739	Q9V463	By MS/MS	By MS/MS	By MS/MS		By MS/MS	By MS/MS
Sucb	23.2346	24.294	21.4899	22.9755	19.3683	21.563		7	7	7	0.563385	0.808051	1.7039	Q9V470	By MS/MS	By MS/MS	By matching	By MS/MS		By matching
ND-49	20.8561	22.8634	23.1468	18.3923	21.3441	21.7166		6	6	6	0.622281	0.730648	1.80444	Q9V4E0	By matching	By MS/MS	By MS/MS		By MS/MS	By matching
PPO2	23.2329	23.2239	21.5105	21.9399	21.3063	19.5639		7	7	7	0.866886	0.654667	1.71906	Q9V521	By MS/MS	By MS/MS	By matching	By MS/MS	By MS/MS	By MS/MS
RpL31	27.1585	27.514	28.202	27.2236	27.9391	28.083		9	9	9	0.110277	0.986263	-0.123747	Q9V597	By MS/MS	By MS/MS	By MS/MS	By MS/MS	By MS/MS	By MS/MS
Prosalpha7	22.3452	19.8994	22.4857	22.9231	22.9823	22.9342		6	6	6	0.611947	0.874476	-1.36973	Q9V5C6	By MS/MS		By matching	By MS/MS	By MS/MS	By MS/MS
cora	18.8384	20.4517	19.1841	21.7332	22.5666	22.2851		10	10	10	0	1	0	Q9V8R9;A0A0B4LFX4;A0A0B4LG23;Q9V8R9-6;Q9V8R9-2;Q9V8R9-4;Q9V8R9-3		By MS/MS		By MS/MS	By MS/MS	By matching
phtf	18.9264	19.4432	21.728	22.3015	19.8217	22.8615		15	15	15	0	1	0	Q9V9A8			By MS/MS	By MS/MS	By matching	By MS/MS
RpL21	20.4834	21.9466	23.7426	21.7024	27.1166	23.0008		14	14	14	0.41198	0.856444	-1.88242	Q9V9M7	By matching	By MS/MS	By MS/MS	By matching	By MS/MS	By MS/MS
Cul2	24.1836	23.2132	20.107	24.1223	22.1753	22.8359		10	10	10	0.144462	0.974807	-0.543226	Q9V9R2	By MS/MS	By MS/MS		By MS/MS	By MS/MS	By MS/MS
FeCh	22.4213	21.6248	21.1898	21.8381	21.1849	20.7504		5	5	5	0.434467	0.970154	0.487501	Q9V9S8;Q9V9S8-2;Q9V9S8-3	By MS/MS	By MS/MS	By matching	By matching	By MS/MS	By matching
CG2118	22.9626	24.2274	24.5513	24.1094	23.8759	24.5966		15	15	15	0.196337	0.98731	-0.2802	Q9V9T5;Q8I0S9	By MS/MS	By MS/MS	By MS/MS	By MS/MS	By MS/MS	By MS/MS
RpL6	25.2565	23.2886	23.5623	23.4018	26.4023	22.7558		16	16	16	0.0393067	0.987993	-0.150852	Q9V9W2;Q9V9W3	By MS/MS	By matching	By MS/MS	By MS/MS	By MS/MS	By MS/MS
zwilch	20.6341	20.8741	19.4486	21.9521	21.5388	21.342		14	14	14	0	1	0	Q9VA00				By matching	By matching	By MS/MS
dj-1beta	27.1097	24.6943	22.0695	27.1842	24.1374	22.3952		6	6	6	0.0085102	0.990393	0.0522518	Q9VA37;Q9VA37-2	By MS/MS	By MS/MS	By MS/MS	By MS/MS	By MS/MS	By MS/MS
PH4alphaEFB	21.2413	21.9112	21.5497	20.097	21.2045	20.2062		9	9	9	1.12887	0.896786	1.06482	Q9VA69	By matching	By MS/MS	By matching	By MS/MS	By MS/MS	By matching
Nph	23.3231	23.2714	23.1555	22.5689	21.8955	25.7297		4	4	4	0.0400934	0.990506	-0.148046	Q9VAC4	By MS/MS	By MS/MS	By MS/MS	By matching	By matching	By MS/MS
eIF2B-alpha	24.295	22.8771	21.2251	22.4266	21.1309	22.4182		8	8	8	0.323298	1	0.807142	Q9VAD4	By MS/MS	By MS/MS	By matching	By MS/MS	By MS/MS	By MS/MS
Bub3	21.3177	22.2267	19.7276	23.2092	21.5877	21.2982		7	7	7	0.42433	1	-0.940999	Q9VAJ2	By matching	By MS/MS	By MS/MS	By MS/MS	By MS/MS	By MS/MS
Gfat2	22.8752	23.2356	23.5063	22.9998	22.6635	23.6591		13	13	13	0.101043	0.985154	0.0982354	Q9VAW3	By MS/MS	By MS/MS	By MS/MS	By matching	By MS/MS	By MS/MS
CG4849	22.7481	22.3777	22.4822	19.9296	22.0472	20.165		17	17	17	0.962034	0.57898	1.82207	Q9VAX8	By matching	By MS/MS	By MS/MS		By MS/MS
Gp93	22.4254	24.2664	24.5619	24.7494	23.8634	24.8893		17	17	17	0.409541	1	-0.749498	Q9VAY2	By MS/MS	By MS/MS	By MS/MS	By MS/MS	By MS/MS	By MS/MS
RpL27	24.1527	25.8412	26.2535	25.669	28.288	25.5647		6	6	6	0.418093	0.992231	-1.0914	Q9VBN5	By MS/MS	By MS/MS	By MS/MS	By MS/MS	By MS/MS	By MS/MS
RpS27	28.8588	30.1209	27.9207	29.8389	29.453	29.2017		7	7	7	0.303689	0.957917	-0.531107	Q9VBU9	By MS/MS	By MS/MS	By MS/MS	By MS/MS	By MS/MS	By MS/MS
CG18528	18.7434	22.0124	21.6307	21.1482	21.1044	21.1214		3	3	3	0.107925	0.995746	-0.329201	Q9VC87		By MS/MS	By MS/MS	By MS/MS	By MS/MS	By MS/MS
eIF-3p66	23.8305	24.2495	23.9057	23.0285	24.8915	22.8749		13	13	13	0.21816	0.971771	0.396936	Q9VCK0	By MS/MS	By MS/MS	By MS/MS	By MS/MS	By MS/MS	By MS/MS
Cdc16	18.1265	18.9962	19.2468	23.0148	21.0665	23.0749		9	9	9	0	1	0	Q9VCN6				By MS/MS	By MS/MS	By MS/MS
vret	20.9174	20.6089	21.451	21.5982	19.8538	21.1592		8	8	8	0.0720059	0.987099	0.122023	Q9VCU7	By MS/MS	By MS/MS	By matching	By MS/MS	By MS/MS	By MS/MS
Nup133	19.0947	19.331	19.5222	20.7159	20.9551	21.4154		7	7	7	0	1	0	Q9VCW3				By matching	By MS/MS	By MS/MS
CG18596	21.2076	20.7681	22.4734	22.2672	21.3492	22.4947		10	10	10	0.368699	0.981447	-0.554029	Q9VD22	By matching	By MS/MS	By MS/MS	By MS/MS	By MS/MS	By MS/MS
CG6439	24.8406	26.3936	25.7885	25.9939	25.629	25.9691		10	10	10	0.142871	0.972426	-0.189761	Q9VD58	By MS/MS	By MS/MS	By MS/MS	By MS/MS	By MS/MS	By MS/MS
fit	22.0602	21.7689	22.563	22.8893	20.8571	23.4472		3	3	3	0.112653	0.992318	-0.267173	Q9VD66	By matching	By MS/MS	By MS/MS	By MS/MS	By MS/MS	By MS/MS
slmb	22.4615	23.5546	23.8545	24.6603	23.5243	24.3515		14	14	14	0.744446	0.988481	-0.888494	Q9VDE3;A0A0B4KHK1	By MS/MS	By MS/MS	By MS/MS	By MS/MS	By MS/MS	By MS/MS
RpS30	22.1476	25.4675	27.0165	24.7642	25.128	27.2056		4	4	4	0.188855	0.976583	-0.822087	Q9VDH8	By MS/MS	By MS/MS	By MS/MS	By MS/MS	By MS/MS	By MS/MS
Srp72	21.5358	21.2263	21.974	21.1467	22.3725	22.159		19	19	19	0.283588	0.974349	-0.314037	Q9VDK7	By MS/MS	By MS/MS	By MS/MS	By MS/MS	By MS/MS	By MS/MS
CG14309	25.0591	24.7868	24.0195	24.6599	24.2471	24.5385		25	25	25	0.150159	0.984862	0.139945	Q9VE79	By MS/MS	By MS/MS	By MS/MS	By MS/MS	By MS/MS	By MS/MS
Pxt	21.7882	24.4364	23.3551	24.4905	22.8749	25.005		12	12	12	0.390346	1	-0.930232	Q9VEG6	By matching	By MS/MS	By MS/MS	By MS/MS	By MS/MS	By MS/MS
mRpS11	23.0009	24.399	23.7842	23.4046	23.7967	23.5412		6	6	6	0.121688	0.986317	0.147182	Q9VEN6	By matching	By MS/MS	By MS/MS	By MS/MS	By MS/MS	By MS/MS
CG4009	22.5044	21.3339	22.0099	21.2003	18.6891	18.0608		7	7	7	1.00849	0.409524	2.63266	Q9VEP3	By MS/MS	By MS/MS	By MS/MS	By MS/MS
bor	24.6765	24.6131	25.4404	26.1677	26.1376	26.4164		47	47	47	1.55461	0.712353	-1.33057	Q9VEX6	By MS/MS	By MS/MS	By MS/MS	By MS/MS	By MS/MS	By MS/MS
RpS5b	25.2249	25.1246	25.0829	24.1856	24.6793	24.9118		12	3	3	0.927156	0.989513	0.551901	Q9VFE4;A0A0B4K683	By MS/MS	By MS/MS	By MS/MS	By MS/MS	By MS/MS	By MS/MS
Nup93-2	20.7479	22.4979	23.0059	23.7947	22.0054	23.5195		15	15	15	0.504392	0.98502	-1.02263	Q9VFE7	By matching	By MS/MS	By MS/MS	By MS/MS	By MS/MS	By MS/MS
rdx	20.6865	21.1637	21.6305	21.4078	20.8734	22.406		6	6	6	0.305366	0.973516	-0.40216	Q9VFP2-3;Q9VFP2-4;Q9VFP2;Q9VFP2-2	By matching	By matching	By MS/MS	By MS/MS	By matching	By matching
rin	21.7784	18.2079	18.5431	20.2085	25.1721	21.0247		20	20	20	0.606611	0.524089	-2.62528	Q9VFT4	By MS/MS		By MS/MS	By matching	By MS/MS	By MS/MS
Droj2	28.1637	28.8463	28.2508	28.0232	27.321	27.5644		19	19	19	1.23784	0.996716	0.784081	Q9VFV9	By MS/MS	By MS/MS	By MS/MS	By MS/MS	By MS/MS	By MS/MS
GCC185	28.166	26.4235	27.1036	26.623	24.7898	27.0517		50	50	50	0.546118	1	1.07621	Q9VGE4	By MS/MS	By MS/MS	By MS/MS	By MS/MS	By MS/MS	By MS/MS
GC1	20.6832	18.8775	22.2277	22.564	20.7375	22.9665		5	5	5	0.547387	0.853042	-1.49323	Q9VGF7	By matching		By MS/MS	By MS/MS	By MS/MS	By MS/MS
aurA	18.6072	18.875	21.6931	21.7395	20.6468	21.8564		3	3	3	0	1	0	Q9VGF9			By MS/MS	By MS/MS	By MS/MS	By matching
Ranbp9	25.0032	26.0074	26.0075	26.646	26.0897	26.7398		29	29	29	0.923327	1	-0.819116	Q9VGP4	By MS/MS	By MS/MS	By MS/MS	By MS/MS	By MS/MS	By MS/MS
CG5214	24.1155	22.5552	21.729	23.7479	23.5491	22.3719		7	7	7	0.194717	0.975785	-0.423088	Q9VGQ1	By MS/MS	By MS/MS	By matching	By MS/MS	By MS/MS	By MS/MS
Mcm5	25.9611	18.7156	19.1691	24.0761	23.1462	23.7949		7	7	7	0	1	0	Q9VGW6	By MS/MS	By MS/MS		By MS/MS	By MS/MS	By MS/MS
mRpL37	18.3651	23.7604	23.2876	23.1994	22.7456	22.3243		14	14	14	0.195323	0.995246	-0.952089	Q9VGW9		By MS/MS	By MS/MS	By matching	By MS/MS	By MS/MS
pont	22.6057	21.7769	22.5502	23.0147	23.6604	22.4061		9	9	9	0.714477	1	-0.716104	Q9VH07	By MS/MS	By MS/MS	By matching	By matching	By MS/MS	By matching
CG8507	19.0303	19.9268	22.1999	20.9062	21.5081	22.1544		7	7	7	0	1	0	Q9VH64			By MS/MS	By matching	By MS/MS	By MS/MS
CG16908	20.4509	19.6093	22.0774	21.0365	21.2223	22.4209		5	5	5	0	1	0	Q9VH80			By MS/MS	By matching	By MS/MS	By MS/MS
GstZ1	22.3083	23.0848	23.328	22.7019	21.8552	23.826		3	3	3	0.0590365	0.985014	0.11264	Q9VHD3	By MS/MS	By MS/MS	By MS/MS	By MS/MS	By MS/MS	By MS/MS
RpL34b	19.381	18.0548	21.7686	19.9466	24.5812	21.0733		8	2	2	0	1	0	Q9VHE5			By MS/MS	By MS/MS	By MS/MS	By MS/MS
CG16734	19.3479	19.5925	19.4843	21.8365	20.5032	22.1296		2	2	2	0	1	0	Q9VHG8				By MS/MS	By matching	By MS/MS
hyx	22.9075	23.2939	24.173	23.4817	22.1967	22.7076		10	10	10	0.555304	1	0.662782	Q9VHI1	By MS/MS	By MS/MS	By MS/MS	By MS/MS	By MS/MS	By MS/MS
RagA-B	21.9342	22.0317	22.9046	22.1864	21.2456	22.8211		3	3	3	0.136261	0.976604	0.205777	Q9VHJ4	By matching	By MS/MS	By MS/MS	By MS/MS	By MS/MS	By MS/MS
Tcp-1eta	23.3753	23.953	23.7355	23.7918	26.0611	23.3586		14	14	14	0.314538	0.993212	-0.715893	Q9VHL2	By MS/MS	By MS/MS	By MS/MS	By MS/MS	By MS/MS	By MS/MS
mRpL19	20.0675	22.6737	22.2301	21.9618	22.2959	21.3142		5	5	5	0.0795187	0.980904	-0.20019	Q9VHN6		By MS/MS	By MS/MS	By MS/MS	By MS/MS	By MS/MS
CG9684	21.9895	20.3952	20.9496	20.3915	22.0858	20.6182		12	12	12	0.0381414	0.991005	0.0795854	Q9VHR5	By MS/MS	By MS/MS	By matching	By MS/MS	By MS/MS	By matching
mRpL1	21.7617	21.2679	22.9183	19.6883	21.1884	19.6512		6	6	6	1.20561	0.563902	1.80665	Q9VHT5	By matching	By matching	By MS/MS
SmD2	26.4054	22.4344	22.8124	23.3543	23.0769	21.8271		7	7	7	0.32474	0.995794	1.13127	Q9VI10	By MS/MS	By matching	By MS/MS	By MS/MS	By matching	By matching
Neurochondrin	18.561	19.4751	18.3864	20.272	20.2141	20.828		4	4	4	0	1	0	Q9VI25		By MS/MS		By matching	By MS/MS	By matching
CG10055	20.5563	19.3606	18.5656	22.3322	21.1589	21.9395		7	7	7	0	1	0	Q9VI74			By MS/MS	By MS/MS	By matching	By MS/MS
CG1227	21.6794	21.453	21.9577	21.9288	21.0579	21.5882		3	3	3	0.224843	0.974074	0.171765	Q9VI84	By MS/MS	By matching	By MS/MS	By MS/MS	By matching	By MS/MS
l(2)k14505	22.1648	22.128	21.6681	21.5753	20.4984	21.9663		4	4	4	0.553346	1	0.640296	Q9VID7	By matching	By MS/MS	By MS/MS	By MS/MS	By MS/MS	By matching
Nbr	22.93	24.0828	24.1294	23.3754	23.9891	24.4219		16	16	16	0.161959	0.98598	-0.214739	Q9VIF1	By MS/MS	By MS/MS	By MS/MS	By MS/MS	By MS/MS	By MS/MS
CG9248	21.33	22.3093	23.7499	22.863	20.2814	23.2077		9	9	9	0.107014	0.98688	0.345691	Q9VIF2	By matching	By MS/MS	By MS/MS	By MS/MS	By MS/MS	By MS/MS
RPA2	20.1181	19.3119	19.4825	22.223	21.8489	20.9611		3	3	3	0	1	0	Q9VIH1				By MS/MS	By MS/MS	By matching
CG13084	22.1588	22.4339	22.5356	22.3398	20.4639	21.7573		8	8	8	0.584555	1	0.855757	Q9VIV8	By matching	By MS/MS	By MS/MS	By MS/MS	By matching	By MS/MS
CG10237-RC	24.4836	23.2801	23.5715	23.8411	23.2328	23.6281		9	9	9	0.194899	0.987033	0.211074	Q9VIW5;Q9I7M3;Q8INW5	By MS/MS	By MS/MS	By MS/MS	By MS/MS	By MS/MS	By MS/MS
fon	22.9856	27.1759	23.7852	24.0071	25.0369	23.7743		9	9	9	0.0958721	0.988701	0.376123	Q9VIX7;Q8INW9;M9PDP3	By matching	By MS/MS	By MS/MS	By MS/MS	By MS/MS	By MS/MS
RpL30	25.3236	25.3118	24.4212	23.9296	26.7401	23.9354		9	9	9	0.0505371	0.989002	0.150528	Q9VJ19	By MS/MS	By MS/MS	By MS/MS	By MS/MS	By MS/MS	By MS/MS
GCS2beta	25.2647	23.383	24.5278	24.9229	22.575	24.5707		13	13	13	0.149697	0.976197	0.368949	Q9VJD1	By MS/MS	By MS/MS	By MS/MS	By MS/MS	By MS/MS	By MS/MS
Tap42	20.7149	19.6986	21.1958	20.2243	18.3378	19.2387		1	1	1	0.831164	0.8408	1.26949	Q9VJZ5	By MS/MS	By MS/MS	By MS/MS	By MS/MS
CCT4	24.6107	25.1858	25.0241	25.1763	25.992	25.2148		15	15	15	0.728633	0.982434	-0.520821	Q9VK69	By MS/MS	By MS/MS	By MS/MS	By MS/MS	By MS/MS	By MS/MS
Tom70	21.5515	21.563	21.7114	21.6361	20.952	21.7946		10	10	10	0.202065	0.986223	0.147719	Q9VKC8	By MS/MS	By MS/MS	By MS/MS	By MS/MS	By matching	By MS/MS
CG12264	25.3151	26.4995	26.4328	26.672	25.6581	26.5538		21	21	21	0.158712	0.983829	-0.212139	Q9VKD3	By MS/MS	By MS/MS	By MS/MS	By MS/MS	By MS/MS	By MS/MS
CG6201	18.8675	19.3709	19.1911	26.3364	20.2397	24.9862		5	5	5	0	1	0	Q9VKJ8				By MS/MS	By MS/MS	By MS/MS
piwi	18.6375	21.1596	21.1655	21.8786	23.5382	22.7979		23	23	23	1.07875	0.4245	-2.41737	X2J7U0;Q9VKM1		By matching	By MS/MS	By matching	By MS/MS	By MS/MS
Grip75	17.8587	20.4172	19.6421	21.7509	21.6674	22.1418		7	7	7	0	1	0	Q9VKU7				By matching	By MS/MS	By MS/MS
RfC3	22.4415	22.4037	21.4061	21.5575	19.5479	19.399		12	12	12	1.03295	0.553429	1.91563	Q9VKW3	By MS/MS	By MS/MS	By matching	By MS/MS
Ufd4	19.9823	20.2549	18.9873	22.7403	21.598	22.7158		35	35	35	0	1	0	Q9VL06				By MS/MS	By MS/MS	By MS/MS
CG4901	21.6306	21.9754	22.9333	21.6542	22.0469	23.4564		15	15	14	0.110193	0.974494	-0.206039	Q9VL25	By matching	By MS/MS	By MS/MS	By matching	By MS/MS	By MS/MS
yip2	23.2627	23.9432	26.1137	23.848	22.0745	24.692		10	10	10	0.319602	1	0.901701	Q9VL70	By MS/MS	By MS/MS	By MS/MS	By MS/MS	By matching	By MS/MS
Aldh	25.7967	27.1883	26.0848	27.5344	24.1703	25.8549		13	13	13	0.173894	0.976971	0.50344	Q9VLC5	By MS/MS	By MS/MS	By MS/MS	By MS/MS	By MS/MS	By MS/MS
CG13392	21.3539	21.9905	21.8854	22.539	21.5461	21.982		2	2	2	0.324796	0.984505	-0.279104	Q9VLM7	By matching	By MS/MS	By matching	By MS/MS	By MS/MS	By MS/MS
wol	23.1029	23.0958	23.67	23.3764	20.8893	23.7311		5	5	5	0.251715	0.969899	0.623984	Q9VLQ1	By MS/MS	By MS/MS	By MS/MS	By MS/MS	By MS/MS	By MS/MS
mon2	20.0251	20.8982	21.7667	21.5654	21.4019	22.3051		7	7	7	0.642805	0.994566	-0.860783	X2J564;Q9VLT1		By matching	By MS/MS	By MS/MS	By MS/MS	By MS/MS
Gas41	19.4127	20.3063	20.7838	21.1918	19.792	19.8055		3	3	3	0	1	0	Q9VM63				By MS/MS	By matching	By matching
nop5	25.6754	24.257	23.3566	23.8234	25.2766	23.9455		16	16	16	0.033177	0.98961	0.0811806	Q9VM69	By MS/MS	By MS/MS	By MS/MS	By MS/MS	By MS/MS	By MS/MS
l(2)k09022	19.0103	19.6476	22.2928	22.2796	22.4295	22.572		13	13	13	0.770283	0.552082	-2.11014	Q9VM75		By matching	By MS/MS	By MS/MS	By MS/MS	By MS/MS
cup	27.925	29.1927	28.6866	27.9495	28.5282	28.7604		71	71	71	0.15884	0.973237	0.188671	X2J9P9;Q9VMA3	By MS/MS	By MS/MS	By MS/MS	By MS/MS	By MS/MS	By MS/MS
COX5B	23.0007	23.2852	23.0087	21.6981	22.8643	20.3615		2	2	2	0.745683	0.846634	1.45689	Q9VMB9	By matching	By MS/MS	By MS/MS	By matching	By MS/MS
CG9547	22.2849	23.0867	23.7573	23.679	23.1802	24.195		10	10	10	0.537637	1	-0.641772	Q9VMC6	By MS/MS	By MS/MS	By MS/MS	By MS/MS	By MS/MS	By MS/MS
vkg	28.7028	25.6499	28.9253	27.3315	25.8165	26.8404		22	22	22	0.380021	1	1.09653	Q9VMV5	By MS/MS	By MS/MS	By MS/MS	By MS/MS	By MS/MS	By MS/MS
Scox	22.3634	18.9668	22.9501	23.213	22.6323	23.649		4	4	4	0.530635	0.847309	-1.73802	Q9VMX4	By MS/MS		By MS/MS	By MS/MS	By matching	By MS/MS
mRpL24	20.7454	19.1382	18.5981	21.399	21.0767	19.5077		6	6	6	0	1	0	Q9VMY1				By MS/MS	By MS/MS	By matching
lost	27.5741	28.4383	29.2868	28.2163	28.3775	29.1269		40	40	40	0.0862108	0.987646	-0.140502	Q9VN21	By MS/MS	By MS/MS	By MS/MS	By MS/MS	By MS/MS	By MS/MS
eIF3-S10	25.6987	25.7032	26.6854	25.5845	27.566	26.3343		50	50	50	0.274742	0.968825	-0.465823	Q9VN25;Q9VN25-2	By MS/MS	By MS/MS	By MS/MS	By MS/MS	By MS/MS	By MS/MS
Karybeta3	24.7025	25.0666	25.0388	25.177	24.9684	25.4413		22	22	22	0.648923	0.984249	-0.25961	Q9VN44	By MS/MS	By MS/MS	By MS/MS	By MS/MS	By MS/MS	By MS/MS
eIF3-S5-1	27.0142	25.0144	25.2259	24.3176	25.3472	24.5243		8	8	8	0.607707	0.992587	1.02188	Q9VN50	By MS/MS	By MS/MS	By MS/MS	By MS/MS	By MS/MS	By MS/MS
atms	21.6489	22.4204	22.5707	22.5906	21.4702	22.8021		8	8	8	0.0504023	0.992143	-0.0742887	Q9VN55	By MS/MS	By MS/MS	By matching	By MS/MS	By MS/MS	By matching
CG12163	21.7692	21.0078	20.8688	20.8683	21.4999	22.7884		5	5	5	0.315	0.962901	-0.503609	Q9VN93-2;Q9VN93	By MS/MS	By MS/MS	By matching	By matching	By MS/MS	By MS/MS
CG11999	22.4224	23.5029	26.371	23.8135	22.9317	26.286		11	11	11	0.0544846	0.979792	-0.244987	Q9VNA3	By MS/MS	By MS/MS	By MS/MS	By MS/MS	By MS/MS	By MS/MS
RpL35A	23.9417	21.882	25.3776	22.7403	27.1376	22.6525		12	12	12	0.0868882	0.979937	-0.443032	Q9VNB9	By MS/MS	By matching	By MS/MS	By matching	By MS/MS	By MS/MS
Rheb	24.6731	24.7325	24.5232	24.6621	24.3899	24.9061		7	7	7	0.0195271	0.991943	-0.00976372	Q9VND8	By MS/MS	By MS/MS	By MS/MS	By MS/MS	By MS/MS	By MS/MS
kra	22.4648	22.7618	22.5796	23.6447	22.4433	22.6934		9	9	9	0.327427	0.968912	-0.325047	Q9VNE2	By MS/MS	By MS/MS	By MS/MS	By MS/MS	By MS/MS	By MS/MS
RpL13A	20.6761	18.4294	18.843	23.1945	26.8039	20.5109		13	13	13	0	1	0	Q9VNE9				By matching	By MS/MS	By matching
CG1077-RA	24.664	24.9983	23.5146	24.2322	23.8767	23.3514		7	7	7	0.461921	0.986163	0.572221	Q9VNL6	By MS/MS	By MS/MS	By MS/MS	By MS/MS	By MS/MS	By MS/MS
BoYb	20.3714	22.0727	22.5973	21.538	21.406	22.8947		18	18	18	0.116523	0.992643	-0.265759	Q9VNP5		By matching	By MS/MS	By MS/MS	By matching	By MS/MS
CG11241	21.8941	20.804	22.5922	21.8448	20.751	21.9449		3	3	3	0.142575	0.993	0.249857	Q9VNR7;A8E6R2	By MS/MS	By matching	By MS/MS	By MS/MS	By matching	By MS/MS
pzg	19.9503	19.757	21.2359	20.7961	21.6074	21.1006		3	3	3	0.697612	0.993778	-0.853608	Q9VP57	By matching	By matching	By MS/MS	By MS/MS	By MS/MS	By MS/MS
CG3436	21.5246	21.2957	23.0101	19.3858	20.122	20.6804		5	5	5	1.28428	0.528686	1.88074	Q9VPL0	By matching	By matching	By MS/MS		By MS/MS	By MS/MS
shv	19.8259	27.2884	30.4777	27.2366	22.5615	29.4418		9	9	9	0.0497154	0.996698	-0.549295	Q9VPQ2		By MS/MS	By MS/MS	By MS/MS	By matching	By MS/MS
RFeSP	19.0517	22.3948	22.8678	22.607	22.4466	22.5014		3	3	3	0.334076	1	-1.08029	Q9VQ29		By MS/MS	By MS/MS	By MS/MS	By MS/MS	By matching
Drp1	24.8213	26.488	26.1017	26.7192	26.1447	27.1867		30	30	30	0.650735	1	-0.879863	Q9VQE0	By MS/MS	By MS/MS	By MS/MS	By MS/MS	By MS/MS	By MS/MS
SerRS	22.5343	23.2761	24.5224	23.7061	22.5776	24.1565		10	10	10	0.0158729	0.991805	-0.0358226	Q9VQL1	By MS/MS	By MS/MS	By MS/MS	By MS/MS	By MS/MS	By MS/MS
ND-PDSW	20.4804	21.2095	19.5114	20.4967	22.1371	20.8525		3	3	3	0.471377	1	-0.761651	Q9VQR2	By matching	By MS/MS	By MS/MS		By MS/MS
LeuRS	24.0631	21.3919	20.2839	21.6078	24.2828	21.9241		23	23	23	0.187264	0.968694	-0.691973	Q9VQR8	By MS/MS	By matching	By MS/MS	By MS/MS	By MS/MS	By MS/MS
CG3008	21.6928	22.0019	22.6001	21.8619	21.1714	21.5893		4	4	4	0.755952	0.996578	0.557369	Q9VR42	By MS/MS	By MS/MS	By MS/MS	By MS/MS	By MS/MS	By MS/MS
Hlc	18.854	19.2268	18.4315	20.924	22.0406	21.5327		3	3	3	0	1	0	Q9VRI0		By MS/MS		By matching	By MS/MS	By MS/MS
Cyt-c1	21.1449	21.821	21.8023	20.9101	23.9105	20.909		3	3	3	0.106967	0.997455	-0.320487	Q9VRL0	By matching	By matching	By MS/MS	By matching	By MS/MS	By MS/MS
mad2	22.1311	21.3785	22.545	21.932	21.0117	22.4292		2	2	2	0.157989	0.989768	0.227206	Q9VRQ2	By MS/MS	By MS/MS	By MS/MS	By MS/MS	By MS/MS	By MS/MS
DNApol-epsilon58	20.9214	20.9732	21.9982	20.7471	18.4776	23.488		4	4	4	0.0892595	0.985916	0.393353	Q9VRQ7	By matching	By matching	By MS/MS	By matching		By MS/MS
CG8368	22.7726	22.189	22.0072	22.3698	21.3233	22.1224		7	7	7	0.413261	0.974702	0.384397	Q9VRX7	By MS/MS	By MS/MS	By MS/MS	By matching	By MS/MS	By MS/MS
CG9953	22.0289	21.0775	22.7996	23.0129	21.8567	22.9163		6	6	6	0.426959	0.999969	-0.626647	Q9VS02	By matching	By matching	By MS/MS	By MS/MS	By matching	By MS/MS
CG12262	27.8141	28.8445	28.4999	28.0777	27.9795	28.2583		21	21	21	0.34257	0.9817	0.281005	Q9VSA3	By MS/MS	By MS/MS	By MS/MS	By MS/MS	By MS/MS	By MS/MS
msk	26.1183	27.2867	26.7621	27.2807	26.6826	27.3623		26	26	26	0.399859	0.971778	-0.386175	Q9VSD6	By MS/MS	By MS/MS	By MS/MS	By MS/MS	By MS/MS	By MS/MS
CG7182	22.5138	24.2593	24.8134	23.6902	22.1724	24.3622		6	6	6	0.182203	0.971501	0.453881	Q9VSI1	By MS/MS	By MS/MS	By MS/MS	By MS/MS	By matching	By MS/MS
Srp68	22.0898	23.595	24.0519	22.8341	23.277	23.7089		16	16	16	0.0138397	0.990361	-0.0277424	Q9VSS2	By MS/MS	By MS/MS	By MS/MS	By MS/MS	By MS/MS	By MS/MS
mRpL2	21.5438	22.666	22.7254	18.9959	23.3209	22.3448		6	6	6	0.20258	0.985641	0.757891	Q9VTF8	By matching	By MS/MS	By MS/MS		By MS/MS	By MS/MS
Plod	18.4045	19.7309	25.9392	21.2643	19.7485	25.1331		12	12	12	0.0860881	0.973037	-0.690403	Q9VTH0		By matching	By MS/MS	By matching	By MS/MS	By MS/MS
RpL10Ab	24.7035	25.4471	26.1014	26.1167	28.1945	25.8018		13	13	13	0.645423	0.88	-1.28698	Q9VTP4	By MS/MS	By MS/MS	By MS/MS	By MS/MS	By MS/MS	By MS/MS
CG5642	23.0244	24.7345	21.9759	21.7611	25.3372	22.2611		10	10	10	0.0304146	0.988091	0.125172	Q9VTU4	By MS/MS	By MS/MS	By matching	By matching	By MS/MS	By MS/MS
gnu	18.0573	22.1868	21.6594	22.5937	21.6513	22.2732		7	7	7	0.44682	0.902655	-1.53821	Q9VUI0		By MS/MS	By matching	By MS/MS	By MS/MS	By MS/MS
Prosbeta2	20.3634	20.4471	20.1871	22.3728	21.8495	20.5971		2	2	2	0	1	0	Q9VUJ1				By MS/MS	By MS/MS	By matching
CTPsyn	23.0471	21.9311	21.1734	19.1328	19.7265	19.9444		5	5	5	1.51635	0.312235	2.44928	X2JCY2;Q9VUL1-2;Q9VUL1	By MS/MS	By MS/MS	By MS/MS
yellow-k	19.6705	19.2528	19.4239	21.7979	21.7503	21.9562		2	2	2	0	1	0	Q9VUP8				By MS/MS	By MS/MS	By MS/MS
AGO2	22.214	21.0475	22.2368	22.0067	22.4375	22.5697		37	37	37	0.480792	0.967346	-0.505181	Q9VUQ5;Q9VUQ5-2;M9PFK7	By matching	By MS/MS	By MS/MS	By MS/MS	By MS/MS	By MS/MS
CG12304	23.5793	23.0093	23.2104	23.7604	24.5971	24.1036		10	10	1	1.336	0.999152	-0.887313	Q9VUR3	By MS/MS	By MS/MS	By MS/MS	By MS/MS	By MS/MS	By MS/MS
l(3)72Ab	24.2348	22.9751	24.6494	23.2487	22.6359	22.6082		30	30	30	0.84511	0.88521	1.12218	Q9VUV9	By MS/MS	By MS/MS	By MS/MS	By MS/MS	By MS/MS	By MS/MS
mRpS34	22.295	21.6624	22.1478	21.8083	22.3349	21.7822		6	6	6	0.080623	0.989973	0.0599702	Q9VV39	By MS/MS	By MS/MS	By MS/MS	By matching	By MS/MS	By matching
Smn	22.0714	21.7668	21.4681	22.3078	21.3866	21.0319		3	3	3	0.169137	0.975819	0.193293	Q9VV74	By matching	By MS/MS	By matching	By MS/MS	By matching	By MS/MS
UQCR-C2	25.4804	27.9773	26.5442	27.1472	27.4356	27.0249		19	19	19	0.26926	0.959757	-0.53524	Q9VV75	By MS/MS	By MS/MS	By MS/MS	By MS/MS	By MS/MS	By MS/MS
spd-2	20.1875	20.8402	18.9617	22.6087	20.88	23.8779		14	14	14	0	1	0	Q9VV79		By MS/MS		By MS/MS	By matching	By MS/MS
UQCR-Q	22.7773	23.2677	23.4126	23.6426	23.4194	22.7689		5	5	5	0.140866	0.988029	-0.124423	Q9VVH5	By matching	By MS/MS	By MS/MS	By MS/MS	By MS/MS	By MS/MS
CG3902-RA	26.7735	28.4429	27.9235	28.4234	27.5654	28.2556		16	16	16	0.254655	0.971385	-0.368133	Q9VVU1	By MS/MS	By MS/MS	By MS/MS	By MS/MS	By MS/MS	By MS/MS
RpL26	24.5372	25.31	26.98	25.7062	27.3469	26.118		13	13	13	0.368895	1	-0.781279	Q9VVU2	By MS/MS	By MS/MS	By MS/MS	By MS/MS	By MS/MS	By MS/MS
l(3)76BDr	21.3515	23.0648	24.265	23.9877	22.1745	24.6183		17	17	17	0.247056	0.98922	-0.699746	Q9VW09	By matching	By MS/MS	By MS/MS	By MS/MS	By MS/MS	By MS/MS
CG9231	19.1467	20.897	21.1924	21.1714	19.5427	17.7231		1	1	1	0.317352	1	0.932948	X2JGV8;Q9VW12	By matching	By matching	By MS/MS	By MS/MS
Rpn1	25.6449	26.6469	26.3434	26.7127	26.9039	26.549		32	32	32	0.654548	0.985913	-0.5101	Q9VW54	By MS/MS	By MS/MS	By MS/MS	By MS/MS	By MS/MS	By MS/MS
Gabat	22.2231	22.2761	21.5704	23.1273	22.2072	22.4725		11	11	11	0.742616	1	-0.579151	Q9VW68	By MS/MS	By matching	By MS/MS	By MS/MS	By MS/MS	By MS/MS
Ranbp21	25.117	24.9032	25.5696	26.2044	24.962	26.4209		26	26	26	0.553167	1	-0.665851	Q9VWE7	By MS/MS	By MS/MS	By MS/MS	By MS/MS	By MS/MS	By MS/MS
l(1)G0156	28.4756	29.3983	28.2982	29.3661	28.9429	28.7042		26	26	26	0.280908	0.980271	-0.280363	Q9VWH4;Q9VWH4-2	By MS/MS	By MS/MS	By MS/MS	By MS/MS	By MS/MS	By MS/MS
Nat1	19.7003	20.8873	21.1014	22.4141	21.9033	21.7284		13	13	13	1.2152	0.7024	-1.45226	Q9VWI2		By matching	By MS/MS	By MS/MS	By MS/MS	By MS/MS
CG8142	22.0715	22.8301	22.7878	22.6188	22.694	23.0119		11	11	11	0.303082	0.993686	-0.21174	Q9VX15	By matching	By MS/MS	By MS/MS	By MS/MS	By MS/MS	By MS/MS
CG34325-RA	22.7425	28.5095	25.7604	25.0595	26.8061	24.8421		9	9	9	0.0183579	0.98796	0.101579	Q9VXC1;X2JFG6	By matching	By MS/MS	By MS/MS	By MS/MS	By MS/MS	By MS/MS
CG9921	21.0105	21.2013	21.3209	19.1564	21.185	21.1069		2	2	2	0.392377	1	0.694787	Q9VXH4	By matching	By MS/MS	By matching		By matching	By MS/MS
Aats-arg	24.2605	20.1037	21.8994	22.4715	23.6131	23.0171		25	25	25	0.285264	1	-0.946043	Q9VXN4	By MS/MS		By MS/MS	By MS/MS	By MS/MS	By MS/MS
mRpS30	22.4812	22.9174	22.8566	22.4812	22.6016	22.3281		16	16	16	0.779264	0.971707	0.281455	Q9VXP3	By MS/MS	By MS/MS	By MS/MS	By matching	By MS/MS	By MS/MS
mRpL3	19.6932	20.3084	19.7539	22.4332	22.1365	22.4328		8	8	8	0	1	0	Q9VXQ0				By MS/MS	By MS/MS	By MS/MS
Tcp-1zeta	26.5667	27.3458	26.5105	27.2413	27.4544	26.7077		26	26	26	0.393411	0.976889	-0.326815	Q9VXQ5	By MS/MS	By MS/MS	By MS/MS	By MS/MS	By MS/MS	By MS/MS
CG9281	26.2397	27.4315	27.8024	27.0926	26.8852	27.8089		27	27	27	0.0653522	0.983683	-0.10435	Q9VXR5	By MS/MS	By MS/MS	By MS/MS	By MS/MS	By MS/MS	By MS/MS
CG32650	28.4984	29.0778	21.3013	29.8463	29.5749	29.8602		2	2	2	0.523101	0.541059	-3.468	Q9VYI7	By MS/MS	By MS/MS		By MS/MS	By MS/MS	By MS/MS
CG15735	19.5729	20.9011	21.037	23.1265	21.9685	20.2642		3	3	3	0	1	0	Q9VYR0				By matching	By matching	By MS/MS
Upf1	22.3962	22.7956	22.8049	22.1523	22.1678	22.1052		20	20	19	1.23908	0.998119	0.523781	X2JBC1;Q9VYS3	By MS/MS	By MS/MS	By MS/MS	By matching	By MS/MS	By MS/MS
prtp	24.0494	22.6119	22.9483	23.0141	18.4668	22.9397		8	8	8	0.431843	0.847475	1.7297	Q9VYV3-2;Q9VYV3	By MS/MS	By MS/MS	By MS/MS	By MS/MS		By matching
CG1703	20.8321	20.5157	20.6009	19.5267	18.7029	18.9805		4	4	4	1.87374	0.512696	1.57953	Q9VYW4	By matching	By matching	By MS/MS		By MS/MS
CG1749	30.0427	27.7664	27.5761	28.1193	26.1563	26.9301		18	18	18	0.631444	0.844247	1.39317	Q9VYY3	By MS/MS	By MS/MS	By MS/MS	By MS/MS	By MS/MS	By MS/MS
Dlic	20.5229	21.7202	22.5662	23.1023	22.4102	22.6698		8	8	8	0.720487	0.92096	-1.12435	Q9VZ20;Q8IR93	By matching	By MS/MS	By MS/MS	By MS/MS	By MS/MS	By MS/MS
mge	21.8864	22.4809	22.0725	22.3592	23.0881	22.0731		5	5	5	0.427193	0.971702	-0.360181	Q9VZL1	By matching	By MS/MS	By MS/MS	By matching	By MS/MS	By MS/MS
ida	20.2448	20.2519	21.1441	22.941	21.8604	22.745		12	12	12	0	1	0	Q9VZL2			By MS/MS	By MS/MS	By matching	By MS/MS
ND-30	20.9139	19.572	22.0512	20.5923	19.7835	19.7297		4	4	4	0.420214	1	0.810532	Q9VZU4	By matching	By MS/MS	By MS/MS	By matching	By MS/MS	By matching
CPT2	26.0139	23.5209	19.0161	23.3269	21.8466	19.7964		14	14	14	0.19463	1	1.19363	Q9VZW7	By MS/MS	By MS/MS	By matching	By MS/MS	By MS/MS
mRpS35	19.4416	22.3977	21.2253	22.4776	23.1433	21.8564		4	4	4	0.651171	0.894667	-1.47087	Q9VZX6		By matching	By MS/MS	By MS/MS	By matching	By MS/MS
yellow-g2	26.631	26.9025	26.8552	26.8451	25.2472	25.0911		14	14	14	0.710937	0.970062	1.06848	Q9W028	By MS/MS	By MS/MS	By MS/MS	By MS/MS	By MS/MS	By MS/MS
yellow-g	27.9399	27.5162	27.0536	27.6959	25.0742	25.389		13	13	13	0.666701	0.878023	1.45019	Q9W029	By MS/MS	By MS/MS	By MS/MS	By MS/MS	By MS/MS	By MS/MS
RpL23A	25.3104	24.7919	27.2622	24.9308	28.4401	26.0373		15	15	15	0.2039	0.968705	-0.681239	Q9W0A8	By MS/MS	By MS/MS	By MS/MS	By MS/MS	By MS/MS	By MS/MS
alphaCOP	28.506	27.3787	28.0762	27.4144	27.1528	28.1567		56	56	56	0.390124	0.968934	0.412329	Q9W0B8	By MS/MS	By MS/MS	By MS/MS	By MS/MS	By MS/MS	By MS/MS
Usp10	18.6725	22.1206	20.3333	20.1211	20.3367	20.5876		5	5	5	0.00837575	0.986048	0.0270354	Q9W0L7;M9PDK3	By matching	By MS/MS	By MS/MS	By matching	By matching	By MS/MS
Tudor-SN	20.7992	20.6231	21.5083	19.9399	25.1325	21.3676		9	9	9	0.275311	0.994011	-1.16974	Q9W0S7	By matching	By MS/MS	By matching	By matching	By MS/MS	By matching
CG4692	18.7559	19.814	20.1803	22.44	23.5722	20.9418		3	3	3	0	1	0	Q9W141;Q9W141-2				By matching	By MS/MS	By matching
RpL12	25.8365	26.0105	26.1569	25.2309	27.7018	25.9313		7	7	7	0.133641	0.993621	-0.286695	Q9W1B9	By MS/MS	By MS/MS	By MS/MS	By MS/MS	By MS/MS	By MS/MS
CG2970	18.748	21.9887	21.7455	21.3669	22.2256	20.9787		3	3	3	0.23534	0.989461	-0.696316	Q9W1F7		By MS/MS	By MS/MS	By MS/MS	By MS/MS	By MS/MS
Nap1	26.2023	26.9199	26.5946	26.4191	25.5867	25.8646		15	15	15	0.88814	1	0.615469	Q9W1G7	By MS/MS	By MS/MS	By MS/MS	By MS/MS	By MS/MS	By MS/MS
Thiolase	27.4421	27.2184	26.4388	28.0717	27.3172	27.1202		20	20	20	0.48657	0.970793	-0.46991	Q9W1H8	By MS/MS	By MS/MS	By MS/MS	By MS/MS	By MS/MS	By MS/MS
wmd	21.3293	23.5823	21.5591	22.2462	21.8996	22.0663		9	9	9	0.0382911	0.991918	0.0861931	Q9W1N4	By matching	By MS/MS	By MS/MS	By MS/MS	By MS/MS	By matching
Fib	27.6967	25.963	26.4605	25.0856	26.6549	26.2531		17	17	17	0.434557	1	0.7089	Q9W1V3	By MS/MS	By MS/MS	By MS/MS	By MS/MS	By MS/MS	By MS/MS
CG2852	23.6057	20.1616	22.2105	19.083	19.1718	19.528		2	2	2	0.960944	0.4084	2.73169	Q9W227	By MS/MS	By MS/MS	By MS/MS
RpS24	22.8078	22.4701	22.9116	21.6043	24.1229	22.5628		8	8	8	0.0141051	0.992	-0.0334911	Q9W229	By MS/MS	By matching	By MS/MS	By matching	By MS/MS	By MS/MS
mRpS29	22.5629	23.3203	22.8336	21.8696	23.7999	22.7029		10	10	10	0.0642812	0.98845	0.114806	Q9W253	By matching	By MS/MS	By MS/MS	By MS/MS	By MS/MS	By matching
CG10306	23.0152	24.3224	24.503	23.4895	24.5125	23.1205		8	8	8	0.141315	0.995513	0.239408	Q9W2D9	By MS/MS	By MS/MS	By MS/MS	By MS/MS	By MS/MS	By matching
Lst8	21.3052	21.8827	22.5636	21.985	21.6608	22.9154		6	6	6	0.198514	0.983042	-0.269889	Q9W328	By MS/MS	By MS/MS	By MS/MS	By MS/MS	By MS/MS	By MS/MS
RpS28b	23.2254	26.0603	26.3868	25.4686	26.2958	26.7661		4	4	4	0.346704	1	-0.952688	X2JEM4;Q9W334	By MS/MS	By MS/MS	By MS/MS	By MS/MS	By MS/MS	By MS/MS
c11.1	19.2934	18.4695	19.1806	20.8725	20.5627	21.439		4	4	4	0	1	0	Q9W350				By matching	By matching	By MS/MS
CCT2	22.5218	19.1643	22.4546	23.2677	25.1274	20.5012		14	14	14	0.380878	0.8882	-1.58518	Q9W392	By MS/MS		By MS/MS	By MS/MS	By MS/MS	By matching
Cp7Fb	19.8694	19.3427	19.4436	21.8266	20.7092	22.0602		6	6	6	0	1	0	Q9W3E8;Q058X8	By matching		By MS/MS	By matching	By matching	By MS/MS
l(1)G0193	21.8583	20.9906	21.2654	19.4514	19.1592	22.0932		4	4	4	0.459296	0.986274	1.13687	Q9W3M4;Q7KVT8	By MS/MS	By MS/MS	By matching	By matching		By MS/MS
Mahe	21.0114	20.1348	21.3725	21.1669	21.4367	19.4874		23	21	21	0.0690223	0.988842	0.142571	Q9W3M7	By MS/MS	By matching	By MS/MS	By matching	By MS/MS	By matching
CG10932	24.0869	25.685	24.2165	24.9167	24.0814	24.4154		10	10	10	0.119908	0.971574	0.191619	Q9W3N9	By MS/MS	By MS/MS	By MS/MS	By MS/MS	By MS/MS	By MS/MS
Rab39	18.4291	21.2484	22.7294	20.2342	21.1158	22.7697		4	4	4	0.142202	0.974151	-0.570948	Q9W3Q0	By MS/MS	By MS/MS	By MS/MS	By matching	By MS/MS	By MS/MS
CG4586	18.9321	18.7059	20.6315	21.4612	20.9009	22.4669		8	8	8	0	1	0	Q9W3U0				By MS/MS	By MS/MS	By MS/MS
RpL17	23.1953	24.5377	26.0158	25.0026	26.3644	24.1455		11	11	11	0.219392	0.969825	-0.587933	X2JIQ5;Q9W3W8	By MS/MS	By MS/MS	By MS/MS	By MS/MS	By MS/MS	By MS/MS
CG3198	20.0901	21.1184	22.3197	23.4416	24.6148	22.1318		4	4	4	1.07865	0.491429	-2.21999	Q9W3X8		By matching	By MS/MS	By MS/MS	By matching	By MS/MS
Rpt4	24.9395	25.3083	24.7845	25.4403	24.9444	24.3019		17	17	17	0.11146	0.986336	0.115177	Q9W414	By MS/MS	By MS/MS	By MS/MS	By MS/MS	By MS/MS	By MS/MS
raptor	19.2234	19.1608	22.4358	22.5324	21.7259	24.27		32	32	32	0	1	0	Q9W437			By MS/MS	By MS/MS	By MS/MS	By MS/MS
CG11444	21.8235	21.2149	21.9891	19.5302	19.5964	21.1822		1	1	1	1.07794	0.656852	1.57292	Q9W4J4	By MS/MS	By matching	By matching
CG15570	24.8393	24.3448	24.0703	24.5518	22.3136	24.2435		8	8	8	0.378605	1	0.715173	Q9W4M4	By MS/MS	By MS/MS	By MS/MS	By MS/MS	By MS/MS	By MS/MS
tyf	19.9854	20.0675	22.9308	21.1992	22.1645	23.4013		22	22	22	0.459905	0.971125	-1.26046	Q9W4M7;E1JJD6	By matching	By matching	By MS/MS	By MS/MS	By MS/MS	By MS/MS
CG2875-RB	20.1121	19.5128	19.5649	21.125	21.1408	21.0402		2	2	2	0	1	0	Q9W4R2;Q9W4R1				By matching	By MS/MS	By matching
eIF3-S4-1	24.455	23.8816	24.2316	24.418	24.8376	23.7906		7	7	7	0.169835	0.97744	-0.159334	Q9W4X7	By MS/MS	By MS/MS	By MS/MS	By MS/MS	By MS/MS	By MS/MS
mit(1)15	22.2408	22.4793	23.0432	23.0144	22.4572	24.035		8	8	8	0.461953	0.993061	-0.58105	Q9W4X9	By MS/MS	By MS/MS	By MS/MS	By MS/MS	By matching	By MS/MS
mRpL14	24.687	22.5335	21.64	24.0368	21.5012	21.1308		3	3	3	0.221748	0.97901	0.730553	Q9W4Z2	By MS/MS	By MS/MS	By MS/MS	By MS/MS	By MS/MS	By matching
mRpL16	19.964	19.5699	20.1305	22.2235	21.6757	21.5117		7	7	7	0	1	0	Q9W547				By MS/MS	By MS/MS	By MS/MS
Ns3	19.4559	19.1189	20.984	21.8231	21.8179	23.1863		9	9	9	0	1	0	X2JA43;Q9W590				By matching	By MS/MS	By MS/MS
RpL5	25.6892	27.6843	27.4709	27.8651	29.1891	27.434		18	18	18	0.664258	0.894609	-1.2146	R9Q794;Q9W5R8	By MS/MS	By MS/MS	By MS/MS	By MS/MS	By MS/MS	By MS/MS
l(1)dd4	20.8124	21.4636	24.2422	22.2872	20.8153	24.6492		13	13	13	0.0958479	0.983718	-0.411177	Q9XYP8	By matching	By matching	By MS/MS	By MS/MS	By matching	By MS/MS
Mcm7	24.1708	24.0992	25.6488	24.9989	24.2994	26.1747		19	19	19	0.279728	0.961212	-0.518049	Q9XYU0	By MS/MS	By MS/MS	By MS/MS	By MS/MS	By MS/MS	By MS/MS
pic	23.9979	23.5715	24.7087	23.6629	23.7733	24.8534		17	17	17	0.00248038	0.997344	-0.00383313	Q9XYZ5	By MS/MS	By MS/MS	By MS/MS	By MS/MS	By MS/MS	By MS/MS
Nup93-1	23.8309	24.3703	24.8084	22.2413	22.1796	23.6621		13	13	13	1.25228	0.569692	1.64223	Q9XZ06	By MS/MS	By MS/MS	By MS/MS	By MS/MS	By MS/MS	By MS/MS
CG3909	22.0137	22.3404	23.0397	22.5228	21.5761	21.9137		3	3	3	0.488062	0.959703	0.460388	Q9XZ19	By MS/MS	By MS/MS	By MS/MS	By MS/MS	By MS/MS	By MS/MS
snama;snama-RA	20.6146	21.6633	21.099	20.2202	20.1998	20.1343		6	6	6	1.0511	0.998466	0.940861	Q9XZ21;D5SHU1	By matching	By MS/MS	By MS/MS	By matching	By MS/MS	By matching
Klp3A	21.0931	22.1165	22.5412	23.2618	20.4108	23.2478		17	17	17	0.133919	0.975131	-0.389852	Q9XZ29	By matching	By MS/MS	By MS/MS	By MS/MS	By matching	By MS/MS
Uch-L5	24.2802	24.0138	24.1623	25.2762	23.6289	22.9723		7	7	7	0.0940218	0.981858	0.192947	Q9XZ61	By MS/MS	By MS/MS	By MS/MS	By matching	By MS/MS	By MS/MS
Cas	20.0476	19.1179	21.9994	22.9135	21.954	23.4853		14	14	14	0	1	0	Q9XZU1			By MS/MS	By MS/MS	By MS/MS	By MS/MS
epsilonCOP	26.5905	25.5748	25.7666	25.1316	24.0937	25.4311		7	7	7	0.982686	0.894796	1.09184	Q9Y0Y5	By MS/MS	By MS/MS	By MS/MS	By MS/MS	By MS/MS	By MS/MS
Aats-gln	22.6039	19.8968	22.2713	19.0716	22.3319	22.5282		17	17	17	0.0692167	0.979655	0.28013	Q9Y105	By MS/MS	By matching	By MS/MS	By MS/MS	By MS/MS	By MS/MS
Vps4	24.3985	24.9876	25.2978	24.7115	24.5368	25.2078		14	14	14	0.0804809	0.991207	0.0759335	Q9Y162	By MS/MS	By MS/MS	By MS/MS	By MS/MS	By MS/MS	By MS/MS

## Sheet: Glo_t-test_10% FDR
T: Gene names	LFQ intensity Glorund_1	LFQ intensity Glorund_2	LFQ intensity Glorund_3	LFQ intensity Tag_1	LFQ intensity Tag_2	LFQ intensity Tag_3	C: Welch's T-test Significant Glo_Tag	N: Peptides	N: Razor + unique peptides	N: Unique peptides	N: -Log Welch's T-test p-value Glo_Tag	N: Welch's T-test q-value Glo_Tag	N: Welch's T-test Difference Glo_Tag	T: Majority protein IDs	T: Identification type Glorund_1	T: Identification type Glorund_2	T: Identification type Glorund_3	T: Identification type Tag_1	T: Identification type Tag_2	T: Identification type Tag_3
glo	33.6677	34.4996	33.8379	19.5501	21.2395	19.4538	+	37	37	37	3.43569	0	13.9206	Q9VGH5	By MS/MS	By MS/MS	By MS/MS		By MS/MS
Hrb98DE	22.769	21.8327	23.2816	18.666	22.4206	21.4654		2	2	2	0.599822	0.519234	1.77711	A4V3J6;A4V3J5;P07909-3;P07909-4;P07909-2;P07909	By MS/MS	By MS/MS	By MS/MS		By MS/MS	By matching
Hrp48	25.4781	26.0209	26.0035	25.1457	24.3065	25.6793		20	20	20	0.753642	0.757883	0.790316	E1JHA4;P48809	By MS/MS	By MS/MS	By MS/MS	By MS/MS	By MS/MS	By MS/MS
Hrb87F	21.2466	21.1195	21.6137	19.6624	19.2541	18.5599		2	2	2	1.97607	0.290381	2.1678	E1JIK0;P48810;P48810-2	By matching	By matching	By MS/MS		By MS/MS
Hfp	22.294	22.158	22.2556	19.8131	21.4383	18.7286		8	8	8	0.983148	0.339641	2.24252	Q8T6B9;A4V193;Q8T6B9-2	By matching	By MS/MS	By matching		By MS/MS
dco	28.7012	26.3206	27.4731	19.1693	22.1471	22.7226	+	16	16	15	1.86026	0	6.15197	A0A0B4KHX3;O76324	By MS/MS	By MS/MS	By MS/MS		By MS/MS	By MS/MS
Not1	24.2233	25.7204	25.7141	20.4119	21.4677	21.9596	+	48	48	48	2.35551	0.064	3.93948	A8DY82;A8DY81;A0A0B4LEZ3;E2QCN4;A8DY80	By MS/MS	By MS/MS	By MS/MS	By MS/MS	By MS/MS	By MS/MS
ck	22.0332	22.3939	24.2593	20.3582	18.034	18.6056	+	50	50	50	1.78015	0.0730526	3.89622	G7H829;Q9V3Z6	By matching	By MS/MS	By MS/MS
stc	23.9975	24.6067	27.4565	19.7518	19.8552	20.7099	+	30	30	30	1.50818	0.0568889	5.24793	M9PDG3;M9PD57;P40798-2;P40798	By MS/MS	By MS/MS	By MS/MS		By MS/MS	By MS/MS
tral	25.4432	21.9337	26.6724	19.381	18.9252	19.8878	+	46	1	0	1.21987	0.08	5.28511	Q9VTZ0;M9PI44	By MS/MS	By MS/MS	By MS/MS	By matching	By matching	By matching
Parp	24.184	23.9402	28.6489	19.3793	20.1696	21.9909	+	39	39	39	1.21801	0.0812	5.07778	P35875;P35875-2;P35875-3	By MS/MS	By MS/MS	By MS/MS		By matching	By MS/MS
Srp19	22.4832	22.263	21.7407	19.3314	18.8214	19.1612	+	6	6	6	3.1914	0.0771111	3.05763	P49963	By MS/MS	By MS/MS	By MS/MS
mtSSB	25.5676	27.9636	29.5615	21.5645	19.0367	19.9621	+	10	10	10	2.06015	0	7.50981	P54622	By MS/MS	By MS/MS	By MS/MS	By MS/MS	By MS/MS	By MS/MS
CG5726	21.4326	29.1929	29.6174	19.4147	16.1053	19.9623	+	38	38	38	1.14071	0.0853333	8.25356	Q7JRH5	By MS/MS	By MS/MS	By MS/MS		By MS/MS	By MS/MS
SC35	22.6571	21.19	22.7144	19.4276	18.576	17.9337	+	6	6	6	2.20971	0.0853333	3.54141	Q9V3T8	By MS/MS	By matching	By MS/MS
SF2	24.5831	23.3905	25.958	18.084	21.4647	20.0546	+	14	14	14	1.69211	0.0512	4.77609	Q9V3W7	By MS/MS	By matching	By MS/MS		By MS/MS	By matching
ik2	26.9932	26.2251	25.0573	18.4609	18.7685	18.4922	+	4	4	4	2.34254	0	7.518	Q9V3Y8	By MS/MS	By matching	By matching
pyd3	23.0455	24.5098	24.242	20.6779	19.035	18.4829	+	4	4	4	2.16443	0.1024	4.53383	Q9VI04	By MS/MS	By MS/MS	By MS/MS
CG5787	25.2049	20.9854	28.6513	18.8896	18.285	17.9302	+	33	33	33	1.02234	0.0752941	6.57895	Q9VK59	By MS/MS	By matching	By MS/MS
mRpL39	23.8243	22.0719	22.8927	19.1937	18.3515	19.0784	+	9	9	9	2.24633	0.0731429	4.05513	Q9VUJ0	By MS/MS	By matching	By MS/MS
DCP1	24.3251	23.6877	29.5007	20.5082	20.0826	18.3563	+	17	17	17	1.18876	0.064	6.18877	Q9W1H5	By MS/MS	By MS/MS	By MS/MS	By matching	By MS/MS
CG9752	21.4492	23.6791	22.5214	18.4464	17.9714	19.4091	+	6	6	6	1.99367	0.0689231	3.94093	Q9W2I2	By matching	By MS/MS	By MS/MS
Cul5	21.6123	21.2219	21.1019	25.5342	24.1687	25.525	+	27	27	27	2.07159	0.0731429	-3.76386	Q9VAQ0	By MS/MS	By MS/MS	By MS/MS	By MS/MS	By MS/MS	By MS/MS
CG17514	21.7632	22.7636	23.6342	27.2376	27.0249	27.1484	+	58	58	58	1.86159	0.0465455	-4.41663	Q7PLL6	By MS/MS	By matching	By MS/MS	By MS/MS	By MS/MS	By MS/MS
Control	32.9072	33.4114	33.0888	35.6654	34.7314	34.7266		38	38	27	1.87322	0.369404	-1.90534	Controltag	By MS/MS	By MS/MS	By MS/MS	By MS/MS	By MS/MS	By MS/MS
l(2)37Cc	22.4473	20.1264	19.1691	22.1594	23.947	21.1451		5	5	5	0	1	0	A0A023GQA5;P24156	By MS/MS			By matching	By MS/MS	By matching
Jabba	26.6861	26.9432	26.683	26.7796	26.1723	26.6306		15	15	2	0.496145	0.912821	0.24327	B7YZK4;A0A0B4JCT7;B7YZK5;B7YZK6;A0A0B4KFV2;A0A0B4KG78	By MS/MS	By MS/MS	By MS/MS	By MS/MS	By MS/MS	By MS/MS
skap	21.9868	24.1757	23.6091	25.7248	24.7893	25.6503		9	9	9	1.18646	0.347831	-2.13091	A0A0B4JCW4;A0A126GUR6;Q9VHJ8;Q95U38	By MS/MS	By MS/MS	By MS/MS	By MS/MS	By MS/MS	By MS/MS
cher	19.0784	24.4386	20.3709	21.2746	22.6716	23.3691		19	19	19	0.249479	0.755632	-1.14244	A0A0B4JCY6;Q7KSF4;A0A0B4KHN1;A0A0B4KGT8;Q9VEN1	By MS/MS	By MS/MS	By MS/MS	By MS/MS	By MS/MS	By MS/MS
Ef1gamma	25.5605	24.0305	23.2321	24.3016	27.5392	22.6071		12	12	12	0.120103	0.874195	-0.54156	A0A0B4JD11;Q9NJH0	By MS/MS	By MS/MS	By MS/MS	By MS/MS	By MS/MS	By matching
msi	21.9687	22.1904	22.6117	19.5131	20.4961	18.5658		6	6	6	1.53834	0.276125	2.73193	A0A0B4KGY9;A0A0B4K6K8;Q9VBQ1;A0A0B4KHV4;Q8IMS8	By matching	By matching	By MS/MS
RpS8	28.6065	25.6375	29.8183	25.6715	28.0995	25.8657		17	17	17	0.418947	0.628262	1.4752	A0A0B4K6N1;Q8MLY8	By MS/MS	By MS/MS	By MS/MS	By MS/MS	By MS/MS	By MS/MS
lig;lig-RA	24.8397	23.7067	24.5823	21.4584	22.354	22.2086		12	12	12	2.18417	0.271636	2.36922	A0A126GUM8;A0A0B4K6T1;A0A0B4K7U5;E1JH02;A0A0B4KFC5;Q86S05-3;Q86S05-2;Q86S05;D0Z768	By MS/MS	By MS/MS	By MS/MS	By MS/MS	By MS/MS	By MS/MS
aralar1	19.5186	19.5147	19.962	22.2315	22.4121	22.603		8	8	8	0	1	0	A0A0B4KHW3;A0A0B4K6V1;Q9VA73-3;Q9VA73-2;Q9VA73				By MS/MS	By MS/MS	By MS/MS
mask	19.3317	22.1897	24.4387	22.4006	22.4362	21.9978		31	31	31	0.0643976	0.928369	-0.291471	A0A0B4KHR8;A0A0B4K725;Q9VCA8;A0A0B4LHK4;A0A0B4KHZ8		By matching	By MS/MS	By matching	By MS/MS	By MS/MS
ced-6;ced-6-RC	22.8963	21.301	20.5527	18.6557	19.2928	19.2135		3	3	3	1.23996	0.312909	2.52933	A0A0B4K730;E2QC90;E0R983;Q7JUY7	By MS/MS	By matching	By matching
CG5174-RA	21.7819	23.1252	22.3494	23.5823	22.1736	22.5912		3	3	3	0.252475	0.874623	-0.363536	A1ZB78;A1ZB77;Q7JRI6;A1ZB79;A1ZB80;E1JGL5;A0A0B4K7G1;A1ZB83;A0A0B4LGX1;A0A0B4K897	By matching	By MS/MS	By MS/MS	By MS/MS	By MS/MS	By MS/MS
mod	28.7399	21.3055	21.0418	19.5531	27.3448	20.9938		21	21	21	0.110859	0.832828	1.0652	A0A0B4K7G4;P13469	By MS/MS	By matching	By MS/MS	By MS/MS	By MS/MS	By MS/MS
Nurf-38	24.8264	23.9989	20.118	24.0294	22.0233	19.8877		10	10	10	0.205023	0.789486	1.00094	B7YZQ7;A0A0B4K7G9;O77460	By MS/MS	By MS/MS		By MS/MS	By matching	By matching
Nup358	21.7637	21.9776	22.0024	23.195	23.7422	22.7452		15	15	15	1.42403	0.523382	-1.31291	Q9VBU7;A0A0B4K7J2	By matching	By MS/MS	By MS/MS	By MS/MS	By MS/MS	By MS/MS
garz	18.9593	20.2108	19.7181	23.8905	22.9145	21.5279		9	9	9	0	1	0	A1Z8W9;A0A0B4K7N0;A1Z8W8				By matching	By matching	By MS/MS
Stlk	20.6062	19.3309	18.4023	22.4522	20.4549	22.6628		3	3	3	0	1	0	A0A0B4K7S5;P83098				By MS/MS	By matching	By MS/MS
larp	24.8743	25.3801	27.2844	22.6267	25.3675	22.0036		34	34	34	0.89975	0.365312	2.51364	A0A0B4K7Y7;Q9VAW5;A0A0B4K6K9;Q9VAW5-1;Q9VAW5-2	By MS/MS	By MS/MS	By MS/MS	By MS/MS	By MS/MS	By MS/MS
Rpn6	24.4505	25.054	24.6248	25.4732	25.0416	24.7172		13	13	13	0.574631	0.860668	-0.367599	A0A0B4K7Z5;Q7KLV9;Q7KLV9-2	By MS/MS	By MS/MS	By MS/MS	By MS/MS	By MS/MS	By MS/MS
Mlf	20.3313	20.308	19.1397	19.5076	20.1953	20.7102		6	6	1	0.149758	0.927662	-0.211368	A0A0B4K807;Q9NKV0-2	By MS/MS	By MS/MS		By matching	By matching	By MS/MS
CG8963	24.054	24.6751	23.9629	23.6596	23.3538	23.9316		11	11	11	0.954933	0.785876	0.582328	A0A0B4K891;Q7K581	By MS/MS	By MS/MS	By MS/MS	By MS/MS	By MS/MS	By MS/MS
RpL38	26.8411	25.8341	25.228	26.6816	26.6521	27.0602		4	4	4	0.669103	0.755474	-0.830263	A0A0B4KED0;Q9W5N2	By MS/MS	By MS/MS	By MS/MS	By MS/MS	By MS/MS	By MS/MS
14-3-3zeta	24.9439	24.7194	24.0537	24.6248	23.8831	24.5867		8	6	6	0.22512	0.927643	0.207516	A0A0B4KEH0;P29310-3;P29310-2;P29310	By MS/MS	By MS/MS	By MS/MS	By MS/MS	By MS/MS	By MS/MS
row	21.8192	20.9177	21.4285	19.3357	21.7302	21.743		6	6	6	0.196165	0.875567	0.452129	Q95RL2;Q5U156;A0A0B4KER0	By MS/MS	By MS/MS	By MS/MS		By MS/MS	By MS/MS
Uba1	20.8352	23.0272	23.1503	22.4773	21.841	23.7238		8	8	1	0.134695	0.896513	-0.34315	A0A0B4KF46	By MS/MS	By MS/MS	By MS/MS	By MS/MS	By MS/MS	By MS/MS
Acsl	20.9727	23.3412	22.5472	21.8822	22.2757	21.9878		13	13	13	0.115692	0.924337	0.238432	A1Z7H3;Q8T3L1;A1Z7H2;A0A0B4KFE4	By matching	By MS/MS	By MS/MS	By matching	By MS/MS	By MS/MS
Rpn8	23.1966	23.2555	22.1093	24.9165	23.8686	24.484		7	7	7	1.48361	0.457959	-1.56924	A0A0B4KGE6;A0A0B4KFH4;P26270	By MS/MS	By matching	By MS/MS	By MS/MS	By MS/MS	By matching
His4r;His4	31.4792	24.8467	26.4792	23.93	28.5231	23.304		10	10	10	0.380119	0.537026	2.34936	A0A0B4KFZ9;P84040	By MS/MS	By MS/MS	By MS/MS	By MS/MS	By MS/MS	By matching
Pcmt	24.1185	24.3301	24.0393	25.4377	24.2275	25.2995		4	4	4	0.801576	0.746312	-0.825622	A0A0B4KGK0;Q27869	By MS/MS	By MS/MS	By MS/MS	By MS/MS	By MS/MS	By MS/MS
eIF-2gamma	28.9929	25.1524	24.796	24.8734	26.0608	24.5261		22	22	22	0.313742	0.748042	1.16033	A0A0B4KGP8;Q24208;Q24208-2	By MS/MS	By MS/MS	By MS/MS	By MS/MS	By MS/MS	By MS/MS
bel	28.1445	28.2201	29.1005	27.5204	26.533	27.1915		38	36	36	1.53419	0.504923	1.40674	A0A0B4KGU4;Q9VHP0	By MS/MS	By MS/MS	By MS/MS	By MS/MS	By MS/MS	By MS/MS
Ssdp	20.5651	20.7764	19.2741	19.8482	23.2588	23.1121		5	5	5	0	1	0	Q9VEB9;A0A0B4KGW6	By MS/MS			By MS/MS	By matching	By matching
gwl	18.8286	20.1603	21.0727	21.4723	20.77	23.1414		9	9	9	0	1	0	A0A0B4KGX7;Q95TN8		By MS/MS	By MS/MS	By matching	By MS/MS	By MS/MS
Rpn2	23.9101	25.8897	25.5734	26.361	26.6891	26.6749		32	32	32	0.859672	0.538367	-1.45057	A0A0B4KHE9;A0A0B4KI10;Q9V3P6;Q9V3P6-2	By MS/MS	By MS/MS	By MS/MS	By MS/MS	By MS/MS	By MS/MS
Fer2LCH	23.8649	23.4898	21.3492	23.49	22.7807	22.2292		4	4	4	0.025708	0.965216	0.0680046	Q9VA83;A0A0B4KHF0	By MS/MS	By MS/MS	By MS/MS	By MS/MS	By MS/MS	By MS/MS
puf	24.2655	22.343	22.9446	23.5105	20.8679	22.5169		3	3	3	0.385811	0.757003	0.885928	Q7KS15;Q9VC56;Q8IMW2;A0A0B4LIK5;A0A0B4KHF3;A0A0B4KI06	By matching	By MS/MS	By matching	By matching	By MS/MS	By MS/MS
GlyS	25.4118	23.1557	25.0384	26.4335	25.0956	26.488		18	18	18	0.785073	0.5364	-1.4704	A0A0B4KHJ5;Q9VFC8-2;Q9VFC8	By MS/MS	By MS/MS	By MS/MS	By MS/MS	By MS/MS	By MS/MS
gammaCOP;gammaCop	23.2683	23.4639	23.4138	23.9934	22.9831	23.8102		17	17	17	0.247988	0.926749	-0.213607	A0A0B4KHL2;Q8I0G5-3;Q8I0G5-2;Q8I0G5	By MS/MS	By MS/MS	By MS/MS	By MS/MS	By MS/MS	By MS/MS
CG10254	23.7557	24.4167	24.5837	25.9256	24.9204	26.2715		27	27	27	1.31694	0.497133	-1.45379	A0A0B4KHY8;Q9XZ32	By MS/MS	By MS/MS	By MS/MS	By MS/MS	By MS/MS	By MS/MS
Map205	24.7316	20.3016	20.8337	19.6142	20.7773	19.6108		7	7	7	0.530884	0.5154	1.95487	A0A0B4KI71;Q8IMF5;P23226-2;P23226-3;P23226	By MS/MS	By matching	By matching		By MS/MS	By MS/MS
dpa	22.6483	23.426	22.5477	23.8711	23.418	24.5411		10	10	10	1.16374	0.596532	-1.06941	A0A0B4LEV2;Q26454	By matching	By MS/MS	By MS/MS	By MS/MS	By MS/MS	By MS/MS
CG8635	25.6451	19.9689	19.4535	20.764	21.2112	18.565		6	6	6	0	1	0	A0A0B4LEV3;Q7JWR9	By MS/MS			By matching	By MS/MS	By matching
Nacalpha	24.7824	19.6607	21.9826	22.1639	22.7843	22.4763		5	5	5	0.0738829	0.924022	-0.332925	A0A0B4LEY6;Q94518	By MS/MS		By MS/MS	By MS/MS	By MS/MS	By MS/MS
Non1;CG8801	20.7111	19.5351	23.329	20.0172	24.179	18.424		20	20	20	0.0529411	0.928184	0.318324	A0A0B4LEY9;Q9V411	By MS/MS	By matching	By MS/MS		By MS/MS	By matching
TppII	22.8799	24.8298	24.6414	25.3808	25.4927	26.0852		23	23	23	0.92169	0.511662	-1.53587	A0A0B4LGC0;A0A0B4LF88;Q9V6K1-2;Q9V6K1	By MS/MS	By MS/MS	By MS/MS	By MS/MS	By MS/MS	By MS/MS
Tango7	24.0726	24.6807	24.3213	23.4962	23.7839	23.9472		14	14	14	1.27106	0.774816	0.61581	A0A0B4LFB3;Q7JVI3	By MS/MS	By MS/MS	By MS/MS	By MS/MS	By MS/MS	By MS/MS
Opa1	22.7873	19.7722	19.1978	21.2813	21.0275	22.456		8	8	8	0.326027	0.758288	-1.00247	A0A0B4LFB8;Q95U20;A0A0B4LGF5;A1Z9N0;A0A0B4LF33	By MS/MS		By matching	By MS/MS	By MS/MS	By matching
CG8303	22.0695	23.8071	23.9179	22.5758	23.2809	23.1673		10	10	10	0.143536	0.925904	0.256812	A0A0B4LFD0;A1ZAI3	By MS/MS	By MS/MS	By MS/MS	By matching	By MS/MS	By MS/MS
Hsc70-5	26.2869	26.9572	28.0394	28.146	26.8974	28.6828		38	37	37	0.481215	0.755333	-0.814244	A0A0B4LFD2;P29845	By MS/MS	By MS/MS	By MS/MS	By MS/MS	By MS/MS	By MS/MS
RpS23	26.8419	26.8964	28.3835	25.42	27.0234	27.2475		9	9	9	0.455304	0.760367	0.810308	A0A0B4LFD9;Q8T3U2	By MS/MS	By MS/MS	By MS/MS	By MS/MS	By MS/MS	By MS/MS
eIF3-S8	25.883	25.9298	26.0477	25.3699	26.8421	25.9874		31	31	31	0.088002	0.950813	-0.113003	A0A0B4LFL2;A1ZAX1	By MS/MS	By MS/MS	By MS/MS	By MS/MS	By MS/MS	By MS/MS
Ef1beta	25.6362	23.4619	22.6379	24.3627	25.7445	21.0817		9	9	9	0.0371532	0.940785	0.182346	A0A0B4LFL3;O96827	By MS/MS	By MS/MS	By MS/MS	By MS/MS	By MS/MS	By MS/MS
CG34191	24.9938	23.0701	22.4388	23.7405	21.4202	23.3869		3	3	3	0.244084	0.820905	0.651656	A0A0B4LFP4;A8DYH2	By MS/MS	By matching	By MS/MS	By MS/MS	By matching	By MS/MS
tud	19.4778	20.4937	22.0525	22.1989	22.6927	21.6716		27	27	27	0.768537	0.539393	-1.5131	A0A0B4LG05;P25823		By matching	By MS/MS	By matching	By MS/MS	By MS/MS
RpS16	29.4654	30.1607	29.7754	30.1768	30.5157	29.9929		19	19	19	0.767691	0.836556	-0.427945	A0A0B4LG52;Q9W237	By MS/MS	By MS/MS	By MS/MS	By MS/MS	By MS/MS	By MS/MS
l(2)k09913	23.8233	22.5953	20.9139	19.7926	22.0979	22.407		5	5	5	0.357098	0.757236	1.01168	A0A0B4LGC6;Q8MLS7;A0A0B4LG95;Q7K274	By MS/MS	By MS/MS	By matching		By MS/MS	By MS/MS
betaTub60D	21.4429	22.8446	22.7773	22.642	21.649	23.4595		15	5	1	0.119826	0.928224	-0.22856	A0A0B4LGH1	By MS/MS	By MS/MS	By MS/MS	By MS/MS	By MS/MS	By MS/MS
CG3209-RA	23.7672	22.2358	22.2969	22.5513	22.2601	22.9855		4	4	4	0.107944	0.920839	0.167651	A0A0B4LHH1;Q960R0;Q9W1B5;A0A0B4LGJ9	By MS/MS	By matching	By MS/MS	By MS/MS	By MS/MS	By MS/MS
tws	21.3227	21.0443	21.2853	22.1722	20.7576	22.7421		4	4	4	0.429528	0.784692	-0.673183	A0A0B4LGZ3;P36872-2;P36872	By MS/MS	By MS/MS	By MS/MS	By MS/MS	By MS/MS	By MS/MS
RpL11	28.1622	27.7279	28.7186	26.6584	27.6281	26.1801		12	12	12	1.20051	0.518977	1.38066	A0A0B4LGZ5;P46222	By MS/MS	By MS/MS	By MS/MS	By MS/MS	By MS/MS	By MS/MS
hyd	20.7931	22.3473	22.1639	21.07	22.4	22.4442		17	17	17	0.110391	0.925188	-0.203297	A0A0B4LGZ6;P51592	By MS/MS	By MS/MS	By MS/MS	By matching	By MS/MS	By MS/MS
Nsf2	22.6794	23.4083	22.7126	23.273	22.001	23.0023		11	11	7	0.140411	0.923261	0.174691	A0A0B4LH53;P54351	By MS/MS	By MS/MS	By MS/MS	By MS/MS	By MS/MS	By MS/MS
ATPsyn-d	20.6881	19.1977	19.5858	20.1856	23.3909	20.6245		3	3	3	0	1	0	A0A0B4LHL7;Q24251				By MS/MS	By MS/MS	By matching
Rga	22.2121	22.9056	23.5431	21.2505	22.1626	22.2171		7	7	7	0.942395	0.634537	1.0102	A0A0B4LHS9;Q94547-2;Q94547	By MS/MS	By matching	By MS/MS	By MS/MS	By MS/MS	By matching
awd	22.804	24.3227	23.9827	23.5445	22.8611	24.7001		5	5	5	0.000571376	0.999101	0.00124105	A0A0B4LJ12;A0A0B4LHX6;P08879	By MS/MS	By MS/MS	By MS/MS	By MS/MS	By MS/MS	By MS/MS
ncd	19.7288	19.1534	21.787	23.403	22.1709	20.9967		8	8	8	0	1	0	A0A0B4LI25;P20480	By MS/MS		By MS/MS	By matching	By MS/MS	By MS/MS
RpII140	19.7765	23.5171	23.7707	23.8099	23.5642	23.6427		5	5	5	0.382026	0.711328	-1.31748	A0A0B4LI86;P08266		By matching	By MS/MS	By matching	By matching	By MS/MS
CG4538-RA	22.8994	23.987	24.3522	25.0505	24.824	25.3508		21	21	21	1.09746	0.537784	-1.32888	Q9VDS7;A0A0B4LID7	By MS/MS	By MS/MS	By MS/MS	By MS/MS	By MS/MS	By MS/MS
Rpt2	24.394	25.4019	24.6275	26.0616	25.4463	25.2854		13	13	13	0.942424	0.745065	-0.789939	A0A0B4LIJ0;P48601	By MS/MS	By MS/MS	By MS/MS	By MS/MS	By MS/MS	By MS/MS
RpS29	28.0893	27.8852	26.2223	28.4668	28.8278	27.4783		5	5	5	0.516378	0.753537	-0.858693	A0A0C4DHE8;Q9VH69	By MS/MS	By MS/MS	By MS/MS	By MS/MS	By MS/MS	By MS/MS
B52	27.1107	25.7574	24.3934	25.039	24.6556	23.622		13	13	13	0.629882	0.583502	1.31497	A0A0C4DHG5;P26686-3;P26686-2;P26686-5;P26686;P26686-7	By MS/MS	By MS/MS	By MS/MS	By MS/MS	By MS/MS	By MS/MS
emb	21.2614	23.5626	24.2028	25.3396	23.841	25.3507		24	24	24	0.77773	0.489133	-1.83484	A0A0S0WNN6;Q9TVM2	By matching	By MS/MS	By MS/MS	By MS/MS	By MS/MS	By MS/MS
Fmr1	27.9871	23.2357	25.0504	21.2204	23.9974	22.6487		21	21	1	0.763989	0.355879	2.80225	A0A126GUS7;Q9NFU0-2;A0A0B4K618;Q9NFU0-3;A0A0B4KFN9;Q9NFU0-4;A0A0B4KGP6	By MS/MS	By MS/MS	By MS/MS	By matching	By MS/MS	By MS/MS
ACC	22.5435	20.7677	23.0631	22.3501	21.6434	22.5627		30	30	30	0.0263201	0.967799	-0.0606429	A1Z784;Q7JV23;A8DY67	By MS/MS	By matching	By MS/MS	By matching	By MS/MS	By MS/MS
AIMP1	25.7184	20.4514	20.4245	21.7539	21.5057	19.6785		11	11	11	0.244025	0.753364	1.21871	A1Z7K8	By MS/MS	By matching	By matching	By MS/MS	By MS/MS	By matching
Ndg	24.1952	22.9626	22.955	23.7741	24.07	24.821		18	18	18	0.744153	0.737832	-0.850782	A1Z877	By MS/MS	By MS/MS	By MS/MS	By MS/MS	By MS/MS	By MS/MS
Cct5	19.5875	22.4353	21.5655	22.4033	25.0306	22.9253		9	9	9	0.904221	0.348627	-2.25699	A1Z8U4;Q7KKI0		By MS/MS	By matching	By MS/MS	By MS/MS	By MS/MS
CG8778	20.3315	19.6817	18.6961	21.3161	19.7115	21.9266		3	3	3	0	1	0	A1Z934				By MS/MS	By MS/MS	By MS/MS
CG4679	21.1741	19.8329	21.1212	21.8872	21.2418	21.141		9	9	9	0.611029	0.776	-0.713933	A1Z9A8	By MS/MS		By MS/MS	By MS/MS	By matching	By MS/MS
EfTuM	24.6429	22.5113	22.1846	22.9877	21.5781	23.5232		11	11	11	0.16131	0.874507	0.416559	A1Z9E3	By MS/MS	By matching	By MS/MS	By MS/MS	By MS/MS	By MS/MS
eIF2B-gamma	22.5966	23.4109	22.848	22.7086	22.0784	22.6391		7	7	7	0.689111	0.834781	0.476474	A1ZA22	By MS/MS	By MS/MS	By MS/MS	By MS/MS	By MS/MS	By MS/MS
clu	26.1409	18.4658	20.2668	22.4305	24.274	20.9263		16	16	16	0.129972	0.835274	-0.919076	A1ZAB5;A0A0B4KEX0	By MS/MS		By matching	By MS/MS	By MS/MS	By matching
Dcr-2	19.817	20.9611	21.1432	20.3544	21.0249	21.2618		24	24	24	0.181964	0.926022	-0.239931	A1ZAW0;A0A0B4LFK8	By matching	By matching	By MS/MS		By MS/MS	By MS/MS
CG30122	23.0632	23.2952	24.4394	18.5859	22.9189	22.0056		16	16	16	0.69948	0.384539	2.42908	A8E6M1;A1ZBB4;E1JGL8	By MS/MS	By MS/MS	By MS/MS		By MS/MS	By MS/MS
MetRS	27.1885	19.3373	22.0178	21.8496	23.6443	22.0781		24	24	24	0.0444553	0.924887	0.323887	A1ZBE9	By MS/MS	By matching	By MS/MS	By MS/MS	By MS/MS	By MS/MS
CG7461	24.2717	23.7213	23.3404	24.8014	22.8265	24.2835		24	24	24	0.103721	0.928104	-0.192661	A1ZBJ2	By MS/MS	By MS/MS	By MS/MS	By MS/MS	By MS/MS	By MS/MS
CG18067	22.8697	23.3134	23.0709	19.3412	18.9646	23.0397		3	3	3	0.747962	0.339848	2.63616	A1ZBU8	By MS/MS	By MS/MS	By MS/MS	By MS/MS		By MS/MS
Sam-S	24.2008	25.7414	26.4929	24.8108	23.938	27.0802		11	11	11	0.0602934	0.920041	0.201995	A4UZW2;P40320-4;P40320-3;P40320	By MS/MS	By MS/MS	By MS/MS	By MS/MS	By MS/MS	By MS/MS
GlyP	24.9276	23.1553	23.5092	23.9145	22.2035	24.4664		12	12	12	0.142603	0.89663	0.335887	A4UZZ4;Q9XTL9	By MS/MS	By MS/MS	By MS/MS	By MS/MS	By MS/MS	By MS/MS
Vha68-2	23.7463	22.9914	21.7509	22.781	21.8134	22.7702		5	5	5	0.214112	0.876915	0.374697	A4V0N4;Q27331	By MS/MS	By matching	By MS/MS	By MS/MS	By MS/MS	By MS/MS
CkIIalpha	24.7511	23.9842	23.5427	23.4026	23.8626	24.4738		15	15	15	0.141509	0.92469	0.179714	A4V2B8;P08181	By MS/MS	By MS/MS	By MS/MS	By MS/MS	By MS/MS	By MS/MS
Cctgamma	25.5239	25.7821	24.8078	25.6948	26.313	25.8011		23	23	23	0.718129	0.791841	-0.564987	A4V303;P48605	By MS/MS	By MS/MS	By MS/MS	By MS/MS	By MS/MS	By MS/MS
T-cp1	25.5933	26.4586	25.8831	25.8523	26.8197	26.5722		23	23	23	0.491823	0.835566	-0.43638	A4V391;P12613	By MS/MS	By MS/MS	By MS/MS	By MS/MS	By MS/MS	By MS/MS
Ald-RC;Ald-RH;Ald	19.7286	21.2938	19.3859	20.0316	20.8281	20.0804		3	3	3	0.0959721	0.925022	-0.17727	C8VV14;F3YDE2;A4V3G1;P07764;P07764-3;P07764-2	By MS/MS	By MS/MS	By matching
ND-75;ND75	19.2884	19.2524	20.1551	20.6535	23.549	19.9617		6	6	6	0	1	0	A4V449;Q94511	By MS/MS			By matching	By MS/MS	By matching
ras	18.6892	18.2208	20.422	18.8875	20.2002	22.4055		6	6	6	0	1	0	A4V488;Q07152			By MS/MS	By matching	By matching	By MS/MS
Klp10A	18.9599	18.5917	20.1276	22.0816	21.0622	21.9922		8	8	8	0	1	0	A4V4A1;Q960Z0	By MS/MS			By MS/MS	By MS/MS	By MS/MS
Ran;ran	22.2678	21.7736	21.4997	19.3896	21.1722	20.8302		6	6	6	0.949781	0.538658	1.38304	A4V4A5;Q9VZ23	By MS/MS	By matching	By matching		By matching	By MS/MS
CkIIbeta	25.0883	24.2258	24.1161	24.294	23.3699	24.3496		6	6	6	0.461381	0.830935	0.472284	A4V4C1;M9NGA3;M9NDU6;M9PHA6;P08182-3;P08182	By MS/MS	By MS/MS	By MS/MS	By MS/MS	By MS/MS	By MS/MS
shi	19.0672	23.2425	24.4038	24.813	22.7753	25.8002		20	20	20	0.505226	0.506935	-2.22499	A4V4I8;X2JE15;E1JJA4;M9PHQ0;P27619;A4V4J0;M9PJN9;E1JJA5;P27619-2	By matching	By MS/MS	By MS/MS	By MS/MS	By MS/MS	By MS/MS
sw;Sdic1;Sdic2;Sdic4;Sdic3;Sdic3-RB	18.4053	21.8022	21.0455	22.5442	21.5951	21.5049		4	4	4	0.539227	0.583031	-1.46373	E8NH77;X2JLF7;A4V4T4;Q24246-4;Q24246-3;Q24246-10;Q24246-2;Q24246-9;Q24246-8;Q24246-6;Q24246-5;Q24246-7;Q24246-12;Q24246;Q9W5W4;X2JCQ7;Q7KWG3;M9NE47;X2JCR4;Q8IRZ3;T2FGB0		By MS/MS	By MS/MS	By MS/MS	By matching	By MS/MS
Phb2	22.5316	22.8	21.781	23.3846	26.4859	22.4923		7	7	7	0.54858	0.533205	-1.75003	Q0E924;A8DYI7;A8DYI6	By MS/MS	By MS/MS	By MS/MS	By MS/MS	By MS/MS	By MS/MS
eIF4G1	27.8551	28.6351	29.3744	28.2366	27.8908	28.4729		90	90	3	0.351025	0.854528	0.421428	A8DZ29	By MS/MS	By MS/MS	By MS/MS	By MS/MS	By MS/MS	By MS/MS
CG5028-RC	23.845	25.4614	24.3257	25.3796	23.8953	25.7608		11	11	11	0.248361	0.852853	-0.467859	A8JRB8;A8JRC1;Q8MT18	By MS/MS	By MS/MS	By MS/MS	By MS/MS	By MS/MS	By MS/MS
Vml	23.1026	23.8456	22.3428	23.4305	21.7604	22.7691		4	4	4	0.272902	0.850809	0.443702	A8JUV4	By MS/MS	By MS/MS	By MS/MS	By MS/MS	By MS/MS	By MS/MS
RpL15	25.8527	24.3038	27.6376	24.0962	26.6703	24.2127		10	10	10	0.297467	0.761963	0.938311	A8Y560;O17445	By MS/MS	By MS/MS	By MS/MS	By MS/MS	By MS/MS	By MS/MS
Alg-2	21.3724	21.7564	21.0906	19.6942	18.146	21.7416		3	3	3	0.561966	0.582331	1.54583	A8Y589	By MS/MS	By MS/MS	By matching			By MS/MS
CG13114-RB	22.6523	23.5144	22.9142	22.9694	21.8715	23.9459		5	5	5	0.0501808	0.958071	0.0980225	A9UN61	By matching	By MS/MS	By MS/MS	By matching	By MS/MS	By MS/MS
Rrp1	19.7644	20.502	18.4151	23.4481	23.4428	22.5841		3	3	3	0	1	0	B7YZZ9;P27864	By MS/MS			By matching	By MS/MS	By matching
Idh	22.9722	22.6404	20.7908	18.2965	19.3432	19.7203		2	2	2	1.57043	0.250222	3.01446	Q7KUB0;Q8IQA7;Q9VSI6;Q7KUB1;B7Z0E0	By MS/MS	By MS/MS	By matching
Roc1a	23.9189	21.6415	21.7529	22.856	20.5777	22.7051		2	2	2	0.13859	0.875953	0.391465	X2JA05;B7Z114;Q9W5E1	By MS/MS	By matching	By MS/MS	By matching	By matching	By MS/MS
fau	20.7574	22.6103	21.4688	22.1513	22.7151	21.9036		5	5	5	0.442319	0.793348	-0.644499	C0HK95	By matching	By MS/MS	By MS/MS	By matching	By MS/MS	By MS/MS
RpS14b	28.7908	28.971	29.6756	29.3496	29.4317	29.5304		10	10	10	0.404956	0.885444	-0.291468	X2JCX8;C0HKA1;C0HKA0	By MS/MS	By MS/MS	By MS/MS	By MS/MS	By MS/MS	By MS/MS
RpS9	27.9715	24.523	28.6691	25.9936	27.1943	25.1129		21	21	21	0.258697	0.773151	0.954277	C6SUW3;P55935;Q95RG1	By MS/MS	By matching	By MS/MS	By MS/MS	By MS/MS	By MS/MS
Ef1alpha48D-RA;Ef1alpha48D;Ef1alpha100E	32.9253	30.7399	31.2428	31.4676	30.8977	31.4946		22	22	22	0.183236	0.883105	0.349364	C6TP87;P08736;A4V3Q6;P05303	By MS/MS	By MS/MS	By MS/MS	By MS/MS	By MS/MS	By MS/MS
Hsc70-4-RA;Hsc70-4	31.4774	31.5546	31.5768	33.658	32.7051	32.7608		49	49	36	1.41467	0.500491	-1.50504	C7LA75;P11147	By MS/MS	By MS/MS	By MS/MS	By MS/MS	By MS/MS	By MS/MS
eIF-4a	23.4094	23.8085	22.9522	23.3941	22.2563	24.5698		12	9	9	0.00746382	0.992364	-0.0167491	C9QP42;Q02748	By MS/MS	By MS/MS	By MS/MS	By MS/MS	By matching	By MS/MS
CaMKII	24.7665	25.32	26.895	26.4077	24.5923	27.6328		24	24	0	0.192203	0.852568	-0.550439	D1YSG7;Q00168;L0MLR4	By MS/MS	By MS/MS	By MS/MS	By MS/MS	By MS/MS	By MS/MS
RpL28	26.0741	22.414	27.7828	21.1492	25.4034	21.0876		17	17	17	0.603178	0.359218	2.87684	D1Z3A1;Q9VZS5	By MS/MS	By MS/MS	By MS/MS	By MS/MS	By MS/MS	By MS/MS
mfas-RJ;mfas	22.7768	24.3108	24.0087	25.2576	24.3504	25.358		18	18	18	1.02445	0.54755	-1.28986	D3DMM4;Q86B97;Q9VGE9;Q86B96;Q86B95;Q9VGF0;Q86B94	By MS/MS	By MS/MS	By MS/MS	By MS/MS	By MS/MS	By MS/MS
tko	24.1008	24.6386	23.4124	24.6484	23.8342	24.3406		3	3	3	0.199576	0.925478	-0.223839	D3DMP8;P10735	By matching	By matching	By MS/MS	By MS/MS	By MS/MS	By MS/MS
exu	27.2103	25.2374	25.3947	24.9003	25.3556	24.7424		12	12	12	0.568859	0.740254	0.948058	E1JGN9;P28750	By MS/MS	By MS/MS	By MS/MS	By MS/MS	By MS/MS	By MS/MS
Nop60B	26.1302	21.7014	24.6098	21.3889	26.1363	22.7054		11	11	11	0.142117	0.833	0.736942	E1JGV6;O44081;A0A0B4K8B2;O44081-2	By MS/MS	By matching	By MS/MS	By matching	By MS/MS	By MS/MS
Prosalpha1	22.9002	22.9019	24.0786	23.3206	23.8658	25.1288		10	10	10	0.531186	0.760774	-0.811504	E1JGZ9;Q9XZJ4	By MS/MS	By MS/MS	By MS/MS	By MS/MS	By MS/MS	By MS/MS
CSN4	19.1382	21.4377	21.1333	21.5246	21.1498	21.4349		4	4	4	0.416975	0.774715	-0.800013	E1JH01;Q9V345		By MS/MS	By matching	By MS/MS	By MS/MS	By MS/MS
Mhc	22.5529	19.3685	19.1633	20.8117	27.8316	17.1968		56	56	56	0.173386	0.764288	-1.58512	E1JHJ4;P05661-3;P05661-21;E1JHJ3;P05661-23;P05661-20;P05661-18;M9ND95;M9NEP1;M9NCU7;A0A0S0WIH4;P05661-22;P05661-19;P05661-17;P05661-12;E1JHJ5;M9NF46;P05661-26;P05661-25;P05661-24;P05661-16;P05661-14;P05661-4;P05661-2;P05661-15;P05661-9;P05661-8;P05661-7;P05661-6;P05661-5;P05661-13;P05661-11;P05661-10;P05661	By MS/MS		By matching	By matching	By MS/MS	By matching
Vha55	24.0473	23.3549	22.7968	22.6998	21.7144	21.9215		8	8	8	1.2691	0.537958	1.28779	E1JIJ5;P31409	By MS/MS	By MS/MS	By MS/MS	By MS/MS	By MS/MS	By MS/MS
CG5521	24.5674	25.4084	27.106	25.6576	24.2934	27.6596		1	1	1	0.0489374	0.934749	-0.176269	E1JIZ3;Q9VB98;Q9VB98-2	By MS/MS	By MS/MS	By MS/MS	By MS/MS	By MS/MS	By MS/MS
trol	29.0785	23.7531	26.1644	28.6728	27.4157	28.3469		114	114	0	0.443464	0.580647	-1.81311	E1JJC0;M9NES6;Q9W4Y3;M9NE61;M9NFS1;Q9W4Y4;M9NGL3;A0A023GRW4;Q8IRV9;Q8IRV8;M9NDM1;M9NFR6;Q8IRV7	By MS/MS	By MS/MS	By MS/MS	By MS/MS	By MS/MS	By MS/MS
Inx2	20.6134	22.6721	21.8667	23.0664	23.974	22.818		6	6	6	0.988498	0.496846	-1.56871	E1JJF3;Q9V427	By matching	By MS/MS	By matching	By MS/MS	By MS/MS	By MS/MS
Cp38	25.8376	23.6349	23.4635	24.0157	22.5248	23.3247		9	9	9	0.489516	0.729057	1.0236	E1JJF7;P07183	By MS/MS	By MS/MS	By MS/MS	By MS/MS	By MS/MS	By MS/MS
CkIalpha	26.0002	24.0888	25.2066	24.4036	24.7487	24.3803		15	14	14	0.396877	0.814985	0.587671	E1JJI5;P54367	By MS/MS	By MS/MS	By MS/MS	By MS/MS	By MS/MS	By MS/MS
RpS15Aa	28.3691	26.8809	27.1658	26.5956	27.4584	26.8266		11	11	2	0.400716	0.836019	0.511677	E1JJM9;P48149	By MS/MS	By MS/MS	By MS/MS	By MS/MS	By MS/MS	By MS/MS
ben	20.4713	21.1024	21.8061	22.8224	19.1497	22.3456		3	3	3	0.0877037	0.925279	-0.312665	E1JJN1;P35128	By matching	By matching	By MS/MS	By MS/MS		By MS/MS
pcm	22.9854	20.1365	21.8177	21.5174	19.42	20.7281		7	7	7	0.452002	0.727712	1.09135	Q9VWI1;E1JJR3	By MS/MS	By matching	By MS/MS	By MS/MS
GstT3	21.9719	21.5654	22.3066	22.3127	20.9566	23.1141		5	5	5	0.0926488	0.924429	-0.179878	Q9VRA4;E1JJS1	By matching	By matching	By MS/MS	By MS/MS	By MS/MS	By MS/MS
eIF3-S9	24.8606	24.7084	24.6572	24.6741	26.1495	24.6095		23	23	23	0.293858	0.873485	-0.402287	E2QCG7;Q0E940	By MS/MS	By MS/MS	By MS/MS	By MS/MS	By MS/MS	By MS/MS
His3.3A;His3	30.7012	23.5733	25.3156	21.4169	27.9936	21.6821		5	5	5	0.393868	0.501619	2.83251	E2QCP0;P84249;P02299	By MS/MS	By matching	By MS/MS	By matching	By MS/MS	By matching
BicC	25.9164	26.336	26.33	25.2879	24.6296	25.1828		22	22	22	1.89989	0.537457	1.16073	E2QCR4;Q24009	By MS/MS	By MS/MS	By MS/MS	By MS/MS	By MS/MS	By MS/MS
CG7705-RA	20.7925	19.4442	20.0712	20.7161	20.9477	21.5022		4	4	4	0	1	0	E2QCZ3		By MS/MS	By MS/MS	By MS/MS	By MS/MS	By MS/MS
CG2982	27.8246	22.1264	21.4297	23.8769	23.1303	22.1719		19	19	19	0.12189	0.853295	0.733819	E2QD64;Q7K4H4	By MS/MS	By MS/MS	By MS/MS	By MS/MS	By MS/MS	By MS/MS
RpS19a	31.3665	31.4416	28.9273	31.1061	30.7961	29.7624		16	16	16	0.00822446	0.992843	0.0235456	E2QD65;P39018	By MS/MS	By MS/MS	By MS/MS	By MS/MS	By MS/MS	By MS/MS
Cbp80	20.4931	20.6009	20.2515	19.6955	20.2071	20.8634		3	3	3	0.199412	0.927078	0.193185	E2QD75;Q7K4N3	By matching		By MS/MS	By MS/MS	By MS/MS	By matching
Capr	26.4912	23.8954	25.1376	21.1408	24.413	22.1004		22	22	22	0.984325	0.327357	2.62333	E4NKG1;Q9I7D3	By MS/MS	By MS/MS	By MS/MS	By MS/MS	By MS/MS	By MS/MS
Hsc70-3	27.5698	27.5281	27.6402	29.9249	28.4593	29.356		36	31	31	1.2302	0.46268	-1.66742	F3YDH0;P29844	By MS/MS	By MS/MS	By MS/MS	By MS/MS	By MS/MS	By MS/MS
Torsin	23.6204	24.8767	23.5763	23.7742	24.0687	24.5079		10	10	10	0.0661098	0.959547	-0.0924632	F6JQA6;O77277	By MS/MS	By MS/MS	By MS/MS	By MS/MS	By MS/MS	By MS/MS
RpS3	31.1388	32.147	31.7241	32.0396	32.0116	31.9927		34	34	34	0.444241	0.875747	-0.344692	G3M3A2;Q06559	By MS/MS	By MS/MS	By MS/MS	By MS/MS	By MS/MS	By MS/MS
otu	24.0494	26.5304	26.3179	24.2982	25.6614	25.4514		26	26	26	0.207908	0.850806	0.495612	H5V8A9;P10383-2;P10383	By MS/MS	By MS/MS	By MS/MS	By MS/MS	By MS/MS	By MS/MS
Pp2A-29B	23.8131	24.5254	23.3115	24.6839	24.2365	24.4639		7	7	7	0.624853	0.792764	-0.578117	M9MQH9;M9NDI6;H5V8B8;P36179	By MS/MS	By MS/MS	By MS/MS	By MS/MS	By MS/MS	By MS/MS
Prosalpha6	18.7975	19.3752	19.3311	21.8076	21.9136	20.6955		2	2	2	0	1	0	I0DHK3;P12881				By matching	By MS/MS	By MS/MS
4E-T	23.1556	23.8599	23.8458	21.4299	22.7611	19.1936		21	21	21	0.876178	0.343	2.49224	L0MLQ9;Q8IH18	By MS/MS	By MS/MS	By MS/MS	By MS/MS	By MS/MS
Rfabg	25.2564	19.5819	22.9521	26.1407	26.6491	25.3515		37	37	37	0.780414	0.316711	-3.4503	L0MPS3;Q9V496	By MS/MS		By MS/MS	By MS/MS	By MS/MS	By MS/MS
ATPsynbeta;ATPsyn-beta	25.7439	25.8504	25.2976	27.2759	27.7182	26.3809		19	19	19	1.33341	0.486912	-1.49433	X2JH42;L0MQ04;Q05825	By MS/MS	By MS/MS	By MS/MS	By MS/MS	By MS/MS	By MS/MS
wisp	22.8923	25.7305	26.5556	23.488	22.3001	24.7889		34	34	34	0.494432	0.576979	1.53384	X2JEK3;L7XBB9;Q9VYS4	By MS/MS	By MS/MS	By MS/MS	By MS/MS	By MS/MS	By MS/MS
RpL27A	24.7403	23.3083	26.9762	22.3332	24.7084	22.3212		8	8	8	0.629864	0.505632	1.88732	M9MRC9;P41092	By MS/MS	By matching	By MS/MS	By matching	By MS/MS	By matching
RpL37A	25.3609	24.5971	26.2441	24.9639	26.3366	26.5845		6	6	6	0.333612	0.832832	-0.560977	M9MRF2;Q9VMU4	By MS/MS	By MS/MS	By MS/MS	By MS/MS	By MS/MS	By MS/MS
Cnot4	23.6305	22.4287	23.274	18.5222	19.7597	20.9469		11	11	11	1.62401	0.149	3.36811	Q8IPB9;M9PCL9;Q9VKX1;M9PFI0;M9MRH8;M9PB92	By MS/MS	By MS/MS	By MS/MS
Scsalpha	24.1266	24.2162	24.1349	24.1296	23.3059	24.3975		10	10	10	0.236166	0.92649	0.214904	M9MRQ9;Q94522	By MS/MS	By MS/MS	By MS/MS	By MS/MS	By matching	By MS/MS
Ranbp16	20.1808	20.1455	20.0226	22.5461	21.615	23.0833		19	19	19	0	1	0	M9MSN9;M9MS57;X2JFC3;M9MSD3;Q9GQN0;M9MSB0				By MS/MS	By MS/MS	By MS/MS
Glt	25.197	22.8663	23.7069	26.1252	24.7743	26.2605		22	22	22	0.979948	0.457091	-1.79662	M9NCS8;P33438	By MS/MS	By MS/MS	By MS/MS	By MS/MS	By MS/MS	By MS/MS
anon-EST:Liang-2.45	21.453	21.8344	21.8393	22.6853	22.1368	21.9189		9	9	9	0.894437	0.792115	-0.538075	M9ND57;Q9VS83;M9PHN9;M9PBU3;Q9VS82;M9PEE7;B7Z0D3;B7Z0D4	By MS/MS	By matching	By MS/MS	By MS/MS	By MS/MS	By MS/MS
spel1	24.4748	24.9585	25.2371	26.2598	25.3722	26.6031		27	27	27	1.2038	0.576376	-1.18824	M9ND86;P43248	By MS/MS	By MS/MS	By MS/MS	By MS/MS	By MS/MS	By MS/MS
Fs(2)Ket	23.7766	24.7357	24.1952	25.6595	24.7297	25.6191		17	17	17	1.25215	0.58	-1.10028	M9NDC3;O18388	By MS/MS	By MS/MS	By MS/MS	By MS/MS	By MS/MS	By MS/MS
ctp;Cdlc2	22.5131	22.4344	21.814	22.6228	23.2663	21.6584		1	1	1	0.187886	0.915361	-0.262002	M9NDP1;M9NDC7;Q24117;O96860	By MS/MS	By MS/MS	By MS/MS	By MS/MS	By MS/MS	By MS/MS
armi	20.3115	21.5419	21.681	19.9827	19.3238	19.6411		10	10	10	1.25772	0.489286	1.52893	M9NDG7;Q6J5K9	By matching	By matching	By MS/MS	By MS/MS
Hsp23	18.4965	18.6772	20.1556	25.5099	22.9405	24.7763		10	10	10	0	1	0	M9NE68;P02516				By MS/MS	By MS/MS	By MS/MS
Lam	21.7804	22.2005	22.4172	21.7583	24.4707	21.8094		10	10	10	0.217169	0.849544	-0.546769	M9NE89;P08928	By matching	By matching	By MS/MS	By matching	By MS/MS	By matching
RpS10b	27.7133	28.2886	27.5119	28.7296	28.231	28.4523		15	15	14	1.02273	0.77367	-0.63302	M9NEQ9;Q9VWG3	By MS/MS	By MS/MS	By MS/MS	By MS/MS	By MS/MS	By MS/MS
Ubr1;UBR1	21.2173	19.292	20.6242	21.0733	19.8376	20.4383		10	10	10	0.0358195	0.968216	-0.0719115	M9NFA7;Q9VX91	By MS/MS	By matching	By MS/MS	By MS/MS	By MS/MS	By MS/MS
Pep	25.4183	19.2972	23.8256	24.3671	25.2846	23.9993		17	17	17	0.344417	0.634267	-1.70326	M9NG39;P41073-3;P41073	By MS/MS		By MS/MS	By MS/MS	By MS/MS	By MS/MS
poe	21.0419	23.7982	24.111	23.0117	22.3571	25.9901		43	43	43	0.209216	0.797368	-0.802601	M9PB68;Q9VLT5;Q9VLT5-2	By matching	By matching	By MS/MS	By MS/MS	By MS/MS	By MS/MS
RpS2	28.5644	25.2345	28.3903	24.9444	27.3433	24.7433		21	21	21	0.551407	0.534194	1.71936	M9PB84;P31009	By MS/MS	By MS/MS	By MS/MS	By MS/MS	By MS/MS	By MS/MS
Cand1	24.9955	26.6266	26.4469	27.9348	26.7478	28.0264		45	45	45	1.08375	0.504644	-1.54668	M9PB90;Q9VKY2	By MS/MS	By MS/MS	By MS/MS	By MS/MS	By MS/MS	By MS/MS
vas	24.5346	25.4254	28.1065	24.3462	24.1167	24.7348		73	73	72	0.571766	0.554073	1.62294	M9PBB5;P09052	By MS/MS	By MS/MS	By MS/MS	By MS/MS	By MS/MS	By MS/MS
RanGAP	22.3636	22.9606	22.4231	24.3975	22.4056	21.5497		8	8	8	0.0781049	0.923713	-0.201795	M9PD65;M9PBD9;Q9VIW3	By matching	By MS/MS	By MS/MS	By MS/MS	By MS/MS	By matching
alpha-Spec	20.0979	19.2586	18.6053	20.1667	24.5238	21.1009		14	14	14	0	1	0	M9PDQ0;M9PBI5;M9PGV6;P13395				By matching	By MS/MS	By matching
RpLP1	25.359	22.4178	25.3961	25.2585	25.1285	23.8858		5	5	5	0.120154	0.896398	-0.366606	M9PBK5;P08570	By MS/MS	By matching	By MS/MS	By MS/MS	By MS/MS	By MS/MS
Hsp83	25.2581	26.097	25.5941	26.1911	25.244	26.3018		23	23	23	0.248526	0.91328	-0.262555	M9PBL3;P02828	By MS/MS	By MS/MS	By MS/MS	By MS/MS	By MS/MS	By MS/MS
Dhc64C	21.8428	19.9197	21.2174	23.0653	22.4116	20.9936		16	16	16	0.62782	0.633158	-1.16352	M9PE73;M9PEC8;M9PBQ0;M9PEN4;M9PHG8;M9PBQ3;P37276-2;P37276	By MS/MS		By MS/MS	By MS/MS	By MS/MS	By MS/MS
BcDNA.GH11023	19.1006	19.1376	19.6768	21.2955	21.4713	22.7265		3	3	3	0	1	0	M9PBV6;Q9Y109				By matching	By matching	By MS/MS
UbcE2M;Ubc12	21.0353	25.1072	24.1531	24.9685	19.4626	24.0824		2	2	2	0.100743	0.874045	0.594077	M9PBW0;Q9VSF3	By matching	By matching	By MS/MS	By matching		By MS/MS
eIF-4E	27.8042	28.4291	29.8086	26.1785	25.9253	25.9488		12	12	2	1.35864	0.267897	2.66309	M9PBZ9;P48598	By MS/MS	By MS/MS	By MS/MS	By MS/MS	By MS/MS	By MS/MS
CG3714	21.7215	24.1118	22.404	23.1366	21.5568	23.1558		10	10	10	0.0498261	0.95154	0.129348	M9PC31;M9PEF6;Q9VQX4;Q9VQX4-2	By matching	By MS/MS	By matching	By MS/MS	By MS/MS	By MS/MS
Rack1	26.5639	28.1165	28.1533	27.3441	27.5147	27.8783		22	22	22	0.0188168	0.98686	0.0322564	M9PCC1;O18640	By MS/MS	By MS/MS	By MS/MS	By MS/MS	By MS/MS	By MS/MS
muc	22.6767	21.7425	21.6066	23.4102	22.6232	23.0765		10	10	10	1.13578	0.627223	-1.02803	M9PCG1;Q9VM14;Q7KTK9;M9PCA2;M9PCU4	By MS/MS	By MS/MS	By MS/MS	By MS/MS	By MS/MS	By MS/MS
NHP2	23.7982	19.4376	22.2365	22.5136	23.0596	21.8418		4	4	4	0.175686	0.834082	-0.647552	M9PCI2;Q9V3U2	By MS/MS		By MS/MS	By MS/MS	By MS/MS	By matching
mRpS7	24.5489	23.0832	20.4059	24.1481	22.4366	19.7517		7	7	7	0.117003	0.873305	0.567158	M9PCL5;Q9VKX4	By MS/MS	By MS/MS	By matching	By MS/MS	By MS/MS
porin	18.9003	19.3194	19.5585	22.5732	27.1159	22.3851		9	9	9	0	1	0	M9PD75;Q94920				By MS/MS	By MS/MS	By MS/MS
gammaTub37C	23.82	24.4074	24.0965	24.6431	23.1341	24.6858		12	12	10	0.0278607	0.974306	-0.0463683	M9PDN9;P42271	By MS/MS	By MS/MS	By MS/MS	By MS/MS	By MS/MS	By MS/MS
nocte	21.284	19.6206	19.5894	20.2578	19.8163	21.1131		5	5	5	0.12365	0.927081	-0.231032	M9PE74;Q9W2U7	By MS/MS		By MS/MS	By MS/MS	By matching	By MS/MS
RpS21	21.3304	22.2859	23.9953	22.2251	23.9927	22.7436		6	6	6	0.180224	0.874681	-0.449952	M9PEA6;O76927-2;O76927	By MS/MS	By MS/MS	By MS/MS	By MS/MS	By MS/MS	By MS/MS
CG10289	18.4662	23.4	22.3322	23.3545	22.5924	23.9923		9	9	9	0.482575	0.536961	-1.9136	M9PEB1;Q9VRV1;M9PEH8		By MS/MS	By MS/MS	By MS/MS	By MS/MS	By MS/MS
zpg	20.4701	21.4592	20.0908	18.8241	19.5459	19.2689		4	4	4	1.29956	0.501311	1.46042	M9PEB8;Q9VRX6	By MS/MS	By matching	By matching
CG6767	23.9193	24.396	23.9803	24.218	23.0364	24.992		7	7	7	0.008763	0.993747	0.0163841	Q9VT32;M9PEY1;M9PEP5;M9PHW7;M9PF46;Q9VT33	By MS/MS	By MS/MS	By MS/MS	By MS/MS	By matching	By MS/MS
CG4392;CG32103-RB	20.3185	18.9924	19.4321	22.4043	21.394	22.7711		7	7	7	0	1	0	M9PF04;Q9VTX3;Q0E8F2				By MS/MS	By matching	By MS/MS
tral	31.2395	28.5801	32.734	26.6214	27.3606	28.3972		46	46	0	1.03711	0.263647	3.39144	M9PF14;M9PF20	By MS/MS	By MS/MS	By MS/MS	By MS/MS	By MS/MS	By MS/MS
RpL13	26.6634	23.6254	28.4344	24.6629	28.2138	23.7771		18	18	18	0.12982	0.850682	0.689842	M9PFF0;P41126	By MS/MS	By MS/MS	By MS/MS	By MS/MS	By MS/MS	By MS/MS
tral	23.1988	22.228	27.2935	20.1792	20.073	21.1639		41	4	0	0.886452	0.265257	3.76807	M9PFF9;M9PFG3	By MS/MS	By MS/MS	By MS/MS	By MS/MS	By matching	By MS/MS
rept	22.6667	21.628	21.2322	22.279	22.5026	21.3196		6	6	6	0.124668	0.926975	-0.191446	M9PFN1;Q9V3K3	By MS/MS	By matching	By matching	By MS/MS	By MS/MS	By matching
CG32164	21.4241	24.5929	24.471	24.5029	24.2703	25.0021		16	16	16	0.395849	0.739111	-1.0958	Q9VV82;M9PFR8;M9PFW8;Q9I7R5	By MS/MS	By MS/MS	By MS/MS	By MS/MS	By MS/MS	By MS/MS
Tor	23.3027	24.7958	25.3565	25.9074	24.0298	25.6169		45	45	45	0.342063	0.7845	-0.699684	M9PFS0;Q9VK45	By MS/MS	By MS/MS	By MS/MS	By MS/MS	By MS/MS	By MS/MS
Lmpt	22.0212	28.7562	24.3936	25.7922	27.8227	25.5774		21	21	1	0.239424	0.755616	-1.34045	M9PFX9;Q8IQQ3;Q7KUQ5;M9MRX0	By matching	By MS/MS	By MS/MS	By MS/MS	By MS/MS	By MS/MS
RpS26	24.9399	23.428	26.8682	23.0264	26.4243	23.8426		3	3	3	0.171496	0.835132	0.64761	M9PG47;P13008	By MS/MS	By MS/MS	By MS/MS	By matching	By MS/MS	By MS/MS
Rpn3	25.0284	25.7026	25.6398	26.6003	26.3376	26.1249		28	28	28	1.49565	0.668313	-0.897343	M9PG62;P25161	By MS/MS	By MS/MS	By MS/MS	By MS/MS	By MS/MS	By MS/MS
RpLP0	28.0042	27.214	28.9003	26.6165	28.6114	25.9533		18	18	18	0.436874	0.745204	0.979104	M9PG76;P19889	By MS/MS	By MS/MS	By MS/MS	By MS/MS	By MS/MS	By MS/MS
CG7519	21.4902	22.1053	21.3717	23.1747	22.0497	23.0668		3	3	3	1.15284	0.58519	-1.10802	M9PGB6;Q9VP29	By matching	By MS/MS	By MS/MS	By MS/MS	By MS/MS	By MS/MS
PpV	19.9259	22.4419	21.0421	22.1517	20.9127	22.5719		3	3	3	0.343719	0.787299	-0.742142	M9PGI3;Q27884		By MS/MS	By MS/MS	By matching	By MS/MS	By MS/MS
Pat1	20.8614	20.0937	19.2169	22.9972	21.2884	21.7024		5	5	5	0	1	0	M9PGT5;Q9W3Y7				By MS/MS	By matching	By matching
comt	17.4638	22.0056	21.5152	21.237	21.124	23.1493		9	5	5	0.381734	0.636757	-1.50858	M9PH10;P46461		By MS/MS	By MS/MS	By MS/MS	By MS/MS	By MS/MS
RpL37a	21.6575	22.2748	25.0657	24.8883	24.316	25.5484		4	4	4	0.695681	0.497774	-1.91826	M9PH59;Q9VXX8	By MS/MS	By matching	By MS/MS	By MS/MS	By MS/MS	By MS/MS
RpL18	25.3663	20.9408	27.4664	23.2925	26.6952	20.8123		10	10	10	0.142858	0.81588	0.991138	M9PHM6;Q9VS34	By MS/MS	By matching	By MS/MS	By MS/MS	By MS/MS	By matching
nxf2	19.5235	20.2286	21.1066	22.0188	20.4728	21.4478		8	8	8	0	1	0	M9PI81;Q9VV73			By MS/MS	By MS/MS	By matching	By matching
Glg1	19.3072	21.0975	19.3429	21.7493	22.4272	22.4283		14	14	14	0	1	0	Q9VP27;M9PIG4	By matching	By matching	By MS/MS	By matching	By MS/MS	By MS/MS
Rpn10	21.5168	22.918	22.3753	23.2086	23.1884	23.8181		5	5	5	1.04503	0.585857	-1.13503	M9PIG8;P55035	By matching	By MS/MS	By MS/MS	By MS/MS	By MS/MS	By MS/MS
RpL10	28.0955	28.6817	29.7396	27.9238	28.7569	27.2947		15	15	15	0.58867	0.76093	0.84713	M9PIM0;O61231	By MS/MS	By MS/MS	By MS/MS	By MS/MS	By MS/MS	By MS/MS
Gapdh2	23.5	23.9542	23.0588	22.9672	23.062	23.524		11	11	3	0.432958	0.877653	0.319925	M9PJN8;P07487	By MS/MS	By MS/MS	By MS/MS	By MS/MS	By MS/MS	By MS/MS
ATPsyn-gamma	22.636	22.3611	22.9873	24.6823	26.1772	24.7664		13	13	13	1.63195	0.265	-2.5472	O01666	By MS/MS	By MS/MS	By MS/MS	By MS/MS	By MS/MS	By MS/MS
Dcp-1	20.121	22.9051	21.8168	21.6674	20.5321	20.9418		2	2	2	0.245105	0.83346	0.567155	O02002	By matching	By MS/MS	By MS/MS	By MS/MS		By matching
Trip1	25.0003	25.7882	25.4925	24.9365	25.5799	24.2549		13	13	13	0.474689	0.838273	0.503211	O02195	By MS/MS	By MS/MS	By MS/MS	By MS/MS	By MS/MS	By MS/MS
Hsp60	22.1667	24.5464	23.7109	24.9004	24.5745	23.6228		57	57	57	0.466479	0.752502	-0.891212	O02649	By MS/MS	By MS/MS	By MS/MS	By MS/MS	By MS/MS	By MS/MS
RpL3	27.7745	25.0413	29.2213	24.9566	28.4656	25.5633		34	34	34	0.245562	0.776246	1.01722	O16797	By MS/MS	By MS/MS	By MS/MS	By MS/MS	By MS/MS	By MS/MS
Rab11	25.3801	20.4935	19.7685	21.2449	18.7286	19.8899		6	6	6	0.403252	0.581517	1.92623	O18335	By MS/MS	By matching	By MS/MS	By MS/MS		By matching
Rab8	20.4282	18.843	19.8184	21.463	19.5302	21.1677		2	1	1	0	1	0	O18338;M9NEE8	By matching			By MS/MS	By matching	By MS/MS
SelD	18.5695	24.2758	23.8746	25.2251	23.3411	24.9581		4	4	4	0.464405	0.513649	-2.26812	O18373		By MS/MS	By MS/MS	By MS/MS	By MS/MS	By MS/MS
scu	21.7778	22.1544	21.5104	23.4702	21.7112	23.2495		7	7	7	0.684755	0.718612	-0.9961	O18404	By MS/MS	By matching	By MS/MS	By MS/MS	By MS/MS	By MS/MS
Rpt6;Rpt6R	23.3809	25.8873	24.9841	25.6829	25.4065	25.4008		13	13	12	0.38087	0.789425	-0.746023	O18413;Q9VA54	By MS/MS	By MS/MS	By MS/MS	By MS/MS	By MS/MS	By MS/MS
SmD3	23.4615	19.6976	20.0656	23.3814	23.3843	22.8286		3	3	3	0	1	0	O44437	By MS/MS			By matching	By MS/MS	By MS/MS
png	21.0032	22.5886	22.8834	24.1807	22.7898	24.721		5	5	5	0.99489	0.470039	-1.73881	O46308	By matching	By MS/MS	By MS/MS	By MS/MS	By MS/MS	By MS/MS
Dbp80	19.9758	22.7836	23.2731	23.1981	22.2771	24.1597		14	14	14	0.424074	0.714267	-1.20077	O61305;Q5LK13;L7EEU0;L7EFC0;Q5LK12;L7EGI4		By MS/MS	By MS/MS	By MS/MS	By MS/MS	By MS/MS
pen	25.8435	19.5129	20.626	21.3741	22.7219	20.8852		9	9	9	0.0542804	0.931294	0.333736	O61345	By MS/MS		By matching	By matching	By MS/MS	By matching
Mkk4	20.2234	22.1367	21.5436	23.2203	21.6769	23.0126		8	8	8	0.827215	0.562095	-1.33535	O61444		By MS/MS	By matching	By MS/MS	By matching	By MS/MS
AP-2mu	22.706	21.718	23.7169	19.1976	19.8657	23.8614		9	9	9	0.445437	0.58257	1.73873	O62530	By MS/MS	By matching	By MS/MS		By matching	By MS/MS
lic	25.9889	27.5335	27.4521	27.8564	26.5958	28.3183		24	24	24	0.344988	0.808455	-0.598653	O62602	By MS/MS	By MS/MS	By MS/MS	By MS/MS	By MS/MS	By MS/MS
PyK	28.8629	29.6541	29.1152	29.5968	29.237	29.6889		34	34	34	0.458464	0.877084	-0.296837	O62619-2;O62619	By MS/MS	By MS/MS	By MS/MS	By MS/MS	By MS/MS	By MS/MS
beta'Cop	27.4883	26.669	27.1146	26.487	26.0413	27.3281		30	30	30	0.444261	0.832501	0.471821	O62621	By MS/MS	By MS/MS	By MS/MS	By MS/MS	By MS/MS	By MS/MS
ATPsynE	21.2386	21.6947	19.8647	20.7453	24.2954	23.0056		1	1	1	0.634828	0.519562	-1.74944	O77134	By matching	By MS/MS		By matching	By MS/MS	By MS/MS
eIF3-S6	25.4446	26.4044	25.7923	25.9179	26.3445	25.8327		17	17	17	0.174462	0.92219	-0.15128	O77410	By MS/MS	By MS/MS	By MS/MS	By MS/MS	By MS/MS	By MS/MS
SkpA	20.6129	22.2983	20.9361	23.1934	22.2523	22.8145		8	8	8	1.06912	0.514394	-1.47099	O77430	By matching	By MS/MS	By MS/MS	By MS/MS	By MS/MS	By MS/MS
Inos	21.7986	23.7214	22.5034	22.0556	21.9258	23.2505		4	4	4	0.138097	0.919523	0.263834	O97477	By matching	By MS/MS	By MS/MS	By matching	By matching	By MS/MS
His1:CG33807;His1:CG33861;His1;His1:CG33801;His1:CG33834	25.091	20.6796	25.5871	19.0622	25.6706	23.9821		11	11	11	0.127593	0.831643	0.880943	Q4ABD8;Q4AB54;P02255;Q4ABE3;Q4AB94	By MS/MS	By matching	By MS/MS		By MS/MS	By MS/MS
His2B	28.824	21.7608	22.75	21.0438	26.498	21.4835		8	8	8	0.194984	0.753134	1.43646	P02283	By MS/MS	By matching	By MS/MS	By matching	By MS/MS	By matching
Hsp26	27.8635	27.4578	27.6822	30.585	29.2721	29.1391		17	17	17	1.37397	0.339781	-1.99758	X2JGG6;P02517	By MS/MS	By MS/MS	By MS/MS	By MS/MS	By MS/MS	By MS/MS
Hsp27	28.1079	27.8514	27.9312	29.916	28.6671	29.1117		20	20	20	1.16497	0.547006	-1.26807	X2JC82;P02518	By MS/MS	By MS/MS	By MS/MS	By MS/MS	By MS/MS	By MS/MS
Act42A	23.82	24.495	22.1728	24.2909	21.1326	22.9506		22	2	2	0.240878	0.80399	0.704585	P02572	By MS/MS	By MS/MS	By matching	By MS/MS	By matching	By MS/MS
Hsp70Bbb;Hsp70Bb;Hsp70Bc;Hsp70Ba;Hsp70Aa;Hsp70Ab	25.4418	19.2346	25.0534	27.24	26.6398	25.8952		5	2	1	0.629843	0.361354	-3.34839	Q9VG58;Q9BIS2;Q9BIR7;Q8INI8;P82910;P02825	By MS/MS	By matching	By MS/MS	By MS/MS	By MS/MS	By MS/MS
Yp1	27.2441	27.366	26.3931	28.4969	26.5871	27.7713		16	15	15	0.397389	0.793536	-0.617352	X2JD55;P02843	By MS/MS	By MS/MS	By MS/MS	By MS/MS	By MS/MS	By MS/MS
Yp2	27.9993	28.0544	26.9306	28.9043	27.0744	27.9778		18	18	17	0.191377	0.886917	-0.324076	X2JB25;P02844	By MS/MS	By MS/MS	By MS/MS	By MS/MS	By MS/MS	By MS/MS
RpII215	18.9843	20.5551	19.5507	20.6986	21.0954	20.5015		30	30	29	0	1	0	P04052			By MS/MS	By matching	By MS/MS	By MS/MS
RpL32	23.6227	22.1461	26.9882	19.6128	24.5754	22.057		10	10	10	0.462963	0.527701	2.17058	P04359;P04359-2	By MS/MS	By matching	By MS/MS		By MS/MS	By MS/MS
Su(var)205	21.2232	21.2047	21.5405	22.0782	21.3145	22.4639		2	2	2	0.707441	0.786618	-0.629394	P05205	By MS/MS	By MS/MS	By MS/MS	By MS/MS	By MS/MS	By MS/MS
RpLP2	22.7715	18.7088	25.3185	23.99	25.2351	23.5651		5	5	5	0.387106	0.579568	-1.99713	P05389	By MS/MS		By MS/MS	By MS/MS	By MS/MS	By MS/MS
r	25.9004	26.6818	26.7414	26.9763	26.6517	27.5007		56	56	56	0.752301	0.783675	-0.601719	X2JFG0;P05990	By MS/MS	By MS/MS	By MS/MS	By MS/MS	By MS/MS	By MS/MS
alphaTub84D;alphaTub84B	28.3947	28.9218	28.1687	29.0901	28.7307	29.0114		25	25	9	0.766078	0.832906	-0.448991	P06605;P06603	By MS/MS	By MS/MS	By MS/MS	By MS/MS	By MS/MS	By MS/MS
alphaTub67C	26.004	27.8579	28.0105	28.983	28.14	29.1162		23	22	22	0.857932	0.534222	-1.45562	P06606	By MS/MS	By MS/MS	By MS/MS	By MS/MS	By MS/MS	By MS/MS
Yp3	27.9553	27.9357	27.2709	29.5728	27.7523	28.2819		18	18	18	0.571065	0.757003	-0.815047	X2JEX8;P06607	By MS/MS	By MS/MS	By MS/MS	By MS/MS	By MS/MS	By MS/MS
Cp36	22.7253	22.4495	22.295	19.5943	20.7591	21.7921		7	7	7	0.98937	0.46552	1.77477	P07182	By MS/MS	By MS/MS	By MS/MS		By MS/MS	By MS/MS
Cp19	25.357	22.0458	22.8012	21.4553	20.0359	17.8492		7	7	7	1.17303	0.241286	3.62121	P07186	By MS/MS	By MS/MS	By MS/MS	By MS/MS	By matching
Cg25C	25.9619	19.6091	19.8247	25.3789	25.0593	25.5977		11	11	11	0	1	0	P08120	By MS/MS			By MS/MS	By MS/MS	By MS/MS
betaTub60D	20.8286	21.5931	21.8941	19.3482	21.8175	19.1824		15	1	1	0.589999	0.595729	1.32259	P08841	By MS/MS	By matching	By MS/MS	By matching	By MS/MS	By matching
RpL4	27.1115	24.5515	28.6876	23.5988	27.2513	24.5201		34	34	34	0.436057	0.582379	1.6601	P09180	By MS/MS	By MS/MS	By MS/MS	By MS/MS	By MS/MS	By MS/MS
Ccdc56	22.9436	23.6592	22.9802	23.6167	23.3487	24.2746		3	3	3	0.694774	0.791438	-0.552352	P0DKM0	By MS/MS	By MS/MS	By MS/MS	By matching	By MS/MS	By MS/MS
Act5C	32.2049	30.2147	29.1078	29.814	29.6241	29.2069		23	23	1	0.39722	0.752644	0.960754	X2JCP8;P10987	By MS/MS	By MS/MS	By MS/MS	By MS/MS	By MS/MS	By MS/MS
LanB1	25.7895	17.1372	21.4677	24.6294	23.6195	23.9531		44	44	44	0.390443	0.519108	-2.60255	P11046	By MS/MS	By matching	By MS/MS	By MS/MS	By MS/MS	By MS/MS
Pp1-87B;Pp1alpha-96A;Pp1-13C	17.8649	22.511	21.9659	22.5127	23.0351	21.7668		5	5	5	0.424546	0.586633	-1.65758	P12982;A0A0B4KHS9;P48461;Q05547	By MS/MS	By matching	By MS/MS	By matching	By MS/MS	By matching
EF2	25.6898	26.1627	26.9675	26.2422	25.5385	27.4716		27	27	27	0.0739828	0.935914	-0.144075	P13060	By MS/MS	By MS/MS	By MS/MS	By MS/MS	By MS/MS	By MS/MS
LanB2	26.8551	18.3583	22.8445	26.3749	25.6958	25.661		42	42	42	0.496192	0.408176	-3.22462	X2JAW6;P15215	By MS/MS		By MS/MS	By MS/MS	By MS/MS	By MS/MS
Top2	28.7807	19.4656	17.6795	18.17	19.1163	20.3264		43	43	43	0.295172	0.57826	2.77101	P15348	By MS/MS	By matching	By matching		By MS/MS
RpS27A	26.8342	26.5754	27.049	28.9078	28.5061	28.7645		8	8	3	3.29218	0.291535	-1.9066	P15357	By MS/MS	By MS/MS	By MS/MS	By MS/MS	By MS/MS	By MS/MS
Cat	23.114	24.8128	23.1821	26.2547	24.2912	24.0963		11	11	11	0.589973	0.635518	-1.1778	P17336	By MS/MS	By MS/MS	By MS/MS	By MS/MS	By MS/MS	By MS/MS
RpS17	27.4197	28.161	28.4717	27.8815	28.5452	27.3174		11	11	11	0.0764328	0.950387	0.102775	P17704	By MS/MS	By MS/MS	By MS/MS	By MS/MS	By MS/MS	By MS/MS
Prosalpha3	23.1014	22.7808	23.0854	24.2752	24.4487	24.4518		6	6	6	2.97173	0.430766	-1.40269	P18053	By matching	By matching	By MS/MS	By MS/MS	By MS/MS	By MS/MS
RpL40;Ubi-p5E;Ubi-p63E	25.7473	24.7359	22.7744	19.1947	23.3511	26.5767		7	2	2	0.22365	0.752013	1.37833	Q7JYK1;P18101;Q9W418;A4V1F9;P0CG69;R9PY16	By MS/MS	By MS/MS	By MS/MS	By MS/MS	By MS/MS	By MS/MS
2019-12-01	27.0224	26.2367	25.2885	26.7471	24.1999	25.9614		39	39	39	0.234329	0.835487	0.546359	P18169;P18171;M9NEY9;M9NEA7;M9NG31;P18170	By MS/MS	By MS/MS	By MS/MS	By MS/MS	By MS/MS	By MS/MS
Rm62;Rm62-RE	27.9129	25.2862	26.3112	24.3438	26.5117	24.8235		33	30	30	0.560003	0.6296	1.27706	P19109;E1JJ68;C7LAE4;P19109-3;P19109-4;P19109-2;A0A0B4K624;A0A0B4K6A3;A0A0B4K6K1;A0A0B4K6T7	By MS/MS	By MS/MS	By MS/MS	By MS/MS	By MS/MS	By MS/MS
RpI135	21.8213	21.9373	23.1954	21.4151	23.5524	23.7687		21	21	21	0.267042	0.838637	-0.594084	P20028	By MS/MS	By matching	By MS/MS	By matching	By MS/MS	By MS/MS
Tbp	20.3417	21.4167	18.5679	20.8993	21.497	22.515		1	1	1	0	1	0	P20227		By MS/MS		By MS/MS	By MS/MS	By MS/MS
Ote	19.5682	19.0845	25.0132	19.2319	19.0218	19.2449		8	8	8	0.406139	0.556434	2.05574	P20240	By matching	By matching	By MS/MS
GstD1	25.3012	25.808	22.3945	26.5274	23.6912	24.1812		7	7	7	0.0760754	0.927182	-0.298665	P20432	By MS/MS	By MS/MS	By MS/MS	By MS/MS	By MS/MS	By MS/MS
pAbp	25.4919	25.0952	26.1039	25.3868	27.1171	25.0391		31	31	31	0.144882	0.915089	-0.284039	P21187	By MS/MS	By MS/MS	By MS/MS	By MS/MS	By MS/MS	By MS/MS
sina	27.2326	26.0329	25.7157	26.0072	24.3584	25.7538		9	9	9	0.620274	0.732598	0.953924	X2JB60;P21461	By MS/MS	By MS/MS	By MS/MS	By MS/MS	By MS/MS	By MS/MS
SdhB	25.4483	24.6623	22.8964	25.1015	24.1546	24.6768		12	12	12	0.136232	0.914452	-0.308613	P21914	By MS/MS	By MS/MS	By MS/MS	By MS/MS	By MS/MS	By MS/MS
Ca-P60A	22.9613	22.1399	20.9882	21.3352	22.5167	19.372		11	11	11	0.36083	0.756861	0.955175	P22700;A0A0B4LGB7;P22700-2	By MS/MS	By MS/MS	By MS/MS	By MS/MS	By MS/MS
Prosalpha4	22.3856	24.6037	23.5591	23.7929	24.3117	24.8411		6	6	6	0.461778	0.766382	-0.799109	P22769	By MS/MS	By MS/MS	By MS/MS	By MS/MS	By MS/MS	By MS/MS
me31B	29.7659	29.0803	29.6863	28.2942	28.3209	28.9896		36	36	36	1.44289	0.627283	0.975945	P23128;P23128-2	By MS/MS	By MS/MS	By MS/MS	By MS/MS	By MS/MS	By MS/MS
nos	19.5896	21.8956	21.2217	21.2298	21.2856	21.2439		11	11	2	0.180869	0.883992	-0.350787	P25724	By matching	By MS/MS	By MS/MS	By matching	By MS/MS	By MS/MS
Aats-glupro	28.7691	24.3613	24.3695	24.6661	25.4242	24.9411		41	41	41	0.198619	0.805221	0.822812	P28668;P28668-2	By MS/MS	By MS/MS	By MS/MS	By MS/MS	By MS/MS	By MS/MS
RpS6	26.063	21.4049	26.9252	22.368	26.1227	22.5783		15	15	15	0.201338	0.776974	1.108	P29327;Q95TP9	By MS/MS	By matching	By MS/MS	By MS/MS	By MS/MS	By MS/MS
Tpi	18.8452	19.9876	18.7999	22.9248	22.3811	19.4114		2	2	2	0	1	0	P29613;P29613-1				By MS/MS	By MS/MS	By matching
Chc	25.5039	25.186	24.798	25.7964	26.1156	25.3075		22	22	22	0.858074	0.783747	-0.577227	X2JC31;P29742	By MS/MS	By MS/MS	By MS/MS	By MS/MS	By MS/MS	By MS/MS
RpL7	26.226	23.3299	28.0726	22.5688	26.9829	22.0789		18	18	18	0.40655	0.555588	1.99932	X2J5G6;P32100	By MS/MS	By matching	By MS/MS	By MS/MS	By MS/MS	By matching
Dhod	24.3648	24.8569	24.2274	25.7735	24.4862	25.41		16	16	16	0.73456	0.75292	-0.740194	P32748	By MS/MS	By MS/MS	By MS/MS	By MS/MS	By MS/MS	By MS/MS
lds	24.6588	21.8675	22.1127	23.3888	20.6325	22.6903		17	17	17	0.203695	0.837436	0.642453	P34739	By MS/MS	By MS/MS	By MS/MS	By MS/MS	By matching	By MS/MS
blw	27.7326	28.2352	27.0501	28.4905	28.8539	28.1424		28	28	28	0.905162	0.735838	-0.822956	P35381	By MS/MS	By MS/MS	By MS/MS	By MS/MS	By MS/MS	By MS/MS
Gnf1	26.0274	21.1193	23.0063	18.6634	21.4481	18.9792		18	18	18	0.97172	0.280903	3.68746	P35600	By MS/MS	By MS/MS	By MS/MS	By MS/MS	By MS/MS
RpL19	26.2514	24.671	28.3947	24.598	26.6824	24.2686		15	15	15	0.397747	0.709046	1.25604	P36241	By MS/MS	By MS/MS	By MS/MS	By MS/MS	By MS/MS	By MS/MS
sta	27.3874	28.232	28.1152	26.8195	26.8888	26.9878		15	15	15	1.24074	0.626512	1.01284	X2JC80;P38979-2;P38979	By MS/MS	By MS/MS	By MS/MS	By MS/MS	By MS/MS	By MS/MS
Prosalpha2	19.2444	20.2201	20.8044	21.2007	23.0309	22.1587		1	1	1	1.35493	0.350319	-2.04048	P40301		By matching	By MS/MS	By MS/MS	By MS/MS	By MS/MS
Prosbeta6	21.75	22.7262	21.707	22.1799	22.9015	22.3237		4	4	4	0.427914	0.853549	-0.407321	P40304	By matching	By MS/MS	By MS/MS	By matching	By MS/MS	By matching
rl;rl-RA	22.5295	22.9066	21.7939	21.6851	19.4911	23.1083		8	8	8	0.343386	0.755818	0.981808	P40417;P40417-2;A8Y4W5;P40417-1	By MS/MS	By matching	By MS/MS	By MS/MS		By MS/MS
RpS4	29.0136	28.4279	29.7107	28.1264	29.3399	27.4985		17	17	17	0.474055	0.774798	0.72913	X2JGM9;P41042	By MS/MS	By MS/MS	By MS/MS	By MS/MS	By MS/MS	By MS/MS
RpL18A	26.7314	24.0501	29.2618	23.712	28.0449	24.0584		14	14	14	0.276121	0.72543	1.40935	P41093	By MS/MS	By MS/MS	By MS/MS	By MS/MS	By MS/MS	By MS/MS
RpS18	29.5378	30.685	29.6459	30.1316	30.023	29.4882		21	21	21	0.0616171	0.964768	0.0752722	P41094	By MS/MS	By MS/MS	By MS/MS	By MS/MS	By MS/MS	By MS/MS
snf	25.785	22.0364	21.5147	21.931	19.1831	19.1932		3	3	3	0.831167	0.337098	3.0096	P43332	By MS/MS	By MS/MS	By MS/MS	By MS/MS	By matching	By matching
betaCop	23.3786	24.668	24.4558	24.6356	23.1589	25.3529		17	17	17	0.10034	0.926455	-0.215029	P45437	By MS/MS	By MS/MS	By MS/MS	By MS/MS	By MS/MS	By MS/MS
RpL7A	26.7718	24.1324	28.403	25.1881	27.2538	24.3131		20	20	20	0.215648	0.796011	0.85076	X2JCS6;P46223	By MS/MS	By MS/MS	By MS/MS	By MS/MS	By MS/MS	By MS/MS
dhd	29.3594	27.3169	26.601	29.3882	28.0332	29.5238		9	9	9	0.545275	0.63408	-1.22263	X2JDR5;P47938	By MS/MS	By MS/MS	By MS/MS	By MS/MS	By MS/MS	By MS/MS
RpL23	28.9818	30.0903	29.4005	29.3115	29.6442	29.3795		9	9	9	0.044355	0.974399	0.0458387	P48159	By MS/MS	By MS/MS	By MS/MS	By MS/MS	By MS/MS	By MS/MS
RpS25	29.5492	29.7476	31.1251	29.3045	29.7175	32.0422		6	6	6	0.0751538	0.923287	-0.214132	P48588	By MS/MS	By MS/MS	By MS/MS	By MS/MS	By MS/MS	By MS/MS
RnrL	23.9864	24.8368	23.5552	25.8929	23.9849	25.7283		16	16	16	0.654112	0.673293	-1.0759	P48591	By MS/MS	By MS/MS	By MS/MS	By MS/MS	By MS/MS	By MS/MS
RpL36	24.8303	24.7706	27.4332	24.4516	26.8221	24.4723		8	8	8	0.134118	0.875936	0.429362	X2JC35;P49630	By MS/MS	By MS/MS	By MS/MS	By MS/MS	By MS/MS	By MS/MS
RpL9	27.9747	27.5696	28.6345	26.9803	28.5004	27.564		14	14	14	0.278123	0.873258	0.378071	X2JDU0;P50882	By MS/MS	By MS/MS	By MS/MS	By MS/MS	By MS/MS	By MS/MS
RpL22	29.1435	28.6943	28.8404	28.4049	29.0419	28.591		25	25	24	0.384033	0.924475	0.213469	P50887	By MS/MS	By MS/MS	By MS/MS	By MS/MS	By MS/MS	By MS/MS
Pgi	18.3792	21.7744	19.9931	22.6363	21.3914	23.2862		5	5	4	0.922642	0.327579	-2.38903	P52029	By MS/MS	By MS/MS	By matching	By MS/MS	By MS/MS	By matching
Pfk	22.5977	24.0876	24.6235	24.846	23.7605	26.0446		20	20	20	0.549835	0.687451	-1.1141	P52034-3;P52034;A0A0B4K7L1;P52034-2;A0A0B4KFI7	By MS/MS	By MS/MS	By MS/MS	By MS/MS	By MS/MS	By MS/MS
Pen	24.6145	23.9627	23.9013	24.669	24.6439	24.9807		15	15	15	0.997497	0.789728	-0.60505	P52295	By MS/MS	By MS/MS	By MS/MS	By MS/MS	By MS/MS	By MS/MS
polo	22.1814	22.9669	22.24	23.4437	21.9274	23.3286		8	8	8	0.315114	0.852227	-0.437101	P52304	By MS/MS	By MS/MS	By MS/MS	By MS/MS	By MS/MS	By MS/MS
RfC4	25.821	23.5797	24.12	24.8663	23.8872	24.0546		14	14	14	0.113021	0.928353	0.237524	P53034	By MS/MS	By matching	By MS/MS	By MS/MS	By MS/MS	By MS/MS
Act57B	26.4383	24.9825	24.3352	24.822	26.79	24.4708		20	4	2	0.0387648	0.960169	-0.108908	P53501	By MS/MS	By MS/MS	By MS/MS	By MS/MS	By MS/MS	By MS/MS
DNApol-delta	20.6279	20.2966	20.1586	21.582	19.676	21.9419		7	7	7	0	1	0	P54358			By MS/MS	By MS/MS	By matching	By MS/MS
Gdh	22.1166	22.69	22.7536	23.4817	21.932	23.4073		11	11	11	0.298392	0.860385	-0.4203	P54385-2;P54385;A0A0C4DHE7;Q8IMY1	By MS/MS	By MS/MS	By MS/MS	By MS/MS	By MS/MS	By MS/MS
FK506-bp1	25.0616	22.1252	24.3078	22.77	25.5763	20.984		16	16	16	0.16817	0.835196	0.721432	P54397	By MS/MS	By matching	By MS/MS	By MS/MS	By MS/MS	By matching
RpS20	29.0453	30.1965	29.7996	30.1032	29.9682	30.7002		10	10	10	0.623166	0.788992	-0.576764	P55828	By MS/MS	By MS/MS	By MS/MS	By MS/MS	By MS/MS	By MS/MS
RpS3A	30.0696	30.1781	30.7903	29.9057	30.4542	29.1938		20	20	6	0.489028	0.839835	0.494745	P55830	By MS/MS	By MS/MS	By MS/MS	By MS/MS	By MS/MS	By MS/MS
RpL14	25.8873	23.5346	28.3135	24.4774	27.486	23.9447		13	13	13	0.125912	0.863879	0.609144	P55841	By MS/MS	By MS/MS	By MS/MS	By MS/MS	By MS/MS	By MS/MS
eIF6	21.3743	21.5833	22.2482	20.7631	22.2122	20.961		3	3	3	0.32303	0.855679	0.423201	P56538	By MS/MS	By MS/MS	By MS/MS	By MS/MS	By MS/MS	By MS/MS
RpS12	21.8797	22.7437	24.5892	19.3514	22.5032	22.6934		10	10	10	0.498077	0.591672	1.55487	P80455	By MS/MS	By MS/MS	By MS/MS	By MS/MS	By MS/MS	By MS/MS
His2A:CG33859;His2A;His2Av	29.3009	19.1219	25.9512	24.2812	28.5607	25.96		3	3	3	0.16528	0.775725	-1.47598	Q4AB57;P84051;A0A0B4KH25;P08985	By MS/MS		By MS/MS	By matching	By MS/MS	By MS/MS
14-3-3epsilon	24.4619	24.0695	23.6177	24.5258	23.563	23.1654		15	15	13	0.245311	0.8909	0.298299	P92177-4;P92177-1;P92177-2;P92177	By MS/MS	By MS/MS	By MS/MS	By MS/MS	By MS/MS	By MS/MS
yl	24.9416	25.8004	26.271	26.2843	26.6132	28.0363		44	44	3	0.895609	0.558874	-1.30694	P98163	By MS/MS	By MS/MS	By MS/MS	By MS/MS	By MS/MS	By MS/MS
LanA	26.1241	18.4512	23.4319	26.555	25.6341	25.9701		83	83	83	0.568271	0.33835	-3.38402	Q00174	By MS/MS		By MS/MS	By MS/MS	By MS/MS	By MS/MS
Rbp1	24.6412	23.821	24.1563	23.9172	23.4628	22.8587		5	5	1	0.94026	0.748043	0.793315	Q02427-1;Q02427	By MS/MS	By MS/MS	By MS/MS	By MS/MS	By MS/MS	By matching
hts	19.2539	20.0485	18.7872	24.0367	22.6484	24.026		16	16	16	0	1	0	Q02645				By MS/MS	By MS/MS	By MS/MS
RpS13	26.8066	26.6125	27.8474	26.6667	28.3103	26.2388		12	12	12	0.00740904	0.995283	0.0168775	X2J950;Q03334	By MS/MS	By MS/MS	By MS/MS	By MS/MS	By MS/MS	By MS/MS
SmB	27.0437	23.3817	22.1533	19.321	19.7023	18.8447		7	7	7	1.12296	0.135048	4.90357	Q05856	By MS/MS	By matching	By MS/MS	By MS/MS		By MS/MS
sqd	25.053	25.1234	23.7583	24.154	24.4204	19.7751		7	7	7	0.466083	0.550807	1.86169	Q08473-2;A0A0B4K6U6;Q08473-3;Q08473	By MS/MS	By MS/MS	By MS/MS	By matching	By MS/MS	By MS/MS
Ugt	21.9909	22.7467	22.7205	22.7321	21.7432	23.7373		10	10	10	0.144129	0.925232	-0.251551	Q09332	By matching	By MS/MS	By MS/MS	By MS/MS	By MS/MS	By MS/MS
Mpcp	18.2374	24.2626	22.5451	23.7183	23.6518	22.0792		12	12	12	0.297762	0.722919	-1.46805	Q0E8E8		By MS/MS	By MS/MS	By MS/MS	By MS/MS	By MS/MS
CG3689	24.3299	22.8689	22.3058	21.9435	21.0965	21.524		8	8	8	1.01401	0.492541	1.64682	Q9VSY2;Q0E8G6	By MS/MS	By MS/MS	By MS/MS	By matching	By MS/MS	By matching
eIF2B-delta	23.3441	22.0041	24.0446	22.6782	23.3839	23.2562		12	12	12	0.0124308	0.990969	0.0248235	Q0E8X6;Q9W1Q8	By MS/MS	By MS/MS	By MS/MS	By MS/MS	By MS/MS	By MS/MS
muskelin	22.7578	20.7836	22.8191	23.0626	20.8933	23.9211		12	12	12	0.169102	0.862219	-0.505491	Q0E9A5;A0A0B4KFH1	By MS/MS	By matching	By MS/MS	By MS/MS	By matching	By MS/MS
RpS11	27.4566	26.1859	29.7335	25.6678	28.3562	25.681		15	15	15	0.373492	0.724114	1.22368	Q0E9B6;A1Z8U9	By MS/MS	By MS/MS	By MS/MS	By MS/MS	By MS/MS	By MS/MS
PCB	23.5824	25.6249	25.2511	25.867	24.3322	26.3825		25	25	25	0.331551	0.786638	-0.707752	Q7KN97;Q0E9E2	By MS/MS	By MS/MS	By MS/MS	By MS/MS	By MS/MS	By MS/MS
Imp	27.4218	26.759	26.7385	26.0212	26.2721	25.9741		23	23	23	1.36195	0.700359	0.883982	Q0KHU2;Q9VZ69;E1JJM0;M9NF14;Q8IR99	By MS/MS	By MS/MS	By MS/MS	By MS/MS	By MS/MS	By MS/MS
CG7834	25.8091	22.0181	22.3825	21.7765	21.609	21.8533		9	9	9	0.517882	0.57745	1.65696	Q0KHZ6	By MS/MS	By matching	By MS/MS	By matching	By MS/MS	By matching
Cnx99A	21.0674	22.2673	22.2406	20.1696	20.2621	18.5001		4	4	4	1.40358	0.331333	2.21449	Q0KHZ9;Q9VAL7	By MS/MS	By MS/MS	By MS/MS
Hat1	21.376	21.7944	21.4098	22.3701	20.9651	21.8691		3	3	3	0.173571	0.924993	-0.208012	Q0KIB3	By MS/MS	By MS/MS	By MS/MS	By MS/MS	By MS/MS	By MS/MS
Ank	24.5302	18.0982	17.5652	25.7252	24.6752	22.1308		7	7	6	0	1	0	Q0KIE7	By MS/MS			By MS/MS	By MS/MS	By matching
mtrm	24.4743	24.2473	23.75	24.4746	23.1159	24.4859		7	7	7	0.0909728	0.938722	0.13177	Q23973	By MS/MS	By MS/MS	By MS/MS	By MS/MS	By MS/MS	By MS/MS
DnaJ-1	22.7989	23.3966	23.8118	24.5387	23.3655	23.9606		11	11	11	0.61822	0.786782	-0.619146	Q53ZT0;Q24133	By MS/MS	By MS/MS	By MS/MS	By MS/MS	By MS/MS	By MS/MS
RpL29	26.4466	28.5971	29.2138	25.8786	26.6064	30.4295		4	4	4	0.0960931	0.885056	0.447648	Q24154	By MS/MS	By MS/MS	By MS/MS	By MS/MS	By MS/MS	By MS/MS
RpS5a	28.7463	29.0817	28.2404	28.0722	28.1753	28.0482		14	14	5	0.874134	0.783441	0.590904	X2JKU5;Q24186	By MS/MS	By MS/MS	By MS/MS	By MS/MS	By MS/MS	By MS/MS
AP-1-2beta	22.6939	19.1471	23.1123	19.4756	19.5189	25.1464		19	19	19	0.0402947	0.921524	0.270751	Q24253	By MS/MS		By MS/MS	By matching	By matching	By MS/MS
Dsor1	21.5928	21.7275	22.9808	23.0393	21.4706	23.6004		7	7	7	0.314075	0.81779	-0.603062	Q24324;X2JAZ3	By matching	By matching	By MS/MS	By MS/MS	By MS/MS	By MS/MS
Oscp	21.7088	23.2127	21.3111	22.1236	25.5195	22.0987		6	6	6	0.369405	0.726275	-1.16979	Q24439	By matching	By MS/MS	By matching	By matching	By MS/MS	By matching
Rbf	19.8421	19.4644	19.7403	20.5975	18.9843	21.2365		3	3	3	0	1	0	Q24472				By MS/MS	By matching	By MS/MS
RpA-70	26.6298	22.3017	24.9067	24.1871	23.3033	23.9567		14	14	14	0.226252	0.795307	0.797046	Q24492	By MS/MS	By MS/MS	By MS/MS	By MS/MS	By MS/MS	By MS/MS
betaTub56D	29.0476	30.2125	30.1801	30.448	29.7478	30.7425		25	25	8	0.439527	0.838213	-0.499409	Q24560;A1ZBL0	By MS/MS	By MS/MS	By MS/MS	By MS/MS	By MS/MS	By MS/MS
sesB	27.8032	29.2687	28.9342	29.5392	30.2634	29.7319		25	25	25	0.999098	0.589369	-1.17612	X2JB48;Q26365-2;Q26365	By MS/MS	By MS/MS	By MS/MS	By MS/MS	By MS/MS	By MS/MS
l(2)tid;l(2)tid-RA	23.0287	24.6949	25.215	24.2318	23.3262	24.6211		12	12	1	0.118899	0.925487	0.253123	Q27237;D3DN23;Q7KVH7;Q27237-2	By MS/MS	By MS/MS	By MS/MS	By MS/MS	By MS/MS	By MS/MS
Hel25E	23.8482	24.6874	24.2107	24.0337	23.8003	24.5175		11	11	11	0.152421	0.932207	0.131618	Q27268;M9PC90	By MS/MS	By MS/MS	By MS/MS	By MS/MS	By MS/MS	By MS/MS
spn-A	20.0504	18.7608	20.5465	21.7752	20.8586	21.7246		6	6	6	0	1	0	Q27297;Q27297-2				By MS/MS	By MS/MS	By MS/MS
fax	18.335	21.101	19.564	21.0661	20.5466	21.3917		2	2	2	0	1	0	Q59E30;Q95RI5;M9PFH6;M9PFW1;Q59E29;Q86BI4				By matching	By MS/MS	By MS/MS
Cul4	21.7991	22.6109	23.1178	23.4948	22.7341	23.822		12	12	12	0.767314	0.738336	-0.841064	Q5BI50	By matching	By MS/MS	By MS/MS	By MS/MS	By MS/MS	By MS/MS
CG17486	19.2864	19.5912	19.5032	21.0645	20.6718	21.6487		2	2	2	0	1	0	Q5LJP9				By matching	By matching	By MS/MS
CG34228	18.5707	18.4581	19.0679	23.1326	22.4976	23.1102		4	4	4	0	1	0	Q6IGN6				By matching	By matching	By MS/MS
pgant5	19.1373	19.0336	20.3813	22.0239	21.0517	22.1802		6	6	6	0	1	0	Q6WV17;Q6WV17-2				By matching	By MS/MS	By MS/MS
CG33303	20.291	22.0576	21.6184	20.6662	22.9096	22.0457		4	4	4	0.259983	0.832337	-0.551517	Q76NQ0	By matching	By matching	By MS/MS		By MS/MS	By MS/MS
Rs1	19.9479	18.8799	21.1542	21.4244	21.2562	19.1068		14	14	14	0.238006	0.837801	-0.601798	Q7JQN4	By MS/MS	By matching	By MS/MS		By MS/MS
CG6543	19.6489	22.215	20.8435	24.2669	22.4968	24.3325		9	9	9	1.34593	0.261297	-2.7963	Q7JR58		By MS/MS	By matching	By MS/MS	By MS/MS	By MS/MS
EloC	23.3052	23.1348	21.3548	23.6907	20.3835	22.3477		9	9	9	0.146907	0.876973	0.457628	Q7JWD6	By matching	By MS/MS	By MS/MS	By MS/MS	By matching	By MS/MS
Roc2	20.5557	20.9737	22.0934	22.941	21.2741	23.9272		3	3	3	0.731187	0.535137	-1.50649	Q7JWH5	By matching	By matching	By MS/MS	By MS/MS	By MS/MS	By MS/MS
Swim	25.8748	19.8837	22.7123	24.4548	21.9685	23.9901		14	14	14	0.121165	0.863663	-0.6475	Q7JWQ7	By MS/MS		By MS/MS	By MS/MS	By MS/MS	By MS/MS
L	20.0564	17.7361	21.5739	21.9094	19.7878	19.0665		3	3	3	0	1	0	Q7JXA2		By MS/MS	By MS/MS	By MS/MS	By MS/MS	By matching
P32	22.1569	22.0616	21.5971	22.5765	21.3051	21.6234		3	3	3	0.0851415	0.950925	0.103563	Q7JXC4	By matching	By matching	By MS/MS	By MS/MS	By matching	By matching
Eb1	21.3589	22.8084	21.4324	22.6986	20.7761	21.2993		8	8	8	0.136445	0.91514	0.275239	Q9XZ57;Q7JZD3;A1Z6P3	By MS/MS	By MS/MS	By matching	By MS/MS	By MS/MS	By matching
Rpb5	22.9617	20.5543	22.4297	22.1919	22.4074	21.6446		3	3	3	0.0425142	0.957451	-0.0993818	Q7JZF5	By MS/MS		By MS/MS	By MS/MS	By MS/MS	By MS/MS
Sec61beta	23.4257	23.3106	22.0963	21.1076	21.5189	21.5636		3	3	3	1.25545	0.495813	1.54753	Q7JZN0	By MS/MS	By MS/MS	By MS/MS	By MS/MS	By MS/MS	By MS/MS
RpS15	28.8536	27.199	28.2466	26.7098	27.6883	27.0771		11	11	11	0.732386	0.725846	0.941343	Q7JZW2;A1ZAH8	By MS/MS	By MS/MS	By MS/MS	By MS/MS	By MS/MS	By MS/MS
Bap55	19.3067	21.3568	19.6845	19.3703	19.4232	20.018		3	3	3	0.294079	0.835016	0.512149	Q7K012	By MS/MS	By MS/MS	By matching
Aats-asp	27.052	24.45	24.4223	22.8626	24.4904	24.3527		15	15	15	0.596408	0.586234	1.40619	Q7K0E6	By MS/MS	By MS/MS	By MS/MS	By MS/MS	By MS/MS	By MS/MS
CG17754	24.8086	25.7938	25.0956	25.8263	24.6098	25.812		14	14	14	0.134817	0.925613	-0.183352	Q86BQ6;X2JE93;Q7K0L2;X2JD28	By MS/MS	By MS/MS	By MS/MS	By MS/MS	By MS/MS	By MS/MS
Ranbp11	18.8807	21.4192	21.9862	23.4055	21.7476	24.275		20	20	20	0.904538	0.332364	-2.38066	Q7K0Q2		By matching	By MS/MS	By MS/MS	By MS/MS	By MS/MS
Not3	22.8992	23.5182	24.2986	22.2142	22.0498	23.6389		11	11	11	0.649776	0.731312	0.937682	Q7K126	By MS/MS	By MS/MS	By MS/MS	By MS/MS	By MS/MS	By MS/MS
Prosbeta5	18.3913	22.1084	21.1071	22.026	21.8898	22.3701		4	4	4	0.530852	0.583889	-1.55969	Q7K148		By MS/MS	By MS/MS	By matching	By MS/MS	By MS/MS
Rpn13	21.7627	22.225	23.6223	23.7151	20.5274	23.7119		8	8	1	0.0316163	0.958306	-0.114777	Q7K2G1	By matching	By MS/MS	By MS/MS	By MS/MS	By MS/MS	By MS/MS
CG3364	22.3772	23.1129	22.6743	23.4969	22.5573	23.1314		5	5	5	0.414309	0.877207	-0.340416	Q7K332	By matching	By MS/MS	By MS/MS	By MS/MS	By MS/MS	By matching
DMAP1	22.0004	23.1408	20.6671	23.7314	20.6348	23.2565		5	5	5	0.192035	0.833591	-0.604789	Q7K3D8	By matching	By MS/MS	By matching	By MS/MS	By matching	By MS/MS
CCT8	24.3787	26.2588	25.4603	26.8184	26.9135	26.3672		22	22	22	0.906718	0.549031	-1.33376	Q7K3J0	By MS/MS	By MS/MS	By MS/MS	By MS/MS	By MS/MS	By MS/MS
cathD	22.2032	24.6722	25.0625	23.7829	23.0382	25.6603		12	12	12	0.052443	0.933351	-0.181166	Q7K485	By matching	By MS/MS	By MS/MS	By MS/MS	By MS/MS	By MS/MS
Cct2;Cct1	19.564	21.0495	20.3976	19.151	19.2207	19.6158		1	1	1	0.8769	0.665957	1.00789	Q9W0D9;Q7K4C7	By matching	By matching	By MS/MS
CG7878	22.0197	22.5195	23.3687	18.3783	22.3645	22.6221		8	7	7	0.412557	0.623611	1.51432	Q7K4L8	By matching	By MS/MS	By MS/MS	By matching	By MS/MS	By MS/MS
Desat1;Desat2	19.1136	21.3536	21.4055	18.7381	21.4514	20.9403		2	2	2	0.0775178	0.929637	0.247631	Q7K4Y0;Q9VG68		By MS/MS	By MS/MS	By MS/MS	By MS/MS	By MS/MS
mlt	20.0054	22.8762	20.348	22.0055	20.6516	23.0198		5	5	5	0.288135	0.789425	-0.815735	Q7K549		By MS/MS	By MS/MS	By MS/MS	By matching	By MS/MS
CG11876	24.4803	25.8993	24.9992	26.2472	25.1599	25.4725		12	12	9	0.400019	0.834133	-0.50029	Q7K5K3	By MS/MS	By MS/MS	By MS/MS	By MS/MS	By MS/MS	By MS/MS
deltaCOP	22.6933	22.4194	22.3216	22.2361	22.7479	23.5139		11	11	11	0.352555	0.875059	-0.354541	Q7K7G0;Q9W555	By MS/MS	By MS/MS	By MS/MS	By MS/MS	By MS/MS	By MS/MS
Spn42Da	20.3658	22.7142	21.2599	22.1142	21.5677	22.6974		3	3	3	0.357745	0.795516	-0.679768	Q8MPN5;Q8MPN6;Q8MM39;Q7K8Y3;Q8MPN7;Q8MPN8;Q8MM49;Q7K8Y5	By matching	By MS/MS	By MS/MS	By matching	By matching	By MS/MS
GCS2alpha	21.789	23.2559	23.2638	23.6998	21.9925	24.2631		14	14	14	0.257461	0.832765	-0.548857	Q7KMM4	By matching	By MS/MS	By MS/MS	By MS/MS	By matching	By MS/MS
Rpn9	22.5798	24.0746	23.4887	24.1578	23.7917	23.5248		8	8	8	0.373027	0.850827	-0.443765	Q7KMP8	By matching	By MS/MS	By MS/MS	By MS/MS	By MS/MS	By MS/MS
Rpt1	25.6706	26.4545	25.6691	26.8813	26.1169	26.6846		28	28	28	0.836449	0.775988	-0.629555	Q7KMQ0	By MS/MS	By MS/MS	By MS/MS	By MS/MS	By MS/MS	By MS/MS
TER94	26.0699	24.1331	21.944	23.2631	19.6296	22.9151		17	17	17	0.564807	0.493025	2.11308	Q7KN62;A0A0B4LFZ4;Q7KN62-3;Q7KN62-2	By MS/MS	By MS/MS	By MS/MS	By MS/MS	By MS/MS	By MS/MS
Dp1	25.2843	20.6932	18.7772	22.7724	25.4965	21.803		20	20	20	0.318061	0.636219	-1.77241	Q7KN75	By MS/MS	By matching		By MS/MS	By MS/MS	By MS/MS
wal	25.6384	27.4344	25.4388	25.2564	25.1877	25.391		14	14	14	0.530885	0.755379	0.892155	Q7KN94	By MS/MS	By MS/MS	By MS/MS	By MS/MS	By MS/MS	By MS/MS
CG8230	21.0829	21.3231	20.6904	22.3041	18.8566	19.2422		3	3	3	0.302609	0.777449	0.897811	Q7KNA0	By MS/MS	By matching	By MS/MS	By MS/MS
CG11148	24.1323	21.4138	22.2314	19.1775	21.9348	19.4572		19	19	19	0.942591	0.3484	2.40268	Q7KQM6-2;Q7KQM6	By matching	By matching	By MS/MS		By MS/MS
CG7208	22.1651	21.4898	23.6293	22.3129	21.6319	24.0265		11	11	11	0.0851832	0.926933	-0.228984	Q7KSE0;Q9VEC4	By matching	By matching	By MS/MS	By matching	By MS/MS	By MS/MS
CG8036	22.3628	23.5762	22.3395	24.2631	23.3461	24.0469		12	12	12	1.02813	0.587172	-1.12587	Q7KSU6;Q9VHN7	By MS/MS	By MS/MS	By MS/MS	By MS/MS	By MS/MS	By MS/MS
CG13083-RB	23.493	22.5711	21.4971	24.3235	18.9897	21.5693		5	5	5	0.200008	0.789249	0.892907	Q7KT36	By MS/MS	By MS/MS	By MS/MS	By MS/MS	By MS/MS	By MS/MS
smid	23.9374	24.3096	24.1372	24.4089	23.8932	24.483		24	24	1	0.240563	0.927893	-0.133601	Q7KU82;Q9VS62	By MS/MS	By MS/MS	By MS/MS	By MS/MS	By MS/MS	By MS/MS
l(1)G0334	23.7607	25.2328	24.5499	24.7891	24.7257	24.4209		10	10	10	0.101637	0.938063	-0.130753	Q9W4H6;Q7KVX1;Q7YU05	By MS/MS	By MS/MS	By MS/MS	By MS/MS	By MS/MS	By MS/MS
CG17896	21.3034	27.4771	24.9369	24.9037	25.3724	25.8457		10	10	10	0.155024	0.835885	-0.801491	Q7KW39-2;Q7KW39	By matching	By MS/MS	By MS/MS	By MS/MS	By MS/MS	By MS/MS
CG17018-RC;CG17018-RD	24.4762	26.6971	26.1874	25.5082	25.5387	26.279		41	41	41	0.00513725	0.99439	0.0116361	Q9W5Y4;Q7KWH0;Q7KWG9	By MS/MS	By MS/MS	By MS/MS	By MS/MS	By MS/MS	By MS/MS
AGO3	18.5648	20.4606	19.7614	21.2351	21.2295	22.2821		7	7	7	0	1	0	Q7PLK0;Q7PLK0-2				By MS/MS	By MS/MS	By MS/MS
Marf	18.8818	21.6337	22.096	22.1526	22.2982	24.566		16	16	16	0.762693	0.429161	-2.13515	Q7YU24;Q7YU24-2	By matching	By matching	By MS/MS	By MS/MS	By MS/MS	By MS/MS
Ppn	27.3709	26.1949	26.5608	26.8442	26.9447	28.3367		63	63	63	0.480961	0.785082	-0.666355	Q868Z9;Q868Z9-6;Q868Z9-2;Q868Z9-5	By MS/MS	By MS/MS	By MS/MS	By MS/MS	By MS/MS	By MS/MS
AP-1gamma	20.2477	22.1218	20.9344	21.7656	20.6065	21.4478		7	7	7	0.0937109	0.923756	-0.172004	Q9W388;Q86B59;Q7KVR7;Q7KVR8	By matching	By matching	By MS/MS	By MS/MS	By MS/MS	By MS/MS
rig	21.9894	17.8608	19.7935	19.0257	19.9725	18.924		2	2	2	0	1	0	Q86BY9	By MS/MS			By matching	By MS/MS	By matching
mRpS21	23.8103	24.5746	23.0507	24.0004	23.8706	24.1073		5	5	5	0.141349	0.920675	-0.18093	Q8I0J3	By MS/MS	By MS/MS	By MS/MS	By MS/MS	By MS/MS	By MS/MS
RpS7	30.5728	29.0523	28.8851	28.6586	29.0365	28.3269		18	18	18	0.586935	0.751104	0.829401	Q8IMI7;Q9VA91	By MS/MS	By MS/MS	By MS/MS	By MS/MS	By MS/MS	By MS/MS
mino	19.1105	18.3285	23.4164	23.948	20.1483	23.9137		14	14	14	0	1	0	Q8IMM7;Q8IMM8;Q9Y137			By MS/MS	By MS/MS	By MS/MS	By MS/MS
CG32473-RB;CG32473-RC	18.7499	19.0181	19.5337	22.3519	22.6618	21.3096		6	6	6	0	1	0	Q8INH5;Q8INH6;Q9VFW7				By MS/MS	By MS/MS	By matching
Cul3	23.5643	24.4892	24.5165	24.9827	23.5085	24.4319		27	27	27	0.0774416	0.947586	-0.117701	Q9V475;Q8IP45	By MS/MS	By MS/MS	By MS/MS	By MS/MS	By MS/MS	By MS/MS
aret	21.9908	25.8801	26.1945	21.9511	21.9149	24.2629		19	19	19	0.539038	0.518636	1.97885	Q960Z4;Q8IP89;M9PDB0;Q8IP90	By MS/MS	By MS/MS	By MS/MS	By MS/MS	By MS/MS	By MS/MS
Mtpalpha	26.7579	26.9311	26.0946	27.3669	26.7305	26.8843		46	46	1	0.54732	0.854066	-0.399366	Q8IPE8	By MS/MS	By MS/MS	By MS/MS	By MS/MS	By MS/MS	By MS/MS
tzn	24.1487	24.3543	24.6437	25.8007	24.0538	25.2789		14	14	14	0.483406	0.783066	-0.662233	Q9VPB3;Q8IPU3;Q9I7P8	By MS/MS	By MS/MS	By MS/MS	By MS/MS	By MS/MS	By MS/MS
Nup205	22.5781	23.6992	24.8817	22.9149	20.4479	22.8757		25	25	25	0.705438	0.520406	1.64016	Q9VWB8;Q8IQV9	By MS/MS	By MS/MS	By MS/MS	By MS/MS	By matching	By MS/MS
dre4	25.1398	24.3537	27.3165	25.0832	23.5001	25.075		36	36	36	0.422827	0.737004	1.05058	Q8IRG6;Q8IRG6-2	By MS/MS	By matching	By MS/MS	By MS/MS	By MS/MS	By MS/MS
Dredd	17.654	19.0787	25.2634	16.8644	19.5786	25.5427		12	12	12	0.000330033	1	0.00351397	Q8IRY7-2;Q8IRY7;X2JHT0;Q8IRY7-4;Q8IRY7-3	By matching	By matching	By MS/MS	By MS/MS		By MS/MS
CG30185;Gr59f	25.0482	21.6801	22.0533	22.4578	22.9163	23.4202		4	4	4	0.00120316	0.998994	-0.00425148	Q8MKK1	By MS/MS	By matching	By MS/MS	By MS/MS	By MS/MS	By MS/MS
l(2)k01209	20.8036	21.7006	22.3834	22.0839	20.8383	23.1846		8	8	8	0.187962	0.874795	-0.406381	Q8MQK4;A1ZAS3		By MS/MS	By MS/MS	By matching	By MS/MS	By MS/MS
CG12065	25.9826	26.1281	27.9224	25.9769	25.2027	28.6782		24	24	24	0.0156054	0.975324	0.058452	Q8MRM6;Q9W3D6	By MS/MS	By MS/MS	By MS/MS	By MS/MS	By MS/MS	By MS/MS
Tim23	19.5991	22.452	18.5016	22.3696	23.5249	23.1876		5	5	5	0	1	0	Q8MRW1		By MS/MS		By MS/MS	By MS/MS	By MS/MS
betaTub97EF	22.3836	25.0365	25.1271	24.2997	24.5819	26.1055		15	7	7	0.306731	0.790087	-0.813304	Q9VAX7;Q8MST5	By matching	By MS/MS	By MS/MS	By MS/MS	By MS/MS	By MS/MS
Aats-ile	27.7794	22.8335	22.6593	22.7522	24.8869	23.313		34	34	34	0.154729	0.833188	0.773355	Q8MSW0	By MS/MS	By MS/MS	By MS/MS	By MS/MS	By MS/MS	By MS/MS
BcDNA:HL01868	26.3584	27.8625	28.235	25.077	25.6468	25.2456		40	40	37	1.26813	0.361966	2.16216	Q8MZI3;Q7KU78	By MS/MS	By MS/MS	By MS/MS	By MS/MS	By MS/MS	By MS/MS
Sec61alpha	25.2563	25.7413	25.1377	24.3318	24.6146	23.7108		7	7	7	1.54717	0.547407	1.15938	Q8STG9	By MS/MS	By MS/MS	By MS/MS	By MS/MS	By MS/MS	By MS/MS
Atx2	22.9009	24.0692	25.2094	22.8796	23.2631	24.7842		17	17	17	0.179202	0.878832	0.41755	Q8SWR8;A0A0B4LH64;Q8SWR8-2;Q8SWR8-3	By MS/MS	By MS/MS	By MS/MS	By MS/MS	By MS/MS	By MS/MS
Aats-lys	28.3829	23.0501	23.6178	23.8281	25.0252	25.013		23	23	23	0.0760201	0.915176	0.394838	Q8SXM8;Q9W327	By MS/MS	By matching	By MS/MS	By MS/MS	By MS/MS	By MS/MS
Mgstl	20.491	18.704	19.8838	21.5318	22.1096	21.1856		3	3	3	0	1	0	Q8SY19;Q8SY70				By MS/MS	By MS/MS	By matching
CG3262	19.2356	19.2703	18.2726	19.8327	20.5447	21.209		1	1	1	0	1	0	Q8SZU4;Q9V9M8				By matching	By matching	By MS/MS
Tsp	19.4702	18.5179	19.1659	20.903	22.4576	21.9557		3	3	3	0	1	0	Q8T0I9;Q9VM97				By matching	By matching	By MS/MS
bonsai	23.2085	22.7265	22.9413	22.903	22.7656	22.0091		4	4	4	0.536994	0.853711	0.399581	Q8WTC1	By MS/MS	By MS/MS	By MS/MS	By MS/MS	By MS/MS	By matching
ATPsyn-b	19.082	18.8185	20.7891	19.9993	25.5571	21.9967		8	8	8	0	1	0	Q94516			By MS/MS	By matching	By MS/MS	By matching
Rpd3	23.1606	23.8306	23.104	24.1822	23.4892	24.3824		5	5	5	0.843866	0.776742	-0.652812	Q94517	By MS/MS	By MS/MS	By MS/MS	By MS/MS	By MS/MS	By MS/MS
SdhA	27.5164	28.3093	26.6033	28.6556	27.2522	27.7652		23	23	23	0.256449	0.867847	-0.414722	Q94523	By MS/MS	By MS/MS	By MS/MS	By MS/MS	By MS/MS	By MS/MS
S6k	22.2939	19.3468	20.0253	22.2042	20.6254	23.0355		4	4	4	0	1	0	Q94533	By MS/MS			By matching	By MS/MS	By MS/MS
lark	22.7467	22.3128	23.0816	21.4824	21.4989	21.9861		10	10	10	1.66108	0.594923	1.05792	Q94901	By MS/MS	By matching	By MS/MS	By matching	By MS/MS	By MS/MS
Cp1	21.1209	24.6593	23.9913	24.3914	24.67	25.1463		10	10	10	0.515861	0.590152	-1.47874	Q95029-2;Q95029;A0A0B4JD48	By MS/MS	By MS/MS	By MS/MS	By MS/MS	By MS/MS	By MS/MS
Prosalpha5	22.6966	21.8814	22.466	22.2434	22.6469	23.0799		4	4	4	0.378645	0.879175	-0.3087	Q95083	By matching	By MS/MS	By MS/MS	By MS/MS	By MS/MS	By MS/MS
yps	26.6326	22.7981	24.5059	23.2623	24.3987	23.4403		12	12	12	0.310296	0.764037	0.945107	Q95RE4;M9NFR5	By MS/MS	By matching	By MS/MS	By MS/MS	By MS/MS	By MS/MS
Tom20	23.0522	21.3522	22.9867	20.5641	24.27	19.5255		2	2	2	0.247006	0.773747	1.01051	Q95RF6	By matching	By matching	By MS/MS		By MS/MS	By matching
CG9911	21.9313	22.4907	26.4862	20.8044	18.9175	26.4713		11	11	11	0.225376	0.749978	1.57165	Q9VXI3;Q95TL8	By MS/MS	By matching	By MS/MS	By matching	By matching	By MS/MS
Nop56	26.5267	23.2511	23.8465	24.426	26.344	23.6684		15	15	15	0.0739294	0.926254	-0.271379	Q95WY3	By MS/MS	By MS/MS	By MS/MS	By MS/MS	By MS/MS	By MS/MS
vig2;FDY	26.3907	22.5886	25.2768	23.0017	24.1056	25.1746		14	14	14	0.191083	0.832246	0.658107	Q960D3;Q9VBX3;A0A0S0X2W5;D2A6L8	By MS/MS	By matching	By MS/MS	By MS/MS	By MS/MS	By MS/MS
zip	25.9296	22.1593	24.0406	21.8917	24.9299	22.7237		64	64	2	0.238858	0.786722	0.861374	Q99323-2;Q99323-4;Q99323-1;Q99323	By MS/MS	By MS/MS	By MS/MS	By MS/MS	By MS/MS	By MS/MS
mbo	20.8095	19.3523	20.0151	20.9649	19.978	20.0443		3	3	3	0	1	0	Q9GYU8				By matching	By MS/MS	By matching
Cdc23	21.1608	20.2513	21.2589	22.5103	20.9408	22.0876		6	6	6	0.751933	0.712721	-0.95589	Q9I7L8;E1JHM5	By matching	By MS/MS	By MS/MS	By matching	By MS/MS	By MS/MS
mRpL36	19.6375	21.2202	23.2523	23.2315	23.0844	25.4756		4	4	4	0.897823	0.370667	-2.56053	Q9I7Q9		By matching	By MS/MS	By MS/MS	By MS/MS	By MS/MS
chb	21.3707	19.844	22.1599	23.8659	22.6524	22.8027		15	15	15	1.09373	0.363395	-1.98214	Q9NBD7	By matching		By MS/MS	By MS/MS	By matching	By MS/MS
Top3alpha	21.4018	22.85	26.1319	20.0846	18.6314	18.0009		20	20	20	1.18423	0.128696	4.55559	Q9NG98	By matching	By MS/MS	By MS/MS
san	18.8899	22.7027	23.1857	22.7549	22.5521	23.2431		4	4	4	0.343787	0.731027	-1.25728	Q9NHD5		By matching	By MS/MS	By MS/MS	By matching	By MS/MS
RfC38	25.5816	23.9576	23.7651	24.3926	23.9635	24.855		11	11	11	0.0159027	0.986451	0.0310866	Q9U9Q1	By MS/MS	By MS/MS	By MS/MS	By MS/MS	By MS/MS	By MS/MS
eIF-3p40	25.4902	24.7859	24.4504	24.4629	25.4077	24.0732		13	13	13	0.199559	0.912928	0.260873	Q9U9Q4	By MS/MS	By MS/MS	By MS/MS	By MS/MS	By MS/MS	By MS/MS
krz	26.3492	25.426	25.0178	24.6368	24.0011	25.0583		16	16	16	0.951616	0.634982	1.03222	Q9V393	By MS/MS	By MS/MS	By MS/MS	By MS/MS	By MS/MS	By MS/MS
Ref1	22.3198	19.0881	22.6385	19.146	18.9905	19.2321		10	10	10	0.725318	0.430043	2.22589	Q9V3E7	By MS/MS	By matching	By MS/MS
RpL8	26.9488	24.8173	29.433	25.5939	28.6907	25.3053		19	19	19	0.112859	0.875844	0.536373	Q9V3G1	By MS/MS	By MS/MS	By MS/MS	By MS/MS	By MS/MS	By MS/MS
Rpn7	23.0718	25.7008	24.686	25.4939	25.1263	25.7484		12	12	12	0.478941	0.747307	-0.969991	Q9V3G7	By MS/MS	By MS/MS	By MS/MS	By MS/MS	By MS/MS	By MS/MS
Rab5	24.2311	23.5827	22.3277	23.6137	23.0936	23.1116		6	6	6	0.0612069	0.953448	0.107512	Q9V3I2	By MS/MS	By MS/MS	By MS/MS	By MS/MS	By MS/MS	By MS/MS
Sec13	23.2321	23.8306	23.2933	23.3518	23.2134	21.8891		6	6	6	0.512039	0.786233	0.633924	Q9V3J4	By MS/MS	By MS/MS	By MS/MS	By MS/MS	By MS/MS	By MS/MS
Jafrac1	24.6352	23.5232	23.2919	24.7066	24.4275	24.628		6	6	6	0.697848	0.753613	-0.770559	X2JF59;Q9V3P0	By MS/MS	By MS/MS	By MS/MS	By MS/MS	By MS/MS	By MS/MS
REG	25.9863	25.878	25.2143	23.6338	22.5299	23.4833		11	11	11	2.2284	0.268133	2.47723	Q9V3P3	By MS/MS	By MS/MS	By MS/MS	By MS/MS	By MS/MS	By MS/MS
26-29-p	25.2549	25.9184	26.0105	27.2589	26.2404	27.9163		13	13	13	1.08017	0.526459	-1.41064	Q9V3U6	By MS/MS	By MS/MS	By MS/MS	By MS/MS	By MS/MS	By MS/MS
Rpt5	26.5509	26.909	25.7769	26.0141	25.5968	25.3065		11	10	10	0.872029	0.758188	0.773137	Q9V3V6	By MS/MS	By MS/MS	By MS/MS	By MS/MS	By MS/MS	By MS/MS
BcDNA.LD23634	19.9548	23.6541	20.8639	22.2421	22.5929	21.8376		12	12	12	0.236534	0.805914	-0.73329	Q9V3Y5	By MS/MS	By MS/MS	By MS/MS	By matching	By MS/MS	By MS/MS
Rpn5	23.7063	25.8153	25.2224	25.9059	25.7244	26.0352		19	19	19	0.585448	0.721736	-0.973839	Q9V3Z4	By MS/MS	By MS/MS	By MS/MS	By MS/MS	By MS/MS	By MS/MS
Rpt3	24.2235	25.5684	24.7697	25.4885	25.3993	25.4793		17	17	17	0.580351	0.789263	-0.601886	Q9V405	By MS/MS	By MS/MS	By MS/MS	By MS/MS	By MS/MS	By MS/MS
Su(P)	21.3211	22.5537	22.5953	21.0678	21.9755	22.8591		4	4	4	0.101994	0.926493	0.189216	Q9V420	By matching	By MS/MS	By MS/MS	By MS/MS	By MS/MS	By matching
Trx-2	24.9983	23.0717	22.8114	24.7709	22.3323	23.4535		3	3	3	0.0372179	0.958856	0.10825	Q9V429-2	By MS/MS	By MS/MS	By MS/MS	By MS/MS	By MS/MS	By MS/MS
Aats-asn	18.766	21.7408	21.5841	22.9324	22.8951	24.2565		10	10	10	1.03165	0.323673	-2.66439	Q9V434		By MS/MS	By MS/MS	By MS/MS	By MS/MS	By MS/MS
Rpn12	21.2803	18.6031	22.6769	23.2195	23.6369	23.2821		6	6	6	0.776069	0.342272	-2.52605	Q9V436	By matching		By MS/MS	By MS/MS	By MS/MS	By MS/MS
CaBP1	29.487	27.8083	28.3978	29.2832	28.4352	29.3561		18	18	18	0.322158	0.850565	-0.460502	Q9V438	By MS/MS	By MS/MS	By MS/MS	By MS/MS	By MS/MS	By MS/MS
Kap-alpha3	22.9218	19.0666	23.0282	22.5632	23.4989	22.7407		6	6	6	0.360089	0.726215	-1.26205	Q9V455	By MS/MS		By MS/MS	By MS/MS	By MS/MS	By matching
Mcm6	18.2447	18.9247	19.8411	21.5244	21.0902	22.443		4	4	4	0	1	0	Q9V461				By matching	By matching	By MS/MS
RpL31	28.7005	28.3872	28.2975	27.2236	27.9391	28.083		9	9	9	1.00676	0.751573	0.71316	Q9V597	By MS/MS	By MS/MS	By MS/MS	By MS/MS	By MS/MS	By MS/MS
Prosalpha7	20.3768	19.5165	19.2832	22.9231	22.9823	22.9342		6	6	6	0	1	0	Q9V5C6			By MS/MS	By MS/MS	By MS/MS	By MS/MS
cora	22.9523	21.4765	21.3282	21.7332	22.5666	22.2851		10	10	10	0.177322	0.915038	-0.275974	Q9V8R9;A0A0B4LFX4;A0A0B4LG23;Q9V8R9-6;Q9V8R9-2;Q9V8R9-4;Q9V8R9-3	By MS/MS	By matching	By MS/MS	By MS/MS	By MS/MS	By matching
phtf	21.593	24.2962	24.3099	22.3015	19.8217	22.8615		15	15	15	0.598478	0.526704	1.73815	Q9V9A8	By matching	By MS/MS	By MS/MS	By MS/MS	By matching	By MS/MS
RpL21	23.5375	22.4445	26.9893	21.7024	27.1166	23.0008		14	14	14	0.0624657	0.923926	0.383846	Q9V9M7	By MS/MS	By matching	By MS/MS	By matching	By MS/MS	By MS/MS
Cul2	23.5243	17.9275	21.5983	24.1223	22.1753	22.8359		10	10	10	0.464281	0.535699	-2.02777	Q9V9R2	By MS/MS	By MS/MS	By MS/MS	By MS/MS	By MS/MS	By MS/MS
FeCh	23.0351	21.9642	20.1016	21.8381	21.1849	20.7504		5	5	5	0.175999	0.87283	0.442499	Q9V9S8;Q9V9S8-2;Q9V9S8-3	By matching	By MS/MS	By matching	By matching	By MS/MS	By matching
CG2118	22.2315	24.5243	23.795	24.1094	23.8759	24.5966		15	15	15	0.370717	0.792843	-0.677004	Q9V9T5;Q8I0S9	By MS/MS	By MS/MS	By MS/MS	By MS/MS	By MS/MS	By MS/MS
RpL6	26.1792	23.2961	27.0692	23.4018	26.4023	22.7558		16	16	16	0.343864	0.715654	1.3282	Q9V9W2;Q9V9W3	By MS/MS	By MS/MS	By MS/MS	By MS/MS	By MS/MS	By MS/MS
zwilch	19.2494	20.1523	20.7308	21.9521	21.5388	21.342		14	14	14	1.28419	0.483462	-1.56682	Q9VA00		By matching	By MS/MS	By matching	By matching	By MS/MS
dj-1beta	25.7865	24.7287	21.0924	27.1842	24.1374	22.3952		6	6	6	0.129417	0.850774	-0.703042	Q9VA37;Q9VA37-2	By MS/MS	By MS/MS	By matching	By MS/MS	By MS/MS	By MS/MS
Nph	24.1271	21.9183	22.7607	22.5689	21.8955	25.7297		4	4	4	0.123177	0.877823	-0.462712	Q9VAC4	By MS/MS	By matching	By matching	By matching	By matching	By MS/MS
eIF2B-alpha	23.7675	19.4994	22.4403	22.4266	21.1309	22.4182		8	8	8	0.0215852	0.967562	-0.0895201	Q9VAD4	By MS/MS		By MS/MS	By MS/MS	By MS/MS	By MS/MS
Bub3	21.4577	21.9072	21.6936	23.2092	21.5877	21.2982		7	7	7	0.205462	0.88078	-0.345518	Q9VAJ2	By matching	By MS/MS	By MS/MS	By MS/MS	By MS/MS	By MS/MS
Gfat2	19.3888	23.6603	22.6189	22.9998	22.6635	23.6591		13	13	13	0.351438	0.72447	-1.21812	Q9VAW3		By MS/MS	By MS/MS	By matching	By MS/MS	By MS/MS
CG4849	25.4254	21.3996	21.3238	19.985	22.0472	19.5974		17	17	17	0.598009	0.495303	2.1731	Q9VAX8	By MS/MS	By matching	By MS/MS		By MS/MS
Gp93	22.0418	23.8719	22.3325	24.7494	23.8634	24.8893		17	17	17	1.15113	0.426232	-1.75198	Q9VAY2	By MS/MS	By MS/MS	By MS/MS	By MS/MS	By MS/MS	By MS/MS
mRpS22	21.5178	22.7744	22.4674	21.1307	19.5594	18.445		10	10	10	1.19702	0.320087	2.5415	Q9VAY9	By MS/MS	By matching	By matching
RpL34a	22.7339	20.5047	25.4648	19.3794	20.719	18.2665		9	9	3	0.911302	0.2612	3.44617	Q9VBH8	By matching	By matching	By MS/MS		By MS/MS
RpL27	25.9422	25.7938	28.2396	25.669	28.288	25.5647		6	6	6	0.0432668	0.946135	0.151323	Q9VBN5	By MS/MS	By MS/MS	By MS/MS	By MS/MS	By MS/MS	By MS/MS
RpS27	28.7804	28.6551	28.2671	29.8389	29.453	29.2017		7	7	7	1.71385	0.631358	-0.930342	Q9VBU9	By MS/MS	By MS/MS	By MS/MS	By MS/MS	By MS/MS	By MS/MS
CG18528	20.4846	22.4504	21.2695	21.1482	21.1044	21.1214		3	3	3	0.170105	0.914064	0.276801	Q9VC87		By MS/MS	By matching	By MS/MS	By MS/MS	By MS/MS
eIF-3p66	24.3256	24.6494	23.9917	23.0285	24.8915	22.8749		13	13	13	0.418269	0.788344	0.723928	Q9VCK0	By MS/MS	By MS/MS	By MS/MS	By MS/MS	By MS/MS	By MS/MS
DNApol-epsilon255	21.3187	21.9821	22.8036	21.0222	19.2623	25.1136		13	13	13	0.0428716	0.926519	0.235408	Q9VCN1	By MS/MS	By matching	By matching	By matching		By MS/MS
Cdc16	21.1397	21.8147	22.4562	23.0148	21.0665	23.0749		9	9	9	0.3035	0.831695	-0.581886	Q9VCN6	By matching	By MS/MS	By MS/MS	By MS/MS	By MS/MS	By MS/MS
orb	21.8077	23.8803	25.1022	18.4497	23.3056	20.6231		11	11	11	0.735063	0.335189	2.80393	Q9VCN7;Q8IMZ3;Q8IMZ2;Q8IHC3	By matching	By matching	By MS/MS		By MS/MS	By matching
vret	20.0367	21.3184	21.4576	21.5982	19.8538	21.1592		8	8	8	0.0327145	0.963899	0.0671736	Q9VCU7		By matching	By MS/MS	By MS/MS	By MS/MS	By MS/MS
Nup133	19.2126	19.3869	21.0314	20.7159	20.9551	21.4154		7	7	7	0	1	0	Q9VCW3			By MS/MS	By matching	By MS/MS	By MS/MS
mRpL45	22.8149	23.0314	22.0599	22.1459	21.3933	17.5722		8	8	8	0.605441	0.482835	2.26498	Q9VCX3	By MS/MS	By MS/MS	By MS/MS	By matching	By MS/MS
CG18596	19.0068	21.2468	22.2634	22.2672	21.3492	22.4947		10	10	10	0.467801	0.697923	-1.19803	Q9VD22		By matching	By MS/MS	By MS/MS	By MS/MS	By MS/MS
CG6439	25.1139	26.1059	25.2718	25.9939	25.629	25.9691		10	10	10	0.44522	0.875864	-0.36678	Q9VD58	By MS/MS	By MS/MS	By MS/MS	By MS/MS	By MS/MS	By MS/MS
fit	22.4619	21.3812	21.028	22.8893	20.8571	23.4472		3	3	3	0.346874	0.789395	-0.774129	Q9VD66	By matching		By MS/MS	By MS/MS	By MS/MS	By MS/MS
slmb	22.8499	24.0028	23.6631	24.6603	23.5243	24.3515		14	14	14	0.629655	0.770903	-0.673462	Q9VDE3;A0A0B4KHK1	By MS/MS	By MS/MS	By MS/MS	By MS/MS	By MS/MS	By MS/MS
RpS30	23.1333	24.2889	26.658	24.7642	25.128	27.2056		4	4	4	0.317317	0.755329	-1.00588	Q9VDH8	By MS/MS	By MS/MS	By MS/MS	By MS/MS	By MS/MS	By MS/MS
Srp72	25.9698	23.1173	24.3333	21.1467	22.3725	22.159		19	19	19	1.14799	0.312	2.58073	Q9VDK7	By MS/MS	By MS/MS	By MS/MS	By MS/MS	By MS/MS	By MS/MS
TFAM	29.0183	21.3011	24.9862	18.2168	21.9888	20.8059		19	19	19	0.813567	0.273103	4.76466	Q9VDL2;Q86BR8	By MS/MS	By matching	By MS/MS		By MS/MS	By matching
CG14309	26.761	22.5973	24.3424	24.6599	24.2471	24.5385		25	25	25	0.0220996	0.965422	0.0850455	Q9VE79	By MS/MS	By MS/MS	By MS/MS	By MS/MS	By MS/MS	By MS/MS
Pxt	19.1378	23.0657	23.5181	24.4905	22.8749	25.005		12	12	12	0.603102	0.49101	-2.21628	Q9VEG6		By MS/MS	By MS/MS	By MS/MS	By MS/MS	By MS/MS
mRpS11	23.5816	23.4747	22.8269	23.4046	23.7967	23.5412		6	6	6	0.44709	0.884676	-0.286422	Q9VEN6	By MS/MS	By matching	By MS/MS	By MS/MS	By MS/MS	By MS/MS
mRpS33	22.1609	20.0628	20.1121	18.7583	19.2728	19.0891		2	2	2	0.911967	0.494667	1.73851	Q9VEV5	By MS/MS	By matching	By matching
bor	25.5704	27.595	27.4846	26.1677	26.1376	26.4164		47	47	47	0.364929	0.799095	0.642768	Q9VEX6	By MS/MS	By MS/MS	By MS/MS	By MS/MS	By MS/MS	By MS/MS
RpS5b	25.0882	25.5741	25.0912	24.1856	24.6793	24.9118		12	3	3	1.12693	0.76561	0.658956	Q9VFE4;A0A0B4K683	By MS/MS	By MS/MS	By MS/MS	By MS/MS	By MS/MS	By MS/MS
Nup93-2	18.5232	21.3438	22.392	23.7947	22.0054	23.5195		15	15	15	0.775809	0.357591	-2.35355	Q9VFE7		By MS/MS	By MS/MS	By MS/MS	By MS/MS	By MS/MS
rdx	20.9454	22.1544	22.1034	21.4078	20.8734	22.406		6	6	6	0.103421	0.92484	0.172023	Q9VFP2-3;Q9VFP2-4;Q9VFP2;Q9VFP2-2	By matching	By MS/MS	By MS/MS	By MS/MS	By matching	By matching
rin	26.3193	22.8929	24.9572	20.2085	25.1721	21.0247		20	20	20	0.616889	0.405067	2.58805	Q9VFT4	By MS/MS	By MS/MS	By MS/MS	By matching	By MS/MS	By MS/MS
Droj2	27.441	28.3671	27.5441	28.0232	27.321	27.5644		19	19	19	0.152979	0.922586	0.147888	Q9VFV9	By MS/MS	By MS/MS	By MS/MS	By MS/MS	By MS/MS	By MS/MS
Men	17.7271	21.4152	21.9188	23.8073	22.2993	24.9407		13	13	13	0.95247	0.254829	-3.32874	Q9VG32;Q9VG31;Q2QBM1		By MS/MS	By MS/MS	By MS/MS	By MS/MS	By MS/MS
GCC185	26.5296	25.6794	25.8963	26.623	24.7898	27.0517		50	50	50	0.0538688	0.950382	-0.119727	Q9VGE4	By MS/MS	By MS/MS	By MS/MS	By MS/MS	By MS/MS	By MS/MS
GC1	19.2118	20.9536	20.9033	22.564	20.7375	22.9665		5	5	5	0.897456	0.4908	-1.73311	Q9VGF7	By matching	By matching	By MS/MS	By MS/MS	By MS/MS	By MS/MS
aurA	19.8364	20.3424	20.5927	21.7395	20.6468	21.8564		3	3	3	1.12414	0.589392	-1.15708	Q9VGF9	By matching		By MS/MS	By MS/MS	By MS/MS	By matching
Ranbp9	24.0846	24.4559	25.2768	26.646	26.0897	26.7398		29	29	29	1.78545	0.371355	-1.88605	Q9VGP4	By MS/MS	By MS/MS	By MS/MS	By MS/MS	By MS/MS	By MS/MS
CG5214	22.6031	22.0895	21.2713	23.7479	23.5491	22.3719		7	7	7	0.998193	0.57786	-1.23497	Q9VGQ1	By MS/MS	By MS/MS	By MS/MS	By MS/MS	By MS/MS	By MS/MS
Mcm5	24.6378	25.0611	19.79	24.0761	23.1462	23.7949		7	7	7	0.10074	0.878059	-0.50943	Q9VGW6	By MS/MS	By MS/MS	By matching	By MS/MS	By MS/MS	By MS/MS
mRpL37	22.9332	22.8994	22.1289	23.1994	22.7456	22.3243		14	14	14	0.101115	0.950946	-0.102606	Q9VGW9	By MS/MS	By MS/MS	By MS/MS	By matching	By MS/MS	By MS/MS
pont	21.8305	22.2151	21.6206	23.0147	23.6604	22.4061		9	9	9	1.15921	0.589665	-1.13834	Q9VH07	By MS/MS	By matching	By matching	By matching	By MS/MS	By matching
CG8507	24.6475	19.0504	20.9312	20.9062	21.5081	22.1544		7	7	7	0.00371673	0.993385	0.0200869	Q9VH64	By MS/MS	By matching	By MS/MS	By matching	By MS/MS	By MS/MS
CG16908	19.3016	19.8979	20.1765	21.0365	21.2223	22.4209		5	5	5	0	1	0	Q9VH80				By matching	By MS/MS	By MS/MS
rump	21.0633	22.055	22.5055	18.8807	22.105	19.9416		8	8	8	0.626316	0.552304	1.56546	Q9VHC7;A0A0B4K6Z1	By MS/MS	By MS/MS	By MS/MS		By MS/MS
GstZ1	21.6766	21.8986	21.7683	22.7019	21.8552	23.826		3	3	3	0.6642	0.710318	-1.01322	Q9VHD3	By MS/MS	By matching	By MS/MS	By MS/MS	By MS/MS	By MS/MS
RpL34b	22.6819	21.2432	25.1868	19.9466	24.5812	21.0733		8	2	2	0.256284	0.757409	1.17028	Q9VHE5	By MS/MS	By matching	By MS/MS	By MS/MS	By MS/MS	By MS/MS
CG16734	19.3156	20.2291	20.7171	21.8365	20.5032	22.1296		2	2	2	0	1	0	Q9VHG8				By MS/MS	By matching	By MS/MS
hyx	21.9219	23.6212	22.7181	23.4817	22.1967	22.7076		10	10	10	0.0224238	0.978278	-0.0416063	Q9VHI1	By matching	By MS/MS	By MS/MS	By MS/MS	By MS/MS	By MS/MS
RagA-B	19.3234	21.9924	21.7002	22.1864	21.2456	22.8211		3	3	3	0.466723	0.728111	-1.07903	Q9VHJ4	By matching	By MS/MS	By matching	By MS/MS	By MS/MS	By MS/MS
Tcp-1eta	22.4145	23.1809	22.3893	23.7918	26.0611	23.3586		14	14	14	0.783427	0.498328	-1.74227	Q9VHL2	By MS/MS	By MS/MS	By MS/MS	By MS/MS	By MS/MS	By MS/MS
mRpL19	23.8761	24.0201	23.673	21.9618	22.2959	21.3142		5	5	5	1.89715	0.335245	1.99914	Q9VHN6	By MS/MS	By MS/MS	By MS/MS	By MS/MS	By MS/MS	By MS/MS
CG9684	23.074	21.5956	20.6879	20.3915	22.0858	20.6182		12	12	12	0.356015	0.786156	0.754002	Q9VHR5	By MS/MS	By MS/MS	By matching	By MS/MS	By MS/MS	By matching
eIF4AIII	25.4757	24.9715	24.2218	22.7005	23.6923	22.6856		40	40	37	1.70342	0.33072	1.86354	Q9VHS8	By MS/MS	By MS/MS	By MS/MS	By MS/MS	By MS/MS	By MS/MS
mRpL1	21.7196	21.4731	21.4947	18.9042	20.2854	18.8598		6	6	6	1.41231	0.339231	2.21263	Q9VHT5	By matching	By matching	By MS/MS
SmD2	26.9343	23.8337	22.4305	23.3543	23.0769	21.8271		7	7	7	0.465079	0.588457	1.64673	Q9VI10	By MS/MS	By MS/MS	By MS/MS	By MS/MS	By matching	By matching
Neurochondrin	20.607	18.3105	18.7332	20.272	20.2141	20.828		4	4	4	0	1	0	Q9VI25				By matching	By MS/MS	By matching
CG10055	20.2956	19.2881	19.738	22.3322	21.1589	21.9395		7	7	7	0	1	0	Q9VI74				By MS/MS	By matching	By MS/MS
CG1227	18.9466	20.4237	20.7874	21.9288	21.0579	21.5882		3	3	3	0	1	0	Q9VI84				By MS/MS	By matching	By MS/MS
l(2)k14505	19.8733	22.0317	18.7445	21.5753	20.4984	21.9663		4	4	4	0	1	0	Q9VID7		By MS/MS		By MS/MS	By MS/MS	By matching
Nbr	22.096	23.6069	23.3365	23.3754	23.9891	24.4219		16	16	16	0.730434	0.729725	-0.915685	Q9VIF1	By MS/MS	By MS/MS	By MS/MS	By MS/MS	By MS/MS	By MS/MS
CG9248	19.1255	18.3127	18.3598	22.863	20.2814	23.2077		9	9	9	0	1	0	Q9VIF2				By MS/MS	By MS/MS	By MS/MS
RPA2	24.2471	20.6041	22.894	22.223	21.8489	20.9611		3	3	3	0.308098	0.779816	0.904104	Q9VIH1	By MS/MS	By matching	By MS/MS	By MS/MS	By MS/MS	By matching
CG13084	23.1051	21.9421	22.0895	22.3398	20.4639	21.7573		8	8	8	0.559817	0.760839	0.858542	Q9VIV8	By MS/MS	By MS/MS	By MS/MS	By MS/MS	By matching	By MS/MS
CG10237-RC	23.5584	23.7249	23.2197	23.8411	23.2328	23.6281		9	9	9	0.102529	0.964805	-0.0663033	Q9VIW5;Q9I7M3;Q8INW5	By MS/MS	By matching	By MS/MS	By MS/MS	By MS/MS	By MS/MS
fon	20.2877	26.0019	23.8197	24.0071	25.0369	23.7743		9	9	9	0.190112	0.795626	-0.90301	Q9VIX7;Q8INW9;M9PDP3	By matching	By MS/MS	By MS/MS	By MS/MS	By MS/MS	By MS/MS
RpL30	25.9876	24.4457	26.9099	23.9296	26.7401	23.9354		9	9	9	0.314163	0.759988	0.912714	Q9VJ19	By MS/MS	By matching	By MS/MS	By MS/MS	By MS/MS	By MS/MS
GCS2beta	23.4515	24.854	24.4038	24.9229	22.575	24.5707		13	13	13	0.0888682	0.926578	0.213531	Q9VJD1	By MS/MS	By MS/MS	By MS/MS	By MS/MS	By MS/MS	By MS/MS
CCT4	24.9916	25.5375	24.5318	25.1763	25.992	25.2148		15	15	15	0.486481	0.835336	-0.440711	Q9VK69	By MS/MS	By MS/MS	By MS/MS	By MS/MS	By MS/MS	By MS/MS
Elf	21.7937	20.9165	21.1854	20.2874	20.3729	22.0298		6	6	6	0.245538	0.875111	0.401868	Q9VK85;M9PD08	By matching	By MS/MS	By MS/MS			By MS/MS
Tom70	20.179	21.5642	21.499	21.6361	20.952	21.7946		10	10	10	0.288294	0.873971	-0.380158	Q9VKC8	By matching	By MS/MS	By MS/MS	By MS/MS	By matching	By MS/MS
CG12264	24.4441	26.0384	25.657	26.672	25.6581	26.5538		21	21	21	0.701758	0.730093	-0.914787	Q9VKD3	By MS/MS	By MS/MS	By MS/MS	By MS/MS	By MS/MS	By MS/MS
CG6201	20.1072	19.0295	19.6364	26.3364	20.2397	24.9862		5	5	5	0	1	0	Q9VKJ8				By MS/MS	By MS/MS	By MS/MS
piwi	23.5318	21.732	22.529	21.8786	23.5382	22.7979		23	23	23	0.0693708	0.938262	-0.140601	X2J7U0;Q9VKM1	By MS/MS	By matching	By MS/MS	By matching	By MS/MS	By MS/MS
Grip75	19.8591	19.5791	19.1522	21.7509	21.6674	22.1418		7	7	7	0	1	0	Q9VKU7			By MS/MS	By matching	By MS/MS	By MS/MS
RfC3	25.3195	22.5014	21.5671	21.5575	19.3271	20.1076		12	12	12	0.938529	0.32856	2.79862	Q9VKW3	By MS/MS	By MS/MS	By MS/MS	By MS/MS
Ufd4	19.0933	20.4741	21.1917	22.7403	21.598	22.7158		35	35	35	1.25896	0.355471	-2.09833	Q9VL06	By matching	By matching	By MS/MS	By MS/MS	By MS/MS	By MS/MS
CG4901	20.7747	22.7832	22.3331	21.6542	22.0469	23.4564		15	15	14	0.198288	0.874647	-0.422136	Q9VL25		By MS/MS	By MS/MS	By matching	By MS/MS	By MS/MS
yip2	22.401	22.2891	24.7344	23.848	22.0745	24.692		10	10	10	0.131533	0.877448	-0.396699	Q9VL70	By matching	By MS/MS	By MS/MS	By MS/MS	By matching	By MS/MS
Aldh	27.4113	27.29	26.1671	27.5344	24.1703	25.8549		13	13	13	0.420962	0.731862	1.10297	Q9VLC5	By matching	By MS/MS	By MS/MS	By MS/MS	By MS/MS	By MS/MS
CG13392	21.5711	22.1285	20.8648	22.539	21.5461	21.982		2	2	2	0.461937	0.837859	-0.500872	Q9VLM7	By matching	By MS/MS	By MS/MS	By MS/MS	By MS/MS	By MS/MS
wol	21.6753	23.3242	22.6776	23.3764	20.8893	23.7311		5	5	5	0.0348664	0.958315	-0.106555	Q9VLQ1	By MS/MS	By MS/MS	By MS/MS	By MS/MS	By MS/MS	By MS/MS
mon2	18.8546	19.4485	17.5885	21.5654	21.4019	22.3051		7	7	7	0	1	0	X2J564;Q9VLT1				By MS/MS	By MS/MS	By MS/MS
Gas41	19.6095	23.1042	20.5199	21.1918	19.792	19.8055		3	3	3	0.273949	0.788301	0.814808	Q9VM63		By MS/MS	By matching	By MS/MS	By matching	By matching
nop5	25.9847	22.3643	23.3593	23.8234	25.2766	23.9455		16	16	16	0.135317	0.878028	-0.445728	Q9VM69	By MS/MS	By MS/MS	By MS/MS	By MS/MS	By MS/MS	By MS/MS
l(2)k09022	20.4075	21.498	21.8001	22.2796	22.4295	22.572		13	13	13	0.995786	0.587161	-1.19181	Q9VM75	By matching	By MS/MS	By MS/MS	By MS/MS	By MS/MS	By MS/MS
cup	30.2493	30.6376	31.9139	27.9495	28.5282	28.7604		71	71	71	1.65405	0.254421	2.52087	X2J9P9;Q9VMA3	By MS/MS	By MS/MS	By MS/MS	By MS/MS	By MS/MS	By MS/MS
CG9547	22.394	23.6826	22.6417	23.679	23.1802	24.195		10	10	10	0.7115	0.754438	-0.778585	Q9VMC6	By MS/MS	By MS/MS	By MS/MS	By MS/MS	By MS/MS	By MS/MS
vkg	27.5367	23.7877	25.187	27.3315	25.8165	26.8404		22	22	22	0.389901	0.731782	-1.15901	Q9VMV5	By MS/MS	By MS/MS	By MS/MS	By MS/MS	By MS/MS	By MS/MS
Scox	21.7919	23.8017	23.2169	23.213	22.6323	23.649		4	4	4	0.121952	0.925996	-0.227914	Q9VMX4	By matching	By matching	By MS/MS	By MS/MS	By matching	By MS/MS
mRpL24	23.1748	19.0536	21.7587	21.399	21.0767	19.5077		6	6	6	0.184223	0.834875	0.667897	Q9VMY1	By MS/MS		By MS/MS	By MS/MS	By MS/MS	By matching
lost	29.3018	29.0163	29.6265	28.2163	28.3775	29.1269		40	40	40	0.993443	0.754157	0.741332	Q9VN21	By MS/MS	By MS/MS	By MS/MS	By MS/MS	By MS/MS	By MS/MS
eIF3-S10	26.4803	25.8372	26.4653	25.5845	27.566	26.3343		50	50	50	0.134665	0.926442	-0.233967	Q9VN25;Q9VN25-2	By MS/MS	By MS/MS	By MS/MS	By MS/MS	By MS/MS	By MS/MS
Karybeta3	23.6858	24.9567	24.1629	25.177	24.9684	25.4413		22	22	22	0.933463	0.715782	-0.927076	Q9VN44	By MS/MS	By MS/MS	By MS/MS	By MS/MS	By MS/MS	By MS/MS
eIF3-S5-1	26.0114	26.1486	25.3131	24.3176	25.3472	24.5243		8	8	8	1.24478	0.581202	1.09469	Q9VN50	By MS/MS	By MS/MS	By MS/MS	By MS/MS	By MS/MS	By MS/MS
atms	21.0529	21.7003	20.8843	22.5906	21.4702	22.8021		8	8	8	0.981057	0.621627	-1.07512	Q9VN55	By matching	By MS/MS	By MS/MS	By MS/MS	By MS/MS	By matching
CG12163	21.0931	20.022	20.2354	20.8683	21.4999	22.7884		5	5	5	0.849798	0.582607	-1.26873	Q9VN93-2;Q9VN93	By MS/MS		By MS/MS	By matching	By MS/MS	By MS/MS
CG11999	22.8005	22.9226	25.0941	23.8135	22.9317	26.286		11	11	11	0.229712	0.800154	-0.737974	Q9VNA3	By matching	By MS/MS	By MS/MS	By MS/MS	By MS/MS	By MS/MS
RpL35A	25.5139	23.0292	27.749	22.7403	27.1376	22.6525		12	12	12	0.246239	0.750946	1.25392	Q9VNB9	By MS/MS	By MS/MS	By MS/MS	By matching	By MS/MS	By MS/MS
Rheb	23.7165	24.4851	23.7194	24.6621	24.3899	24.9061		7	7	7	1.00181	0.762713	-0.679004	Q9VND8	By MS/MS	By MS/MS	By MS/MS	By MS/MS	By MS/MS	By MS/MS
kra	22.4231	23.635	22.1959	23.6447	22.4433	22.6934		9	9	9	0.109846	0.921356	-0.175809	Q9VNE2	By MS/MS	By MS/MS	By matching	By MS/MS	By MS/MS	By MS/MS
RpL13A	24.2978	20.8855	26.6424	23.1945	26.8039	20.5109		13	13	13	0.0615414	0.918769	0.438768	Q9VNE9	By MS/MS	By matching	By MS/MS	By matching	By MS/MS	By matching
CG1077-RA	24.165	24.431	23.7667	24.2322	23.8767	23.3514		7	7	7	0.39275	0.878433	0.300807	Q9VNL6	By MS/MS	By MS/MS	By MS/MS	By MS/MS	By MS/MS	By MS/MS
BoYb	19.6023	20.2312	19.6644	21.538	21.406	22.8947		18	18	18	0	1	0	Q9VNP5				By MS/MS	By matching	By MS/MS
CG11241	21.2461	19.4794	20.8371	21.8448	20.751	21.9449		3	3	3	0	1	0	Q9VNR7;A8E6R2				By MS/MS	By matching	By MS/MS
pzg	20.9759	18.3487	20.6364	20.7961	21.6074	21.1006		3	3	3	0	1	0	Q9VP57			By MS/MS	By MS/MS	By MS/MS	By MS/MS
shv	19.4321	26.3088	28.3273	27.2366	22.5615	29.4418		9	9	9	0.195217	0.763172	-1.7239	Q9VPQ2		By matching	By MS/MS	By MS/MS	By matching	By MS/MS
RFeSP	18.7952	23.8362	22.7965	22.607	22.4466	22.5014		3	3	3	0.161239	0.835069	-0.709084	Q9VQ29	By matching	By MS/MS	By MS/MS	By MS/MS	By MS/MS	By matching
Drp1	24.1162	25.89	25.5888	26.7192	26.1447	27.1867		30	30	30	1.02201	0.511344	-1.48523	Q9VQE0	By MS/MS	By MS/MS	By MS/MS	By MS/MS	By MS/MS	By MS/MS
CG9641	21.243	21.4406	20.4703	18.5901	18.8738	20.1662		7	7	7	1.38077	0.356847	1.84129	Q9VQJ6;Q8IPZ5	By matching	By MS/MS	By MS/MS
SerRS	21.337	22.723	23.5183	23.7061	22.5776	24.1565		10	10	10	0.522916	0.737502	-0.953962	Q9VQL1	By MS/MS	By MS/MS	By MS/MS	By MS/MS	By MS/MS	By MS/MS
LeuRS	27.3258	20.1735	22.0503	21.6078	24.2828	21.9241		23	23	23	0.0861461	0.879336	0.578264	Q9VQR8	By MS/MS		By MS/MS	By MS/MS	By MS/MS	By MS/MS
CG3008	21.2163	22.0974	22.309	21.8619	21.1714	21.5893		4	4	4	0.345939	0.877818	0.333375	Q9VR42	By matching	By MS/MS	By MS/MS	By MS/MS	By MS/MS	By MS/MS
CG15445-RD	19.4785	19.7079	20.955	24.3667	22.5581	23.8769		10	10	10	0	1	0	Q9VRF3			By MS/MS	By MS/MS	By MS/MS	By MS/MS
Hlc	21.1651	19.3451	22.412	20.924	22.0406	21.5327		3	3	3	0.204294	0.854761	-0.525016	Q9VRI0	By matching		By MS/MS	By matching	By MS/MS	By MS/MS
Cyt-c1	19.8545	18.6442	19.7258	20.9101	23.9105	20.909		3	3	3	0	1	0	Q9VRL0				By matching	By MS/MS	By MS/MS
mad2	21.1598	21.1207	21.8994	21.932	21.0117	22.4292		2	2	2	0.329413	0.866294	-0.39765	Q9VRQ2	By matching	By matching	By MS/MS	By MS/MS	By MS/MS	By MS/MS
CG8368	22.8175	21.8183	22.9653	22.3698	21.3233	22.1224		7	7	7	0.548177	0.794428	0.595191	Q9VRX7	By MS/MS	By MS/MS	By MS/MS	By matching	By MS/MS	By MS/MS
CG9953	20.1003	22.5337	21.668	23.0129	21.8567	22.9163		6	6	6	0.613468	0.635009	-1.16133	Q9VS02		By matching	By MS/MS	By MS/MS	By matching	By MS/MS
CG12262	26.6988	28.3324	27.6478	28.0777	27.9795	28.2583		21	21	21	0.433653	0.831585	-0.545497	Q9VSA3	By MS/MS	By MS/MS	By MS/MS	By MS/MS	By MS/MS	By MS/MS
msk	25.5284	26.7372	26.6098	27.2807	26.6826	27.3623		26	26	26	0.807158	0.742986	-0.816735	Q9VSD6	By MS/MS	By MS/MS	By MS/MS	By MS/MS	By MS/MS	By MS/MS
CG7182	18.6361	21.5185	18.9786	23.6902	22.1724	24.3622		6	6	6	0	1	0	Q9VSI1		By MS/MS		By MS/MS	By matching	By MS/MS
mRpL12	22.6542	23.7755	23.0037	22.8933	19.0694	19.4334		6	6	6	0.819984	0.369143	2.67908	Q9VSR5	By MS/MS	By MS/MS	By MS/MS	By MS/MS	By MS/MS
Srp68	25.1418	24.2091	24.8811	22.8341	23.277	23.7089		16	16	16	1.75464	0.46998	1.4707	Q9VSS2	By MS/MS	By MS/MS	By MS/MS	By MS/MS	By MS/MS	By MS/MS
mRpL2	22.9166	23.1827	22.9623	18.4743	23.3209	22.3448		6	6	6	0.41672	0.597569	1.64055	Q9VTF8	By MS/MS	By MS/MS	By MS/MS		By MS/MS	By MS/MS
Plod	20.3816	18.6807	23.053	21.2643	19.7485	25.1331		12	12	12	0	1	0	Q9VTH0			By MS/MS	By matching	By MS/MS	By MS/MS
RpL10Ab	25.6128	25.2378	27.6557	26.1167	28.1945	25.8018		13	13	13	0.193418	0.851777	-0.535531	Q9VTP4	By MS/MS	By MS/MS	By MS/MS	By MS/MS	By MS/MS	By MS/MS
CG5642	23.4316	24.8845	21.7642	21.7611	25.3372	22.2611		10	10	10	0.057698	0.920007	0.240286	Q9VTU4	By MS/MS	By MS/MS	By MS/MS	By matching	By MS/MS	By MS/MS
gnu	22.6962	21.4217	21.4341	22.5937	21.6513	22.2732		7	7	7	0.24894	0.876672	-0.322051	Q9VUI0	By MS/MS	By matching	By MS/MS	By MS/MS	By MS/MS	By MS/MS
Prosbeta2	19.0617	19.7825	19.2441	22.3728	21.8495	20.5971		2	2	2	0	1	0	Q9VUJ1				By MS/MS	By MS/MS	By matching
yellow-k	19.3472	19.0565	19.3919	21.7979	21.7503	21.9562		2	2	2	0	1	0	Q9VUP8				By MS/MS	By MS/MS	By MS/MS
AGO2	21.6908	25.6172	26.1348	22.0067	22.4375	22.5697		37	37	37	0.576294	0.509276	2.143	Q9VUQ5;Q9VUQ5-2;M9PFK7	By MS/MS	By MS/MS	By MS/MS	By MS/MS	By MS/MS	By MS/MS
CG12304	26.4737	23.5497	22.6926	23.7604	24.5971	24.1036		10	10	1	0.0230952	0.967081	0.0850016	Q9VUR3	By MS/MS	By matching	By MS/MS	By MS/MS	By MS/MS	By MS/MS
l(3)72Ab	22.7396	21.7026	23.4452	23.2487	22.6359	22.6082		30	30	30	0.130913	0.925014	-0.201813	Q9VUV9	By MS/MS	By matching	By MS/MS	By MS/MS	By MS/MS	By MS/MS
mRpS34	22.1596	22.0804	22.6977	21.8083	22.3349	21.7822		6	6	6	0.566117	0.874201	0.337465	Q9VV39	By MS/MS	By MS/MS	By MS/MS	By matching	By MS/MS	By matching
Smn	18.3102	18.8243	18.5931	22.3078	21.3866	21.0319		3	3	3	0	1	0	Q9VV74				By MS/MS	By matching	By MS/MS
UQCR-C2	24.4292	27.5662	25.8943	27.1472	27.4356	27.0249		19	19	19	0.516974	0.649694	-1.23932	Q9VV75	By MS/MS	By MS/MS	By MS/MS	By MS/MS	By MS/MS	By MS/MS
spd-2	20.5615	20.0081	19.1221	22.6087	20.88	23.8779		14	14	14	0	1	0	Q9VV79				By MS/MS	By matching	By MS/MS
UQCR-Q	19.0581	19.4357	19.5034	23.6426	23.4194	22.7689		5	5	5	0	1	0	Q9VVH5				By MS/MS	By MS/MS	By MS/MS
Edc3	22.7233	18.9128	26.3883	21.1244	20.0305	19.418		28	28	28	0.432977	0.509333	2.48383	Q9VVI2	By MS/MS	By matching	By MS/MS
CG3902-RA	25.7281	27.756	27.1538	28.4234	27.5654	28.2556		16	16	16	0.761649	0.598185	-1.20213	Q9VVU1	By MS/MS	By MS/MS	By MS/MS	By MS/MS	By MS/MS	By MS/MS
RpL26	26.2668	26.1926	29.0784	25.7062	27.3469	26.118		13	13	13	0.288756	0.784543	0.788908	Q9VVU2	By MS/MS	By MS/MS	By MS/MS	By MS/MS	By MS/MS	By MS/MS
l(3)76BDr	20.7083	22.8258	22.7555	23.9877	22.1745	24.6183		17	17	17	0.672878	0.550994	-1.49695	Q9VW09	By matching	By MS/MS	By MS/MS	By MS/MS	By MS/MS	By MS/MS
CG9330-RA	20.0716	20.3378	20.1363	19.4712	19.8791	19.4763		4	4	4	1.50767	0.787445	0.573011	Q9VW13	By matching	By matching	By MS/MS
Rpn1	25.1299	26.3821	25.8837	26.7127	26.9039	26.549		32	32	32	0.929838	0.719635	-0.923262	Q9VW54	By MS/MS	By MS/MS	By MS/MS	By MS/MS	By MS/MS	By MS/MS
Gabat	20.0494	19.3598	19.0153	23.1273	22.2072	22.4725		11	11	11	0	1	0	Q9VW68				By MS/MS	By MS/MS	By MS/MS
Ranbp21	24.5762	24.6548	24.96	26.2044	24.962	26.4209		26	26	26	0.91135	0.6	-1.13209	Q9VWE7	By MS/MS	By MS/MS	By MS/MS	By MS/MS	By MS/MS	By MS/MS
CG14210	20.5911	19.5495	23.6341	20.9217	20.7293	24.532		4	4	4	0.174778	0.819501	-0.802786	Q9VWF8	By matching	By matching	By MS/MS		By MS/MS	By MS/MS
l(1)G0156	28.2808	29.121	27.833	29.3661	28.9429	28.7042		26	26	26	0.589733	0.791021	-0.592801	Q9VWH4;Q9VWH4-2	By MS/MS	By MS/MS	By MS/MS	By MS/MS	By MS/MS	By MS/MS
Nat1	21.8024	21.7432	22.3284	22.4141	21.9033	21.7284		13	13	13	0.0722863	0.966582	-0.0572313	Q9VWI2	By matching	By MS/MS	By MS/MS	By MS/MS	By MS/MS	By MS/MS
CG8142	25.9911	22.862	23.6841	22.6188	22.694	23.0119		11	11	11	0.566131	0.58642	1.4042	Q9VX15	By MS/MS	By MS/MS	By MS/MS	By MS/MS	By MS/MS	By MS/MS
IntS2	20.2485	20.4702	20.1833	19.9646	19.0143	18.9669		2	2	2	1.0708	0.645754	0.985402	Q9VX31	By MS/MS	By MS/MS	By matching
CG34325-RA	20.6787	27.4524	23.3557	25.0595	26.8061	24.8421		9	9	9	0.323092	0.633901	-1.74029	Q9VXC1;X2JFG6	By matching	By MS/MS	By MS/MS	By MS/MS	By MS/MS	By MS/MS
Aats-arg	27.0074	20.7355	21.5897	22.4715	23.6131	23.0171		25	25	25	0.0120995	0.975875	0.0769335	Q9VXN4	By MS/MS	By matching	By matching	By MS/MS	By MS/MS	By MS/MS
mRpS30	22.6128	22.6641	22.8288	22.4812	22.6016	22.3281		16	16	16	1.04974	0.910626	0.231625	Q9VXP3	By MS/MS	By MS/MS	By MS/MS	By matching	By MS/MS	By MS/MS
mRpL3	23.142	23.5397	23.4625	22.4332	22.1365	22.4328		8	8	8	2.51906	0.567148	1.04721	Q9VXQ0	By MS/MS	By MS/MS	By MS/MS	By MS/MS	By MS/MS	By MS/MS
Tcp-1zeta	26.2519	26.9412	25.4677	27.2413	27.4544	26.7077		26	26	26	0.816451	0.723004	-0.914204	Q9VXQ5	By MS/MS	By MS/MS	By MS/MS	By MS/MS	By MS/MS	By MS/MS
CG9281	26.8897	27.7871	27.412	27.0926	26.8852	27.8089		27	27	27	0.0940732	0.951935	0.100684	Q9VXR5	By MS/MS	By MS/MS	By MS/MS	By MS/MS	By MS/MS	By MS/MS
CG12398	19.6438	20.0957	21.4615	19.2465	19.5671	18.9823		7	7	7	0.782781	0.630122	1.13502	Q9VY02	By matching	By matching	By MS/MS			By MS/MS
mRpL38	22.211	22.1616	22.0453	19.6329	19.6751	20.8989		3	3	3	1.4396	0.363034	2.07035	Q9VY48	By MS/MS	By matching	By MS/MS
CG32650	20.0343	28.2642	27.7548	29.8463	29.5749	29.8602		2	2	2	0.620814	0.318638	-4.40938	Q9VYI7		By MS/MS	By MS/MS	By MS/MS	By MS/MS	By MS/MS
CG12717-RA	27.2642	20.9741	22.5599	20.5494	24.7924	19.2276		2	2	2	0.33913	0.584381	2.07626	Q9VYJ5	By MS/MS	By matching	By matching	By matching	By MS/MS
CG15735	18.921	19.0536	19.4278	23.1265	21.9685	20.2642		3	3	3	0	1	0	Q9VYR0			By MS/MS	By matching	By matching	By MS/MS
Upf1	23.1776	23.2107	22.5554	22.1523	22.1678	22.1052		20	20	19	1.23824	0.733597	0.83946	X2JBC1;Q9VYS3	By MS/MS	By MS/MS	By MS/MS	By matching	By MS/MS	By MS/MS
CG1749	28.9665	28.0273	27.7684	28.1193	26.1563	26.9301		18	18	18	0.776063	0.596408	1.18549	Q9VYY3	By MS/MS	By MS/MS	By MS/MS	By MS/MS	By MS/MS	By MS/MS
Dlic	19.1168	21.7344	21.461	23.1023	22.4102	22.6698		8	8	8	0.866866	0.442417	-1.95666	Q9VZ20;Q8IR93	By matching	By MS/MS	By MS/MS	By MS/MS	By MS/MS	By MS/MS
mge	21.1122	22.859	21.7777	22.3592	23.0881	22.0731		5	5	5	0.412554	0.801289	-0.590502	Q9VZL1	By matching	By MS/MS	By matching	By matching	By MS/MS	By MS/MS
ida	18.6678	20.8818	19.7728	22.941	21.8604	22.745		12	12	12	0	1	0	Q9VZL2				By MS/MS	By matching	By MS/MS
Sc2	20.3695	21.416	22.2834	19.6492	22.2026	18.4797		6	6	6	0.412275	0.711136	1.24578	Q9VZL3	By matching	By matching	By MS/MS		By MS/MS
CG12032	22.3563	21.1722	24.9929	20.9735	17.7855	18.2361		3	3	3	1.19282	0.186615	3.84207	Q9VZU0	By matching	By matching	By MS/MS
ND-30	19.8487	20.5389	20.7195	20.5923	19.7835	19.7297		4	4	4	0.361564	0.876285	0.333837	Q9VZU4	By matching	By MS/MS	By matching	By matching	By MS/MS	By matching
CPT2	23.5573	24.5157	19.1541	23.3269	21.8466	20.5117		14	14	14	0.0976485	0.879533	0.513971	Q9VZW7	By MS/MS	By MS/MS	By matching	By MS/MS	By MS/MS
mRpS35	22.5688	22.4876	22.2043	22.4776	23.1433	21.8564		4	4	4	0.0619006	0.963771	-0.0721747	Q9VZX6	By MS/MS	By MS/MS	By MS/MS	By MS/MS	By matching	By MS/MS
yellow-g2	26.013	26.9369	24.1642	26.8451	25.2472	25.0911		14	14	14	0.00761732	0.991666	-0.0231133	Q9W028	By MS/MS	By MS/MS	By MS/MS	By MS/MS	By MS/MS	By MS/MS
yellow-g	27.0759	27.7521	24.9725	27.6959	25.0742	25.389		13	13	13	0.176523	0.855166	0.547141	Q9W029	By MS/MS	By MS/MS	By MS/MS	By MS/MS	By MS/MS	By MS/MS
RpL23A	27.6358	25.1976	29.3363	24.9308	28.4401	26.0373		15	15	15	0.226633	0.7885	0.920464	Q9W0A8	By MS/MS	By MS/MS	By MS/MS	By MS/MS	By MS/MS	By MS/MS
alphaCOP	27.9629	28.086	27.97	27.4144	27.1528	28.1567		56	56	56	0.542612	0.850652	0.431688	Q9W0B8	By MS/MS	By MS/MS	By MS/MS	By MS/MS	By MS/MS	By MS/MS
Usp10	18.6352	19.3104	19.9821	20.1211	20.3367	20.5876		5	5	5	0	1	0	Q9W0L7;M9PDK3				By matching	By matching	By MS/MS
CG4692	20.5173	20.0882	19.9865	22.44	23.5722	20.9418		3	3	3	0.989173	0.359952	-2.12067	Q9W141;Q9W141-2	By matching	By matching	By MS/MS	By matching	By MS/MS	By matching
RpL12	26.3033	26.2566	28.2007	25.2309	27.7018	25.9313		7	7	7	0.257512	0.823792	0.632212	Q9W1B9	By MS/MS	By MS/MS	By MS/MS	By MS/MS	By MS/MS	By MS/MS
CG3163	21.3012	22.5035	22.4243	19.9654	18.4825	18.9723		2	2	2	2.11888	0.17008	2.93631	Q9W1C8	By MS/MS	By matching	By matching
CG2970	18.9932	22.2192	20.2959	21.3669	22.2256	20.9787		3	3	3	0.403014	0.747359	-1.02094	Q9W1F7		By MS/MS	By MS/MS	By MS/MS	By MS/MS	By MS/MS
Nap1	26.9327	26.4818	26.3317	26.4191	25.5867	25.8646		15	15	15	0.939325	0.775259	0.625251	Q9W1G7	By MS/MS	By MS/MS	By MS/MS	By MS/MS	By MS/MS	By MS/MS
Thiolase	26.8743	28.2708	27.13	28.0717	27.3172	27.1202		20	20	20	0.0512976	0.965994	-0.07798	Q9W1H8	By MS/MS	By MS/MS	By MS/MS	By MS/MS	By MS/MS	By MS/MS
mRpL43	22.8673	22.222	22.7373	19.4364	21.8146	19.8202		6	6	6	1.0769	0.357313	2.25179	Q9W1L1	By matching	By MS/MS	By MS/MS		By MS/MS
wmd	18.649	18.9638	21.7164	22.2462	21.8996	22.0663		9	9	9	0	1	0	Q9W1N4		By MS/MS	By MS/MS	By MS/MS	By MS/MS	By matching
Fib	27.7437	25.3837	26.601	25.0856	26.6549	26.2531		17	17	17	0.277414	0.840323	0.57829	Q9W1V3	By MS/MS	By MS/MS	By MS/MS	By MS/MS	By MS/MS	By MS/MS
RpS24	20.1236	20.0092	24.929	21.6043	24.1229	22.5628		8	8	8	0.228361	0.778354	-1.07603	Q9W229	By matching	By matching	By MS/MS	By matching	By MS/MS	By MS/MS
mRpS29	22.3288	22.7843	22.6983	21.8696	23.7999	22.7029		10	10	10	0.111673	0.919156	-0.186989	Q9W253	By matching	By matching	By MS/MS	By MS/MS	By MS/MS	By matching
CG10306	24.2013	24.531	24.0949	23.4895	24.5125	23.1205		8	8	8	0.516889	0.803745	0.568253	Q9W2D9	By MS/MS	By MS/MS	By MS/MS	By MS/MS	By MS/MS	By matching
CG2124	23.2706	21.9142	22.2119	19.0835	19.1068	19.6599		12	12	12	2.13305	0.134545	3.18215	Q9W2T3	By MS/MS	By matching	By MS/MS
Lst8	21.8055	22.3697	21.8643	21.985	21.6608	22.9154		6	6	6	0.15146	0.921834	-0.173909	Q9W328	By MS/MS	By MS/MS	By MS/MS	By MS/MS	By MS/MS	By MS/MS
RpS28b	25.3921	20.6411	19.1372	25.4686	26.2958	26.7661		4	4	4	0	1	0	X2JEM4;Q9W334	By MS/MS			By MS/MS	By MS/MS	By MS/MS
c11.1	21.0445	18.4665	20.296	20.8725	20.5627	21.439		4	4	4	0	1	0	Q9W350				By matching	By matching	By MS/MS
CCT2	23.3041	22.8094	20.7939	23.2677	25.1274	20.5012		14	14	14	0.157517	0.834122	-0.662934	Q9W392	By MS/MS	By matching	By MS/MS	By MS/MS	By MS/MS	By matching
Cp7Fb	19.97	19.06	21.013	21.8266	20.7092	22.0602		6	6	6	0	1	0	Q9W3E8;Q058X8			By MS/MS	By matching	By matching	By MS/MS
Mahe	24.6482	21.9686	23.8382	21.1669	21.4367	21.2389		23	21	21	0.96916	0.343854	2.20412	Q9W3M7	By MS/MS	By MS/MS	By MS/MS	By matching	By MS/MS	By matching
CG10932	22.2634	25.2065	23.9596	24.9167	24.0814	24.4154		10	10	10	0.280678	0.810076	-0.661334	Q9W3N9	By MS/MS	By MS/MS	By MS/MS	By MS/MS	By MS/MS	By MS/MS
Rab39	20.7371	21.7746	21.8662	20.2342	21.1158	22.7697		4	4	4	0	1	0	Q9W3Q0	By MS/MS		By MS/MS	By matching	By MS/MS	By MS/MS
CG4586	19.9375	17.9807	19.8507	21.4612	20.9009	22.4669		8	8	8	0	1	0	Q9W3U0				By MS/MS	By MS/MS	By MS/MS
RpL17	24.3086	23.4682	26.7334	25.0026	26.3644	24.1455		11	11	11	0.101309	0.914216	-0.33411	X2JIQ5;Q9W3W8	By MS/MS	By MS/MS	By MS/MS	By MS/MS	By MS/MS	By MS/MS
CG3198	21.0958	22.4721	22.7796	23.4416	24.6148	22.1318		4	4	4	0.641931	0.595089	-1.28021	Q9W3X8	By matching	By matching	By MS/MS	By MS/MS	By matching	By MS/MS
Rpt4	24.2193	25.0061	24.4806	25.4403	24.9444	24.3019		17	17	17	0.330387	0.877475	-0.326873	Q9W414	By MS/MS	By MS/MS	By MS/MS	By MS/MS	By MS/MS	By MS/MS
raptor	20.3985	22.2207	23.6233	22.5324	21.7259	24.27		32	32	32	0.251177	0.790794	-0.761922	Q9W437		By matching	By MS/MS	By MS/MS	By MS/MS	By MS/MS
CG15570	24.1887	23.9652	23.203	24.5518	22.3136	24.2435		8	8	8	0.0357023	0.965155	0.0826651	Q9W4M4	By MS/MS	By MS/MS	By MS/MS	By MS/MS	By MS/MS	By MS/MS
tyf	22.1897	18.9664	24.1257	21.1992	22.1645	23.4013		22	22	22	0.105659	0.879905	-0.494424	Q9W4M7;E1JJD6	By MS/MS	By MS/MS	By MS/MS	By MS/MS	By MS/MS	By MS/MS
CG2875-RB	19.4327	19.4425	20.0152	21.125	21.1408	21.0402		2	2	2	0	1	0	Q9W4R2;Q9W4R1				By matching	By MS/MS	By matching
eIF3-S4-1	24.1231	24.7941	24.5269	24.418	24.8376	23.7906		7	7	7	0.133548	0.933073	0.132606	Q9W4X7	By MS/MS	By MS/MS	By MS/MS	By MS/MS	By MS/MS	By MS/MS
mit(1)15	21.6793	18.2749	21.73	23.0144	22.4572	24.035		8	8	8	0.862503	0.37541	-2.60744	Q9W4X9	By MS/MS		By MS/MS	By MS/MS	By matching	By MS/MS
mRpL14	24.438	20.3944	21.0441	24.0368	21.5012	21.1308		3	3	3	0.0585911	0.925119	-0.264105	Q9W4Z2	By MS/MS	By MS/MS	By matching	By MS/MS	By MS/MS	By matching
mRpL16	20.5865	22.3314	21.4387	22.2235	21.6757	21.5117		7	7	7	0.24311	0.877381	-0.351442	Q9W547	By MS/MS	By matching	By MS/MS	By MS/MS	By MS/MS	By MS/MS
Ns3	23.3149	23.868	22.3809	21.8231	21.8179	23.1863		9	9	9	0.656108	0.720511	0.912159	X2JA43;Q9W590	By MS/MS	By MS/MS	By MS/MS	By matching	By MS/MS	By MS/MS
RpL5	28.0027	28.7011	29.8648	27.8651	29.1891	27.434		18	18	18	0.385308	0.782376	0.693422	R9Q794;Q9W5R8	By MS/MS	By MS/MS	By MS/MS	By MS/MS	By MS/MS	By MS/MS
l(1)dd4	18.719	19.7869	21.4902	22.2872	20.8153	24.6492		13	13	13	0	1	0	Q9XYP8			By MS/MS	By MS/MS	By matching	By MS/MS
Mcm7	23.3188	25.1238	24.955	24.9989	24.2994	26.1747		19	19	19	0.363525	0.783672	-0.691788	Q9XYU0	By matching	By MS/MS	By MS/MS	By MS/MS	By MS/MS	By MS/MS
pic	23.8168	23.9618	23.5157	23.6629	23.7733	24.8534		17	17	17	0.317768	0.878375	-0.331792	Q9XYZ5	By MS/MS	By MS/MS	By MS/MS	By MS/MS	By MS/MS	By MS/MS
Nup93-1	22.3255	24.0181	23.9747	22.2413	22.1796	23.6621		13	13	13	0.43076	0.77155	0.74513	Q9XZ06	By matching	By MS/MS	By MS/MS	By MS/MS	By MS/MS	By MS/MS
CG3909	21.8311	22.7335	22.1004	22.5228	21.5761	21.9137		3	3	3	0.220091	0.924756	0.217478	Q9XZ19	By matching	By MS/MS	By MS/MS	By MS/MS	By MS/MS	By MS/MS
snama;snama-RA	18.3286	18.2653	19.1089	20.2202	20.1998	20.1343		6	6	6	0	1	0	Q9XZ21;D5SHU1				By matching	By MS/MS	By matching
Klp3A	22.3934	22.3823	21.5792	23.2618	20.4108	23.2478		17	17	17	0.0635919	0.925371	-0.188484	Q9XZ29	By MS/MS	By matching	By MS/MS	By MS/MS	By matching	By MS/MS
Uch-L5	23.1329	23.2663	23.0933	25.2762	23.6289	22.9723		7	7	7	0.436887	0.778532	-0.795008	Q9XZ61	By MS/MS	By matching	By MS/MS	By matching	By MS/MS	By MS/MS
Cas	19.0758	19.8138	19.266	22.9135	21.954	23.4853		14	14	14	0	1	0	Q9XZU1				By MS/MS	By MS/MS	By MS/MS
epsilonCOP	25.9277	25.2739	25.9987	25.1316	24.0937	25.4311		7	7	7	0.791821	0.737697	0.848002	Q9Y0Y5	By MS/MS	By MS/MS	By MS/MS	By MS/MS	By MS/MS	By MS/MS
l(2)35Df	22.6852	20.5911	22.1908	20.0575	18.2133	20.1759		7	7	7	1.22667	0.333309	2.34016	Q9Y134	By MS/MS	By matching	By MS/MS
Vps4	23.3915	25.413	24.341	24.7115	24.5368	25.2078		14	14	14	0.267462	0.862515	-0.436874	Q9Y162	By MS/MS	By MS/MS	By MS/MS	By MS/MS	By MS/MS	By MS/MS

## Sheet: Stau_t-test_10% FDR
T: Gene names	LFQ intensity Staufen_1	LFQ intensity Staufen_2	LFQ intensity Staufen_3	LFQ intensity Tag_1	LFQ intensity Tag_2	LFQ intensity Tag_3	C: Welch's T-test Significant Stau_Tag	N: Peptides	N: Razor + unique peptides	N: Unique peptides	N: -Log Welch's T-test p-value Stau_Tag	N: Welch's T-test q-value Stau_Tag	N: Welch's T-test Difference Stau_Tag	T: Majority protein IDs	T: Identification type Staufen_1	T: Identification type Staufen_2	T: Identification type Staufen_3	T: Identification type Tag_1	T: Identification type Tag_2	T: Identification type Tag_3
stau	32.4859	34.2791	34.2644	18.5971	18.7743	20.2244	+	43	43	43	4.22407	0	14.4779	E1JGK6;P25159;P25159-2	By MS/MS	By MS/MS	By MS/MS
SmB	27.7858	23.5323	18.3082	19.7273	19.4977	19.9577		7	7	7	0.479226	0.374127	3.48119	Q05856	By MS/MS	By MS/MS	By matching	By MS/MS		By MS/MS
CG7518	24.4762	26.0433	25.4362	18.6651	22.914	19.5996	+	8	8	8	1.30643	0.042	4.92568	A0A0B4K6U2;E1JIJ7;Q8INH9;A0A0B4K6G6;Q9VG05	By matching	By MS/MS	By MS/MS		By MS/MS
coil	22.9052	24.5984	23.5353	19.739	20.0886	19.8483	+	3	3	3	1.86528	0.0392	3.78769	A0A0B4LEV8;A1Z7A8;A1Z7A8-2	By MS/MS	By MS/MS	By MS/MS
EfTuM	24.8721	25.6503	26.7331	22.9877	21.5781	23.5232	+	11	11	11	1.73571	0.0791579	3.05548	A1Z9E3	By MS/MS	By MS/MS	By MS/MS	By MS/MS	By MS/MS	By MS/MS
Dcr-2	26.849	26.8856	26.1616	20.5641	21.0249	21.2618	+	24	24	24	4.2113	0	5.68185	A1ZAW0;A0A0B4LFK8	By MS/MS	By MS/MS	By MS/MS		By MS/MS	By MS/MS
DIP1	26.4047	27.8415	28.1605	20.423	18.1435	18.7041	+	6	6	6	3.07012	0	8.37871	Q8MRC7;Q9W5S7;Q9U4F5;A4V4V2;Q9TW27;Q9TW12	By MS/MS	By MS/MS	By MS/MS
Hsp60	32.2949	34.4888	33.6664	24.9004	24.5745	23.6228	+	57	57	57	3.11524	0	9.11747	O02649	By MS/MS	By MS/MS	By MS/MS	By MS/MS	By MS/MS	By MS/MS
SC35	24.736	23.4917	22.4094	18.9535	20.7366	19.1253	+	6	6	6	1.93119	0.0356923	3.94059	Q9V3T8	By MS/MS	By MS/MS	By MS/MS
ik2	28.3676	24.383	26.6026	18.4147	18.8293	20.3616	+	4	4	4	1.94235	0	7.24918	Q9V3Y8	By MS/MS	By matching	By matching
PPO2	24.6181	24.2763	24.3963	21.9399	21.3063	18.3897	+	7	7	7	1.15684	0.0835556	3.88492	Q9V521	By MS/MS	By MS/MS	By MS/MS	By MS/MS	By MS/MS	By MS/MS
CG9684	26.7868	24.9593	24.1882	20.3915	22.0858	20.6182	+	12	12	12	1.86999	0.0309091	4.27959	Q9VHR5	By MS/MS	By MS/MS	By MS/MS	By MS/MS	By MS/MS	By matching
loqs	29.4586	29.6344	30.3311	19.148	19.5183	19.5846	+	17	17	3	4.25119	0	10.3911	X2J5X6;Q9VJY9	By MS/MS	By MS/MS	By MS/MS
Cont	24.9152	23.3017	23.0919	18.7652	20.9366	19.8488	+	11	11	11	1.99274	0.0386667	3.91941	Q9VN14	By MS/MS	By MS/MS	By MS/MS
CG9641	21.9573	23.2836	21.5387	18.5833	19.0638	19.0842	+	7	7	7	1.7752	0.0675294	3.34942	Q9VQJ6;Q8IPZ5	By MS/MS	By matching	By matching
nudC	22.4768	24.7638	23.1699	19.8627	18.4325	18.3704	+	5	5	5	2.15184	0	4.58163	Q9VVA6	By MS/MS	By MS/MS	By MS/MS	By MS/MS
Cul5	20.8036	21.5849	20.8316	25.5342	24.1687	25.525	+	27	27	27	2.41766	0.0108	-4.00255	Q9VAQ0	By matching	By MS/MS		By MS/MS	By MS/MS	By MS/MS
RpS27A	24.8329	22.8064	26.9447	28.9078	28.5061	28.7645	+	8	8	3	1.08437	0.0968	-3.86483	P15357	By MS/MS	By MS/MS	By MS/MS	By MS/MS	By MS/MS	By MS/MS
CG17514	22.288	22.6789	21.7781	27.2376	27.0249	27.1484	+	58	58	58	2.73935	0	-4.88862	Q7PLL6	By MS/MS	By MS/MS	By matching	By MS/MS	By MS/MS	By MS/MS
krz	22.0454	21.3265	21.5213	24.6368	24.0011	25.0583	+	16	16	16	2.64757	0.07175	-2.93437	Q9V393	By MS/MS	By matching	By MS/MS	By MS/MS	By MS/MS	By MS/MS
Control	30.3713	30.7926	31.6666	35.6654	34.7314	34.7266	+	38	38	27	2.87007	0	-4.09763	Controltag	By MS/MS	By MS/MS	By MS/MS	By MS/MS	By MS/MS	By MS/MS
cup	28.7799	27.2904	29.689	27.9495	28.5282	28.7604		71	71	71	0.0796531	0.964052	0.173666	X2J9P9;Q9VMA3	By MS/MS	By MS/MS	By MS/MS	By MS/MS	By MS/MS	By MS/MS
l(2)37Cc	20.1957	19.2568	19.1679	22.1594	23.947	21.1451		5	5	5	0	1	0	A0A023GQA5;P24156	By MS/MS	By matching		By matching	By MS/MS	By matching
Jabba	26.0463	24.3772	26.4094	26.7796	26.1723	26.6306		15	15	2	0.556144	0.672889	-0.916496	B7YZK4;A0A0B4JCT7;B7YZK5;B7YZK6;A0A0B4KFV2;A0A0B4KG78	By MS/MS	By MS/MS	By MS/MS	By MS/MS	By MS/MS	By MS/MS
skap	23.7331	24.5536	25.9559	25.7248	24.7893	25.6503		9	9	9	0.356396	0.788021	-0.640586	A0A0B4JCW4;A0A126GUR6;Q9VHJ8;Q95U38	By MS/MS	By MS/MS	By MS/MS	By MS/MS	By MS/MS	By MS/MS
cher	20.0355	19.5942	25.7779	21.2746	22.6716	23.3691		19	19	19	0.105114	0.884321	-0.635873	A0A0B4JCY6;Q7KSF4;A0A0B4KHN1;A0A0B4KGT8;Q9VEN1	By matching		By MS/MS	By MS/MS	By MS/MS	By MS/MS
Ef1gamma	25.5198	25.1051	24.188	24.3016	27.5392	22.6071		12	12	12	0.0260088	0.978871	0.121649	A0A0B4JD11;Q9NJH0	By MS/MS	By MS/MS	By MS/MS	By MS/MS	By MS/MS	By matching
CG3800	21.2226	21.9271	20.1122	20.5583	24.6961	19.5282		4	4	4	0.105214	0.901333	-0.506921	A0A0B4JD46;Q8T8R1	By MS/MS	By MS/MS	By MS/MS		By MS/MS	By MS/MS
Prat	23.12	22.1048	20.7724	22.0467	19.5958	21.2347		6	6	6	0.451869	0.662238	1.04001	A0A0B4K6L4;Q27601	By MS/MS	By MS/MS	By MS/MS	By MS/MS		By matching
RpS8	26.3058	26.0122	25.5148	25.6715	28.0995	25.8657		17	17	17	0.278858	0.81388	-0.601295	A0A0B4K6N1;Q8MLY8	By MS/MS	By MS/MS	By MS/MS	By MS/MS	By MS/MS	By MS/MS
lig;lig-RA	22.3539	21.5634	25.339	21.4584	22.354	22.2086		12	12	12	0.347399	0.686344	1.07842	A0A126GUM8;A0A0B4K6T1;A0A0B4K7U5;E1JH02;A0A0B4KFC5;Q86S05-3;Q86S05-2;Q86S05;D0Z768	By MS/MS	By MS/MS	By MS/MS	By MS/MS	By MS/MS	By MS/MS
aralar1	20.0344	19.4163	18.7532	22.2315	22.4121	22.603		8	8	8	0	1	0	A0A0B4KHW3;A0A0B4K6V1;Q9VA73-3;Q9VA73-2;Q9VA73				By MS/MS	By MS/MS	By MS/MS
mask	21.4599	19.3781	22.7595	22.4006	22.4362	21.9978		31	31	31	0.411615	0.663588	-1.07903	A0A0B4KHR8;A0A0B4K725;Q9VCA8;A0A0B4LHK4;A0A0B4KHZ8	By matching		By MS/MS	By matching	By MS/MS	By MS/MS
CG5174-RA	22.3766	24.1565	23.6467	23.5823	22.1736	22.5912		3	3	3	0.378072	0.788436	0.61087	A1ZB78;A1ZB77;Q7JRI6;A1ZB79;A1ZB80;E1JGL5;A0A0B4K7G1;A1ZB83;A0A0B4LGX1;A0A0B4K897	By MS/MS	By MS/MS	By MS/MS	By MS/MS	By MS/MS	By MS/MS
mod	22.7768	23.317	19.3004	19.5531	27.3448	20.9938		21	21	21	0.108931	0.849529	-0.832512	A0A0B4K7G4;P13469	By MS/MS	By matching		By MS/MS	By MS/MS	By MS/MS
Nurf-38	25.7845	23.3831	25.2403	24.0294	22.0233	19.8877		10	10	10	0.890425	0.264522	2.82245	B7YZQ7;A0A0B4K7G9;O77460	By MS/MS	By MS/MS	By MS/MS	By MS/MS	By matching	By matching
Nup358	22.4989	23.5564	20.1875	23.195	23.7422	22.7452		15	15	15	0.432708	0.641906	-1.14655	Q9VBU7;A0A0B4K7J2	By MS/MS	By MS/MS	By MS/MS	By MS/MS	By MS/MS	By MS/MS
garz	19.0511	20.2785	19.7952	23.8905	22.9145	21.5279		9	9	9	0	1	0	A1Z8W9;A0A0B4K7N0;A1Z8W8				By matching	By matching	By MS/MS
Stlk	20.6662	19.4155	18.5048	22.4522	20.4549	22.6628		3	3	3	0	1	0	A0A0B4K7S5;P83098				By MS/MS	By matching	By MS/MS
larp	23.1772	24.8309	24.0444	22.6267	25.3675	22.0036		34	34	34	0.227436	0.793576	0.684889	A0A0B4K7Y7;Q9VAW5;A0A0B4K6K9;Q9VAW5-1;Q9VAW5-2	By MS/MS	By MS/MS	By MS/MS	By MS/MS	By MS/MS	By MS/MS
Rpn6	24.7023	25.8266	24.9283	25.4732	25.0416	24.7172		13	13	13	0.0633631	0.977668	0.0750491	A0A0B4K7Z5;Q7KLV9;Q7KLV9-2	By MS/MS	By MS/MS	By MS/MS	By MS/MS	By MS/MS	By MS/MS
Mlf	19.228	19.4202	20.8332	19.5076	20.1953	20.7102		6	6	1	0	1	0	A0A0B4K807;Q9NKV0-2				By matching	By matching	By MS/MS
CG8963	25.8024	24.3274	25.0595	23.6596	23.3538	23.9316		11	11	11	1.18921	0.464279	1.41476	A0A0B4K891;Q7K581	By MS/MS	By matching	By MS/MS	By MS/MS	By MS/MS	By MS/MS
RpL38	26.6889	25.4588	25.8407	26.6816	26.6521	27.0602		4	4	4	0.832524	0.685894	-0.801885	A0A0B4KED0;Q9W5N2	By MS/MS	By MS/MS	By MS/MS	By MS/MS	By MS/MS	By MS/MS
14-3-3zeta	25.1953	25.3508	25.1434	24.6248	23.8831	24.5867		8	6	6	1.21025	0.633127	0.864972	A0A0B4KEH0;P29310-3;P29310-2;P29310	By MS/MS	By MS/MS	By MS/MS	By MS/MS	By MS/MS	By MS/MS
Uba1	21.627	23.0749	23.1242	22.4773	21.841	23.7238		8	8	1	0.0328471	0.985402	-0.0720285	A0A0B4KF46	By MS/MS	By MS/MS	By MS/MS	By MS/MS	By MS/MS	By MS/MS
Acsl	19.3597	22.6272	21.6496	21.8822	22.2757	21.9878		13	13	13	0.31943	0.75112	-0.836426	A1Z7H3;Q8T3L1;A1Z7H2;A0A0B4KFE4		By MS/MS	By MS/MS	By matching	By MS/MS	By MS/MS
Rpn8	23.5908	23.6455	21.9837	24.9165	23.8686	24.484		7	7	7	0.93776	0.497342	-1.34972	A0A0B4KGE6;A0A0B4KFH4;P26270	By MS/MS	By MS/MS	By MS/MS	By MS/MS	By MS/MS	By matching
CtBP	20.6853	21.7334	21.0128	18.9228	20.0065	21.3939		1	1	1	0.546629	0.641407	1.03609	A0A0B4KFX5;A0A0B4KGG9;A4V2S3;A0A0B4KHB2;A0A0B4KFT4;A0A0B4KGZ7;O46036-2;O46036	By matching	By matching	By MS/MS	By MS/MS	By matching	By MS/MS
His4r;His4	26.1916	22.8257	23.1412	23.93	28.5231	23.304		10	10	10	0.236992	0.700205	-1.19954	A0A0B4KFZ9;P84040	By MS/MS	By MS/MS	By MS/MS	By MS/MS	By MS/MS	By matching
Pcmt	24.6039	25.31	25.1071	25.4377	24.2275	25.2995		4	4	4	0.0140026	0.993599	0.0187867	A0A0B4KGK0;Q27869	By MS/MS	By MS/MS	By MS/MS	By MS/MS	By MS/MS	By MS/MS
eIF-2gamma	25.3889	23.2129	23.1366	24.8734	26.0608	24.5261		22	22	22	0.6187	0.576216	-1.24065	A0A0B4KGP8;Q24208;Q24208-2	By MS/MS	By MS/MS	By MS/MS	By MS/MS	By MS/MS	By MS/MS
bel	26.9188	24.1578	26.3444	27.5204	26.533	27.1915		38	36	36	0.575874	0.576231	-1.27465	A0A0B4KGU4;Q9VHP0	By MS/MS	By MS/MS	By MS/MS	By MS/MS	By MS/MS	By MS/MS
Ssdp	20.6907	19.3169	24.0326	19.8482	23.2588	23.1121		5	5	5	0.150879	0.832223	-0.726304	Q9VEB9;A0A0B4KGW6	By matching	By MS/MS	By matching	By MS/MS	By matching	By matching
gwl	20.229	19.257	22.5936	21.4723	20.77	23.1414		9	9	9	0	1	0	A0A0B4KGX7;Q95TN8			By MS/MS	By matching	By MS/MS	By MS/MS
Rpn2	25.3845	25.9089	25.8656	26.361	26.6891	26.6749		32	32	32	1.74364	0.626172	-0.855341	A0A0B4KHE9;A0A0B4KI10;Q9V3P6;Q9V3P6-2	By MS/MS	By MS/MS	By MS/MS	By MS/MS	By MS/MS	By MS/MS
Fer2LCH	24.1477	23.6034	22.9896	23.49	22.7807	22.2292		4	4	4	0.685411	0.696089	0.746962	Q9VA83;A0A0B4KHF0	By MS/MS	By MS/MS	By MS/MS	By MS/MS	By MS/MS	By MS/MS
puf	23.7018	19.6933	21.5048	23.5105	20.8679	22.5169		3	3	3	0.179693	0.828333	-0.665136	Q7KS15;Q9VC56;Q8IMW2;A0A0B4LIK5;A0A0B4KHF3;A0A0B4KI06	By MS/MS		By matching	By matching	By MS/MS	By MS/MS
GlyS	26.1196	25.6123	26.2845	26.4335	25.0956	26.488		18	18	18	0.000167944	0.999823	-0.00026385	A0A0B4KHJ5;Q9VFC8-2;Q9VFC8	By MS/MS	By MS/MS	By MS/MS	By MS/MS	By MS/MS	By MS/MS
gammaCOP;gammaCop	24.1855	24.0885	22.8647	23.9934	22.9831	23.8102		17	17	17	0.0780238	0.974739	0.117308	A0A0B4KHL2;Q8I0G5-3;Q8I0G5-2;Q8I0G5	By MS/MS	By MS/MS	By MS/MS	By MS/MS	By MS/MS	By MS/MS
CG10254	22.704	24.3648	24.3855	25.9256	24.9204	26.2715		27	27	27	1.24165	0.369543	-1.88775	A0A0B4KHY8;Q9XZ32	By matching	By MS/MS	By MS/MS	By MS/MS	By MS/MS	By MS/MS
dpa	23.3041	23.1363	23.8347	23.8711	23.418	24.5411		10	10	10	0.578809	0.789015	-0.518379	A0A0B4LEV2;Q26454	By MS/MS	By MS/MS	By MS/MS	By MS/MS	By MS/MS	By MS/MS
CG8635	20.6984	20.0412	19.5358	20.764	21.2112	18.565		6	6	6	0	1	0	A0A0B4LEV3;Q7JWR9	By MS/MS			By matching	By MS/MS	By matching
Nacalpha	22.2711	23.4367	22.1588	22.1639	22.7843	22.4763		5	5	5	0.116483	0.964155	0.147362	A0A0B4LEY6;Q94518	By MS/MS	By MS/MS	By matching	By MS/MS	By MS/MS	By MS/MS
Not1	19.5596	19.8683	20.7466	20.4119	21.4677	21.9596		48	48	48	0	1	0	A8DY82;A8DY81;A0A0B4LEZ3;E2QCN4;A8DY80				By MS/MS	By MS/MS	By MS/MS
TppII	23.5708	24.5781	24.6581	25.3808	25.4927	26.0852		23	23	23	1.43015	0.462983	-1.3839	A0A0B4LGC0;A0A0B4LF88;Q9V6K1-2;Q9V6K1	By MS/MS	By MS/MS	By MS/MS	By MS/MS	By MS/MS	By MS/MS
Tango7	23.7716	25.3152	22.9909	23.4962	23.7839	23.9472		14	14	14	0.142292	0.915295	0.283497	A0A0B4LFB3;Q7JVI3	By MS/MS	By MS/MS	By matching	By MS/MS	By MS/MS	By MS/MS
Opa1	22.251	21.1854	19.2848	21.2813	21.0275	22.456		8	8	8	0.271879	0.783895	-0.68117	A0A0B4LFB8;Q95U20;A0A0B4LGF5;A1Z9N0;A0A0B4LF33	By MS/MS	By matching		By MS/MS	By MS/MS	By matching
CG8303	22.087	19.6654	23.4184	22.5758	23.2809	23.1673		10	10	10	0.440462	0.625852	-1.28441	A0A0B4LFD0;A1ZAI3	By matching		By MS/MS	By matching	By MS/MS	By MS/MS
Hsc70-5	27.0564	26.9925	26.9151	28.146	26.8974	28.6828		38	37	37	0.651146	0.665896	-0.920724	A0A0B4LFD2;P29845	By MS/MS	By MS/MS	By MS/MS	By MS/MS	By MS/MS	By MS/MS
RpS23	24.8767	23.2648	25.7005	25.42	27.0234	27.2475		9	9	9	0.982654	0.372988	-1.94965	A0A0B4LFD9;Q8T3U2	By MS/MS	By MS/MS	By MS/MS	By MS/MS	By MS/MS	By MS/MS
eIF3-S8	25.9168	21.6366	25.4966	25.3699	26.8421	25.9874		31	31	31	0.475272	0.509545	-1.71643	A0A0B4LFL2;A1ZAX1	By MS/MS	By MS/MS	By MS/MS	By MS/MS	By MS/MS	By MS/MS
Ef1beta	24.8946	24.294	23.0771	24.3627	25.7445	21.0817		9	9	9	0.08271	0.913731	0.358952	A0A0B4LFL3;O96827	By MS/MS	By MS/MS	By MS/MS	By MS/MS	By MS/MS	By MS/MS
CG34191	24.346	24.308	22.3978	23.7405	21.4202	23.3869		3	3	3	0.359331	0.719635	0.834728	A0A0B4LFP4;A8DYH2	By MS/MS	By MS/MS	By matching	By MS/MS	By matching	By MS/MS
tud	19.8057	19.2414	19.8525	22.1989	22.6927	21.6716		27	27	27	0	1	0	A0A0B4LG05;P25823				By matching	By MS/MS	By MS/MS
RpS16	29.727	27.567	30.4267	30.1768	30.5157	29.9929		19	19	19	0.432251	0.68642	-0.988244	A0A0B4LG52;Q9W237	By MS/MS	By MS/MS	By MS/MS	By MS/MS	By MS/MS	By MS/MS
betaTub60D	21.6147	23.4668	23.5417	22.642	21.649	23.4595		15	5	1	0.130146	0.910781	0.290871	A0A0B4LGH1	By MS/MS	By MS/MS	By MS/MS	By MS/MS	By MS/MS	By MS/MS
CG3209-RA	21.9019	19.6671	22.2625	22.5513	22.2601	22.9855		4	4	4	0.617835	0.555273	-1.32178	A0A0B4LHH1;Q960R0;Q9W1B5;A0A0B4LGJ9	By MS/MS		By MS/MS	By MS/MS	By MS/MS	By MS/MS
tws	21.1957	22.232	21.8304	22.1722	20.7576	22.7421		4	4	4	0.0713172	0.972073	-0.137884	A0A0B4LGZ3;P36872-2;P36872	By MS/MS	By MS/MS	By MS/MS	By MS/MS	By MS/MS	By MS/MS
RpL11	27.7062	26.6303	27.0417	26.6584	27.6281	26.1801		12	12	12	0.222627	0.912954	0.303834	A0A0B4LGZ5;P46222	By MS/MS	By MS/MS	By MS/MS	By MS/MS	By MS/MS	By MS/MS
hyd	20.12	21.3757	22.4262	21.07	22.4	22.4442		17	17	17	0.335736	0.77453	-0.664099	A0A0B4LGZ6;P51592	By matching	By matching	By MS/MS	By matching	By MS/MS	By MS/MS
Nsf2	22.6124	22.4138	23.5663	23.273	22.001	23.0023		11	11	7	0.0701207	0.980587	0.105398	A0A0B4LH53;P54351	By MS/MS	By MS/MS	By MS/MS	By MS/MS	By MS/MS	By MS/MS
ATPsyn-d	20.3968	19.7595	18.7929	20.1856	23.3909	20.6245		3	3	3	0	1	0	A0A0B4LHL7;Q24251				By MS/MS	By MS/MS	By matching
Rga	19.9078	18.567	20.4193	21.2505	22.1626	22.2171		7	7	7	0	1	0	A0A0B4LHS9;Q94547-2;Q94547				By MS/MS	By MS/MS	By matching
awd	22.133	18.6848	23.6315	23.5445	22.8611	24.7001		5	5	5	0.57548	0.41821	-2.21879	A0A0B4LJ12;A0A0B4LHX6;P08879	By MS/MS		By MS/MS	By MS/MS	By MS/MS	By MS/MS
ncd	19.4255	19.0563	20.1027	23.403	22.1709	20.9967		8	8	8	0	1	0	A0A0B4LI25;P20480				By matching	By MS/MS	By MS/MS
RpII140	23.2168	22.7563	23.173	23.8099	23.5642	23.6427		5	5	5	1.47735	0.72011	-0.623557	A0A0B4LI86;P08266	By MS/MS	By matching	By MS/MS	By matching	By matching	By MS/MS
CG4538-RA	24.0249	24.385	25.5489	25.0505	24.824	25.3508		21	21	21	0.336351	0.865367	-0.422159	Q9VDS7;A0A0B4LID7	By MS/MS	By MS/MS	By MS/MS	By MS/MS	By MS/MS	By MS/MS
Rpt2	24.7235	25.5539	25.5395	26.0616	25.4463	25.2854		13	13	13	0.375872	0.893328	-0.325443	A0A0B4LIJ0;P48601	By MS/MS	By MS/MS	By MS/MS	By MS/MS	By MS/MS	By MS/MS
RpS29	28.8619	28.0397	28.2109	28.4668	28.8278	27.4783		5	5	5	0.0832968	0.975511	0.113175	A0A0C4DHE8;Q9VH69	By MS/MS	By MS/MS	By MS/MS	By MS/MS	By MS/MS	By MS/MS
B52	28.2952	26.2069	25.7625	25.039	24.6556	23.622		13	13	13	1.1098	0.26963	2.31601	A0A0C4DHG5;P26686-3;P26686-2;P26686-5;P26686;P26686-7	By MS/MS	By MS/MS	By MS/MS	By MS/MS	By MS/MS	By MS/MS
grsm	21.86	23.1647	21.8724	20.8839	20.1505	21.903		5	5	5	0.917422	0.495853	1.31989	Q9V3D8;A0A0C4FEI8	By MS/MS	By MS/MS	By MS/MS			By MS/MS
emb	20.7461	18.7634	23.5216	25.3396	23.841	25.3507		24	24	24	1.02077	0.128381	-3.83342	A0A0S0WNN6;Q9TVM2	By matching	By MS/MS	By MS/MS	By MS/MS	By MS/MS	By MS/MS
Fmr1	25.0407	22.1029	22.4853	21.2204	23.9974	22.6487		21	21	1	0.182926	0.845814	0.587474	A0A126GUS7;Q9NFU0-2;A0A0B4K618;Q9NFU0-3;A0A0B4KFN9;Q9NFU0-4;A0A0B4KGP6	By MS/MS	By MS/MS	By MS/MS	By matching	By MS/MS	By MS/MS
ACC	22.3374	21.993	19.3738	22.3501	21.6434	22.5627		30	30	30	0.377346	0.70118	-0.950661	A1Z784;Q7JV23;A8DY67	By matching	By MS/MS		By matching	By MS/MS	By MS/MS
AIMP1	23.8503	22.286	19.3385	21.7539	21.5057	19.6785		11	11	11	0.216269	0.772556	0.845544	A1Z7K8	By MS/MS	By MS/MS		By MS/MS	By MS/MS	By matching
Ndg	27.4434	24.5485	23.8258	23.7741	24.07	24.821		18	18	18	0.351456	0.682199	1.05085	A1Z877	By MS/MS	By MS/MS	By MS/MS	By MS/MS	By MS/MS	By MS/MS
Cct5	20.2238	18.7861	21.5182	22.4033	25.0306	22.9253		9	9	9	0	1	0	A1Z8U4;Q7KKI0			By MS/MS	By MS/MS	By MS/MS	By MS/MS
CG8778	19.7501	21.6174	21.815	21.3161	19.7115	21.9266		3	3	3	0.0273991	0.98435	0.0761019	A1Z934	By matching	By MS/MS	By MS/MS	By MS/MS	By MS/MS	By MS/MS
CG4679	18.3267	19.0516	18.6905	21.8872	21.2418	21.141		9	9	9	0	1	0	A1Z9A8				By MS/MS	By matching	By MS/MS
eIF2B-gamma	21.4406	23.4298	22.7885	22.7086	22.0784	22.6391		7	7	7	0.0410398	0.980779	0.0775712	A1ZA22	By MS/MS	By MS/MS	By MS/MS	By MS/MS	By MS/MS	By MS/MS
Got1	21.6451	21.9078	21.3047	20.1968	19.473	18.5076		3	3	3	1.47671	0.26214	2.22673	Q7K221;A1ZAA5	By MS/MS	By MS/MS	By matching
clu	19.7718	18.2534	19.8406	22.4305	24.274	20.9263		16	16	16	0	1	0	A1ZAB5;A0A0B4KEX0				By MS/MS	By MS/MS	By matching
MetRS	25.0431	21.6264	21.6692	21.8496	23.6443	22.0781		24	24	24	0.0690444	0.940364	0.255605	A1ZBE9	By MS/MS	By MS/MS	By MS/MS	By MS/MS	By MS/MS	By MS/MS
CG7461	23.8243	23.1376	22.8176	24.8014	22.8265	24.2835		24	24	24	0.440445	0.755919	-0.710648	A1ZBJ2	By MS/MS	By MS/MS	By MS/MS	By MS/MS	By MS/MS	By MS/MS
CG18067	22.8186	21.1712	22.5699	18.5173	18.401	23.0397		3	3	3	0.546692	0.438301	2.20058	A1ZBU8	By MS/MS	By matching	By MS/MS	By MS/MS		By MS/MS
Sam-S	25.4729	23.8723	25.8532	24.8108	23.938	27.0802		11	11	11	0.0648987	0.954202	-0.210214	A4UZW2;P40320-4;P40320-3;P40320	By MS/MS	By MS/MS	By MS/MS	By MS/MS	By MS/MS	By MS/MS
GlyP	24.1126	19.4275	21.7501	23.9145	22.2035	24.4664		12	12	12	0.482401	0.499952	-1.76475	A4UZZ4;Q9XTL9	By MS/MS		By matching	By MS/MS	By MS/MS	By MS/MS
Vha68-2	23.5432	23.8083	23.3366	22.781	21.8134	22.7702		5	5	5	1.23723	0.519917	1.10788	A4V0N4;Q27331	By MS/MS	By MS/MS	By MS/MS	By MS/MS	By MS/MS	By MS/MS
Prm	25.8612	20.4868	18.7379	19.7974	23.7795	20.4548		14	14	14	0.0479446	0.941141	0.351393	A4V1N8;P35415;A4V1N9;P35416	By MS/MS	By MS/MS	By matching		By MS/MS	By MS/MS
CkIIalpha	21.8516	19.2265	23.1569	23.4026	23.8626	24.4738		15	15	15	0.808135	0.327688	-2.50132	A4V2B8;P08181	By MS/MS		By MS/MS	By MS/MS	By MS/MS	By MS/MS
Cctgamma	24.8437	25.5689	25.8308	25.6948	26.313	25.8011		23	23	23	0.650891	0.786925	-0.521784	A4V303;P48605	By MS/MS	By MS/MS	By MS/MS	By MS/MS	By MS/MS	By MS/MS
T-cp1	25.5491	24.6701	26.5171	25.8523	26.8197	26.5722		23	23	23	0.585176	0.68477	-0.835982	A4V391;P12613	By MS/MS	By MS/MS	By MS/MS	By MS/MS	By MS/MS	By MS/MS
ND-75;ND75	19.4524	19.7406	19.3401	20.6535	23.549	19.9617		6	6	6	0	1	0	A4V449;Q94511				By matching	By MS/MS	By matching
ras	18.6593	19.2378	19.5028	18.8875	20.2002	22.4055		6	6	6	0	1	0	A4V488;Q07152				By matching	By matching	By MS/MS
Klp10A	20.7858	20.849	19.5266	22.0816	21.0622	21.9922		8	8	8	0	1	0	A4V4A1;Q960Z0				By MS/MS	By MS/MS	By MS/MS
CkIIbeta	25.6215	24.185	23.6764	24.294	23.3699	24.3496		6	6	6	0.290427	0.843308	0.489827	A4V4C1;M9NGA3;M9NDU6;M9PHA6;P08182-3;P08182	By MS/MS	By matching	By MS/MS	By MS/MS	By MS/MS	By MS/MS
shi	21.1715	20.661	23.1245	24.813	22.7753	25.8002		20	20	20	1.12402	0.255394	-2.81048	A4V4I8;X2JE15;E1JJA4;M9PHQ0;P27619;A4V4J0;M9PJN9;E1JJA5;P27619-2	By MS/MS		By MS/MS	By MS/MS	By MS/MS	By MS/MS
sw;Sdic1;Sdic2;Sdic4;Sdic3;Sdic3-RB	22.8069	22.4085	22.5345	22.5442	21.5951	21.5049		4	4	4	0.798682	0.708957	0.701904	E8NH77;X2JLF7;A4V4T4;Q24246-4;Q24246-3;Q24246-10;Q24246-2;Q24246-9;Q24246-8;Q24246-6;Q24246-5;Q24246-7;Q24246-12;Q24246;Q9W5W4;X2JCQ7;Q7KWG3;M9NE47;X2JCR4;Q8IRZ3;T2FGB0	By MS/MS	By matching	By matching	By MS/MS	By matching	By MS/MS
Phb2	21.965	22.3197	21.4493	23.3846	26.4859	22.4923		7	7	7	0.686922	0.401438	-2.20959	Q0E924;A8DYI7;A8DYI6	By MS/MS	By MS/MS	By MS/MS	By MS/MS	By MS/MS	By MS/MS
eIF4G1	27.0625	27.3635	26.8829	28.2366	27.8908	28.4729		90	90	3	2.0864	0.495463	-1.09714	A8DZ29	By MS/MS	By MS/MS	By MS/MS	By MS/MS	By MS/MS	By MS/MS
Pnn	19.3794	20.3155	20.2348	18.8923	19.4589	19.4157		1	1	1	0.908185	0.701068	0.720931	Q9VH84;A8JQW3	By MS/MS	By MS/MS	By MS/MS
CG5028-RC	24.8887	25.5984	25.4784	25.3796	23.8953	25.7608		11	11	11	0.186114	0.907384	0.309956	A8JRB8;A8JRC1;Q8MT18	By MS/MS	By MS/MS	By MS/MS	By MS/MS	By MS/MS	By MS/MS
mgl	23.0249	22.477	21.9377	19.2808	21.2008	23.0336		8	8	8	0.454643	0.606893	1.30809	A8JTM7	By MS/MS	By MS/MS	By matching		By matching	By MS/MS
Vml	24.3823	27.0119	24.7522	23.4305	21.7604	22.7691		4	4	4	1.22978	0.25329	2.72883	A8JUV4	By MS/MS	By MS/MS	By MS/MS	By MS/MS	By MS/MS	By MS/MS
Rnp4F	21.9931	20.5455	21.1865	19.6617	18.6223	19.836		11	11	11	1.5208	0.322646	1.86835	A8JUY0;Q9W4D2;Q9W4D2-2	By MS/MS	By matching	By MS/MS
RpL15	23.1527	22.8737	24.1758	24.0962	26.6703	24.2127		10	10	10	0.722302	0.480958	-1.59235	A8Y560;O17445	By MS/MS	By matching	By MS/MS	By MS/MS	By MS/MS	By MS/MS
CG13114-RB	24.0766	24.5575	23.7279	22.9694	21.8715	23.9459		5	5	5	0.757025	0.571176	1.19172	A9UN61	By MS/MS	By MS/MS	By MS/MS	By matching	By MS/MS	By MS/MS
Rrp1	21.0004	20.2491	20.2144	23.4481	23.4428	22.5841		3	3	3	0	1	0	B7YZZ9;P27864				By matching	By MS/MS	By matching
Roc1a	23.5002	22.4485	21.4654	22.856	20.5777	22.7051		2	2	2	0.170018	0.890181	0.425112	X2JA05;B7Z114;Q9W5E1	By MS/MS	By MS/MS	By MS/MS	By matching	By matching	By MS/MS
fau	22.2078	20.866	23.4074	22.1513	22.7151	21.9036		5	5	5	0.0407687	0.979818	-0.0962658	C0HK95	By MS/MS	By matching	By MS/MS	By matching	By MS/MS	By MS/MS
RpS14b	28.3839	28.5472	28.9735	29.3496	29.4317	29.5304		10	10	10	1.44527	0.661426	-0.802405	X2JCX8;C0HKA1;C0HKA0	By MS/MS	By MS/MS	By MS/MS	By MS/MS	By MS/MS	By MS/MS
RpS9	27.1489	23.0666	26.228	25.9936	27.1943	25.1129		21	21	21	0.164846	0.844151	-0.619085	C6SUW3;P55935;Q95RG1	By MS/MS	By matching	By MS/MS	By MS/MS	By MS/MS	By MS/MS
Ef1alpha48D-RA;Ef1alpha48D;Ef1alpha100E	31.7943	30.9361	30.6076	31.4676	30.8977	31.4946		22	22	22	0.158178	0.947797	-0.173943	C6TP87;P08736;A4V3Q6;P05303	By MS/MS	By MS/MS	By MS/MS	By MS/MS	By MS/MS	By MS/MS
Hsc70-4-RA;Hsc70-4	31.2616	30.776	31.413	33.658	32.7051	32.7608		49	49	36	1.97992	0.274745	-1.89109	C7LA75;P11147	By MS/MS	By MS/MS	By MS/MS	By MS/MS	By MS/MS	By MS/MS
eIF-4a	20.0939	20.0547	19.4085	23.3941	22.2563	24.5698		12	9	9	0	1	0	C9QP42;Q02748	By matching		By MS/MS	By MS/MS	By matching	By MS/MS
CaMKII	25.1207	27.71	26.212	26.4077	24.5923	27.6328		24	24	0	0.0400164	0.977305	0.136641	D1YSG7;Q00168;L0MLR4	By MS/MS	By MS/MS	By MS/MS	By MS/MS	By MS/MS	By MS/MS
RpL28	25.1203	23.4847	23.4773	21.1492	25.4034	21.0876		17	17	17	0.382014	0.598982	1.48066	D1Z3A1;Q9VZS5	By MS/MS	By matching	By MS/MS	By MS/MS	By MS/MS	By MS/MS
mfas-RJ;mfas	23.0241	24.2098	24.497	25.2576	24.3504	25.358		18	18	18	0.883997	0.571437	-1.07838	D3DMM4;Q86B97;Q9VGE9;Q86B96;Q86B95;Q9VGF0;Q86B94	By matching	By MS/MS	By MS/MS	By MS/MS	By MS/MS	By MS/MS
tko	22.0153	19.7198	23.9793	24.6484	23.8342	24.3406		3	3	3	0.720279	0.377766	-2.36963	D3DMP8;P10735	By matching		By MS/MS	By MS/MS	By MS/MS	By MS/MS
exu	24.4405	25.5484	25.2449	24.9003	25.3556	24.7424		12	12	12	0.0714374	0.977264	0.0785135	E1JGN9;P28750	By MS/MS	By MS/MS	By MS/MS	By MS/MS	By MS/MS	By MS/MS
Nop60B	25.2201	23.008	20.6522	21.3889	26.1363	22.7054		11	11	11	0.0822411	0.907443	-0.45009	E1JGV6;O44081;A0A0B4K8B2;O44081-2	By MS/MS	By MS/MS	By MS/MS	By matching	By MS/MS	By MS/MS
Prosalpha1	22.5838	19.3824	20.1677	23.3206	23.8658	25.1288		10	10	10	0	1	0	E1JGZ9;Q9XZJ4	By MS/MS			By MS/MS	By MS/MS	By MS/MS
CSN4	19.3446	22.2435	18.7038	21.5246	21.1498	21.4349		4	4	4	0	1	0	E1JH01;Q9V345		By MS/MS	By MS/MS	By MS/MS	By MS/MS	By MS/MS
Hrp48	27.7108	26.3325	25.5896	25.1457	24.3065	25.6793		20	20	20	0.906209	0.471556	1.50046	E1JHA4;P48809	By MS/MS	By MS/MS	By MS/MS	By MS/MS	By MS/MS	By MS/MS
Mhc	29.2289	21.2261	19.5601	20.8117	27.8316	17.1968		56	56	56	0.117216	0.788374	1.39163	E1JHJ4;P05661-3;P05661-21;E1JHJ3;P05661-23;P05661-20;P05661-18;M9ND95;M9NEP1;M9NCU7;A0A0S0WIH4;P05661-22;P05661-19;P05661-17;P05661-12;E1JHJ5;M9NF46;P05661-26;P05661-25;P05661-24;P05661-16;P05661-14;P05661-4;P05661-2;P05661-15;P05661-9;P05661-8;P05661-7;P05661-6;P05661-5;P05661-13;P05661-11;P05661-10;P05661	By MS/MS	By MS/MS	By matching	By matching	By MS/MS	By matching
Vha55	23.9442	24.7218	23.0399	22.6998	21.7144	21.9215		8	8	8	1.34672	0.388556	1.7901	E1JIJ5;P31409	By MS/MS	By MS/MS	By MS/MS	By MS/MS	By MS/MS	By MS/MS
CG5521	26.5166	24.7264	26.0122	25.6576	24.2934	27.6596		1	1	1	0.0353651	0.978014	-0.11846	E1JIZ3;Q9VB98;Q9VB98-2	By MS/MS	By MS/MS	By MS/MS	By MS/MS	By MS/MS	By MS/MS
trol	32.0624	29.5191	26.5315	28.6728	27.4157	28.3469		114	114	0	0.278724	0.685208	1.22586	E1JJC0;M9NES6;Q9W4Y3;M9NE61;M9NFS1;Q9W4Y4;M9NGL3;A0A023GRW4;Q8IRV9;Q8IRV8;M9NDM1;M9NFR6;Q8IRV7	By MS/MS	By MS/MS	By MS/MS	By MS/MS	By MS/MS	By MS/MS
Inx2	21.7014	19.9929	23.0522	23.0664	23.974	22.818		6	6	6	0.733127	0.472762	-1.70396	E1JJF3;Q9V427	By matching		By MS/MS	By MS/MS	By MS/MS	By MS/MS
Cp38	26.1549	24.7837	24.0098	24.0157	22.5248	23.3247		9	9	9	1.00613	0.424042	1.69441	E1JJF7;P07183	By MS/MS	By MS/MS	By MS/MS	By MS/MS	By MS/MS	By MS/MS
CkIalpha	22.7275	19.1896	19.2259	24.4036	24.7487	24.3803		15	14	14	0	1	0	E1JJI5;P54367	By MS/MS		By MS/MS	By MS/MS	By MS/MS	By MS/MS
RpS15Aa	27.0439	26.0383	27.0474	26.5956	27.4584	26.8266		11	11	2	0.230577	0.90897	-0.250365	E1JJM9;P48149	By MS/MS	By MS/MS	By MS/MS	By MS/MS	By MS/MS	By MS/MS
ben	22.715	23.6968	22.1073	22.8224	19.7547	22.3456		3	3	3	0.464856	0.626729	1.19876	E1JJN1;P35128	By MS/MS	By MS/MS	By MS/MS	By MS/MS		By MS/MS
GstT3	21.2278	19.5446	21.4814	22.3127	20.9566	23.1141		5	5	5	0.719142	0.514209	-1.37652	Q9VRA4;E1JJS1	By MS/MS		By MS/MS	By MS/MS	By MS/MS	By MS/MS
eIF3-S9	24.669	23.9994	24.1599	24.6741	26.1495	24.6095		23	23	23	0.657588	0.675309	-0.868258	E2QCG7;Q0E940	By MS/MS	By matching	By MS/MS	By MS/MS	By MS/MS	By MS/MS
His3.3A;His3	26.627	22.3007	21.7873	21.4169	27.9936	21.6821		5	5	5	0.0157002	0.985384	-0.125893	E2QCP0;P84249;P02299	By MS/MS	By matching	By matching	By matching	By MS/MS	By matching
BicC	25.311	22.9937	25.8391	25.2879	24.6296	25.1828		22	22	22	0.123001	0.914664	-0.318834	E2QCR4;Q24009	By MS/MS	By MS/MS	By MS/MS	By MS/MS	By MS/MS	By MS/MS
CG7705-RA	19.5201	19.8282	21.1558	20.7161	20.9477	21.5022		4	4	4	0	1	0	E2QCZ3			By MS/MS	By MS/MS	By MS/MS	By MS/MS
CG2982	24.4046	24.2605	22.5367	23.8769	23.1303	22.1719		19	19	19	0.360355	0.770548	0.674205	E2QD64;Q7K4H4	By MS/MS	By MS/MS	By MS/MS	By MS/MS	By MS/MS	By MS/MS
RpS19a	31.9388	29.9758	31.931	31.1061	30.7961	29.7624		16	16	16	0.389734	0.760661	0.727015	E2QD65;P39018	By MS/MS	By MS/MS	By MS/MS	By MS/MS	By MS/MS	By MS/MS
Cbp80	21.2157	21.6193	20.7188	19.6955	20.2071	20.8634		3	3	3	1.00262	0.625451	0.929296	E2QD75;Q7K4N3	By MS/MS	By MS/MS	By MS/MS	By MS/MS	By MS/MS	By matching
Capr	24.0683	22.2284	19.8283	21.1408	24.413	22.1004		22	22	22	0.118153	0.891604	-0.509764	E4NKG1;Q9I7D3	By MS/MS	By MS/MS		By MS/MS	By MS/MS	By MS/MS
Hsc70-3	28.1116	27.4536	27.9919	29.9249	28.4593	29.356		36	31	31	1.1964	0.469242	-1.39435	F3YDH0;P29844	By MS/MS	By MS/MS	By MS/MS	By MS/MS	By MS/MS	By MS/MS
Torsin	23.9673	21.3032	24.9358	23.7742	24.0687	24.5079		10	10	10	0.236286	0.786256	-0.714867	F6JQA6;O77277	By MS/MS	By MS/MS	By MS/MS	By MS/MS	By MS/MS	By MS/MS
RpS3	31.4202	31.2613	31.6532	32.0396	32.0116	31.9927		34	34	34	1.44335	0.753397	-0.569731	G3M3A2;Q06559	By MS/MS	By MS/MS	By MS/MS	By MS/MS	By MS/MS	By MS/MS
otu	23.5489	21.6695	26.2634	24.2982	25.6614	25.4514		26	26	26	0.362968	0.628704	-1.30975	H5V8A9;P10383-2;P10383	By MS/MS	By matching	By MS/MS	By MS/MS	By MS/MS	By MS/MS
Pp2A-29B	24.4096	24.733	24.6332	24.6839	24.2365	24.4639		7	7	7	0.331665	0.964852	0.13048	M9MQH9;M9NDI6;H5V8B8;P36179	By MS/MS	By MS/MS	By MS/MS	By MS/MS	By MS/MS	By MS/MS
Prosalpha6	18.9931	19.4042	19.6387	21.8076	21.9136	20.6955		2	2	2	0	1	0	I0DHK3;P12881				By matching	By MS/MS	By MS/MS
4E-T	22.3025	22.1696	24.5063	21.4299	22.7611	19.6996		21	21	21	0.655287	0.475482	1.69594	L0MLQ9;Q8IH18	By MS/MS	By MS/MS	By MS/MS	By MS/MS	By MS/MS
Rfabg	26.9883	25.0699	20.9228	26.1407	26.6491	25.3515		37	37	37	0.357252	0.576367	-1.72011	L0MPS3;Q9V496	By MS/MS	By MS/MS	By matching	By MS/MS	By MS/MS	By MS/MS
ATPsynbeta;ATPsyn-beta	25.9869	26.3267	27.007	27.2759	27.7182	26.3809		19	19	19	0.61419	0.736601	-0.684783	X2JH42;L0MQ04;Q05825	By MS/MS	By MS/MS	By MS/MS	By MS/MS	By MS/MS	By MS/MS
wisp	23.1627	24.2062	25.1295	23.488	22.3001	24.7889		34	34	34	0.279909	0.785512	0.64049	X2JEK3;L7XBB9;Q9VYS4	By MS/MS	By MS/MS	By MS/MS	By MS/MS	By MS/MS	By MS/MS
RpL27A	23.6995	18.774	24.2397	22.3332	24.7084	22.3212		8	8	8	0.169043	0.788363	-0.88318	M9MRC9;P41092	By MS/MS	By matching	By MS/MS	By matching	By MS/MS	By matching
RpL37A	24.5039	24.9827	23.7198	24.9639	26.3366	26.5845		6	6	6	1.13895	0.417111	-1.55955	M9MRF2;Q9VMU4	By MS/MS	By MS/MS	By MS/MS	By MS/MS	By MS/MS	By MS/MS
Cnot4	21.9478	20.9942	24.2734	18.5674	18.9184	19.6263		11	11	11	1.20081	0.117217	3.36777	Q8IPB9;M9PCL9;Q9VKX1;M9PFI0;M9MRH8;M9PB92	By MS/MS	By matching	By MS/MS
Scsalpha	23.8925	24.5446	24.7114	24.1296	23.3059	24.3975		10	10	10	0.453633	0.846238	0.438462	M9MRQ9;Q94522	By MS/MS	By MS/MS	By MS/MS	By MS/MS	By matching	By MS/MS
Ranbp16	19.3546	20.384	19.0835	22.5461	21.615	23.0833		19	19	19	0	1	0	M9MSN9;M9MS57;X2JFC3;M9MSD3;Q9GQN0;M9MSB0				By MS/MS	By MS/MS	By MS/MS
Glt	29.1488	26.6822	24.9457	26.1252	24.7743	26.2605		22	22	22	0.36214	0.662101	1.20556	M9NCS8;P33438	By MS/MS	By MS/MS	By MS/MS	By MS/MS	By MS/MS	By MS/MS
anon-EST:Liang-2.45	21.5701	22.5718	22.3233	22.6853	22.1368	21.9189		9	9	9	0.0859228	0.97866	-0.0919393	M9ND57;Q9VS83;M9PHN9;M9PBU3;Q9VS82;M9PEE7;B7Z0D3;B7Z0D4	By matching	By MS/MS	By MS/MS	By MS/MS	By MS/MS	By MS/MS
spel1	24.4482	24.2153	25.2045	26.2598	25.3722	26.6031		27	27	27	1.40852	0.424624	-1.45575	M9ND86;P43248	By MS/MS	By MS/MS	By MS/MS	By MS/MS	By MS/MS	By MS/MS
Fs(2)Ket	24.2469	23.7138	24.6745	25.6595	24.7297	25.6191		17	17	17	1.27787	0.512389	-1.12436	M9NDC3;O18388	By MS/MS	By MS/MS	By MS/MS	By MS/MS	By MS/MS	By MS/MS
ctp;Cdlc2	19.5147	20.2475	22.0343	22.6228	23.2663	21.6584		1	1	1	0	1	0	M9NDP1;M9NDC7;Q24117;O96860			By MS/MS	By MS/MS	By MS/MS	By MS/MS
Hsp23	20.1433	19.999	20.9166	25.5099	22.9405	24.7763		10	10	10	0	1	0	M9NE68;P02516				By MS/MS	By MS/MS	By MS/MS
Lam	22.1132	21.607	20.7666	21.7583	24.4707	21.8094		10	10	10	0.494765	0.626926	-1.18387	M9NE89;P08928	By MS/MS	By MS/MS	By matching	By matching	By MS/MS	By matching
RpS10b	27.4835	24.7629	28.8408	28.7296	28.231	28.4523		15	15	14	0.453532	0.571374	-1.44189	M9NEQ9;Q9VWG3	By MS/MS	By MS/MS	By MS/MS	By MS/MS	By MS/MS	By MS/MS
Ubr1;UBR1	24.833	20.1636	19.0829	21.0733	19.8376	20.4383		10	10	10	0.180468	0.786971	0.910132	M9NFA7;Q9VX91	By MS/MS		By matching	By MS/MS	By MS/MS	By MS/MS
Pep	22.3912	24.3976	21.6469	24.3671	25.2846	23.9993		17	17	17	0.805717	0.435404	-1.7384	M9NG39;P41073-3;P41073	By MS/MS	By MS/MS	By MS/MS	By MS/MS	By MS/MS	By MS/MS
poe	21.3117	19.3036	21.963	23.0117	22.3571	25.9901		43	43	43	0.968601	0.243692	-2.92685	M9PB68;Q9VLT5;Q9VLT5-2	By MS/MS		By MS/MS	By MS/MS	By MS/MS	By MS/MS
RpS2	27.4921	22.6148	25.4866	24.9444	27.3433	24.7433		21	21	21	0.10332	0.902451	-0.479184	M9PB84;P31009	By MS/MS	By matching	By MS/MS	By MS/MS	By MS/MS	By MS/MS
Cand1	25.6835	25.562	26.1754	27.9348	26.7478	28.0264		45	45	45	1.46791	0.375775	-1.76271	M9PB90;Q9VKY2	By MS/MS	By MS/MS	By MS/MS	By MS/MS	By MS/MS	By MS/MS
vas	23.582	25.8666	25.7506	24.3462	24.1167	24.7348		73	73	72	0.331229	0.786246	0.667166	M9PBB5;P09052	By MS/MS	By MS/MS	By MS/MS	By MS/MS	By MS/MS	By MS/MS
RanGAP	22.8355	22.4821	22.4458	24.3975	22.4056	21.5497		8	8	8	0.0765418	0.954381	-0.196462	M9PD65;M9PBD9;Q9VIW3	By MS/MS	By matching	By MS/MS	By MS/MS	By MS/MS	By matching
alpha-Spec	23.2169	20.2834	17.5842	20.1667	24.5238	21.1009		14	14	14	0.303098	0.628323	-1.56898	M9PDQ0;M9PBI5;M9PGV6;P13395	By MS/MS	By matching		By matching	By MS/MS	By matching
RpLP1	24.6923	24.5951	22.0351	25.2585	25.1285	23.8858		5	5	5	0.411108	0.683479	-0.983434	M9PBK5;P08570	By MS/MS	By MS/MS	By MS/MS	By MS/MS	By MS/MS	By MS/MS
Hsp83	25.7521	26.7186	26.3517	26.1911	25.244	26.3018		23	23	23	0.340373	0.883831	0.361808	M9PBL3;P02828	By MS/MS	By MS/MS	By MS/MS	By MS/MS	By MS/MS	By MS/MS
Dhc64C	22.8459	19.4646	19.0175	23.0653	22.4116	20.9936		16	16	16	0	1	0	M9PE73;M9PEC8;M9PBQ0;M9PEN4;M9PHG8;M9PBQ3;P37276-2;P37276	By MS/MS			By MS/MS	By MS/MS	By MS/MS
BcDNA.GH11023	19.9617	19.6044	20.2959	21.2955	21.4713	22.7265		3	3	3	0	1	0	M9PBV6;Q9Y109				By matching	By matching	By MS/MS
eIF-4E	26.6559	26.6092	27.4964	26.1785	25.9253	25.9488		12	12	2	1.10165	0.629024	0.902983	M9PBZ9;P48598	By MS/MS	By MS/MS	By MS/MS	By MS/MS	By MS/MS	By MS/MS
CG3714	21.775	23.1626	22.0387	23.1366	21.5568	23.1558		10	10	10	0.16021	0.912842	-0.290995	M9PC31;M9PEF6;Q9VQX4;Q9VQX4-2	By MS/MS	By MS/MS	By MS/MS	By MS/MS	By MS/MS	By MS/MS
x16	23.5083	21.1947	20.8116	19.3922	21.1481	19.4273		6	6	6	0.812718	0.426928	1.84899	M9PC85;Q9V3V0	By MS/MS	By matching	By matching
Rack1	26.894	27.1047	28.5341	27.3441	27.5147	27.8783		22	22	22	0.041269	0.982979	-0.0680892	M9PCC1;O18640	By MS/MS	By MS/MS	By MS/MS	By MS/MS	By MS/MS	By MS/MS
muc	24.903	24.2087	22.2619	23.4102	22.6232	23.0765		10	10	10	0.352795	0.76168	0.754582	M9PCG1;Q9VM14;Q7KTK9;M9PCA2;M9PCU4	By MS/MS	By MS/MS	By MS/MS	By MS/MS	By MS/MS	By MS/MS
NHP2	22.443	23.0694	20.5936	22.5136	23.0596	21.8418		4	4	4	0.197769	0.886577	-0.436333	M9PCI2;Q9V3U2	By MS/MS	By MS/MS		By MS/MS	By MS/MS	By matching
mRpS7	23.729	23.573	23.6652	24.1481	22.4366	18.8248		7	7	7	0.444794	0.511953	1.85256	M9PCL5;Q9VKX4	By MS/MS	By MS/MS	By MS/MS	By MS/MS	By MS/MS
porin	20.6888	22.7044	21.996	22.5732	27.1159	22.3851		9	9	9	0.545679	0.430811	-2.22832	M9PD75;Q94920	By matching	By MS/MS	By matching	By MS/MS	By MS/MS	By MS/MS
gammaTub37C	24.3728	24.4636	24.2199	24.6431	23.1341	24.6858		12	12	10	0.132646	0.944811	0.197776	M9PDN9;P42271	By MS/MS	By MS/MS	By MS/MS	By MS/MS	By MS/MS	By MS/MS
nocte	21.5745	20.4917	21.0463	20.2578	19.8163	21.1131		5	5	5	0.576817	0.765291	0.641789	M9PE74;Q9W2U7	By MS/MS		By MS/MS	By MS/MS	By matching	By MS/MS
RpS21	22.2144	18.9369	22.2847	22.2251	23.9927	22.7436		6	6	6	0.631927	0.480387	-1.84183	M9PEA6;O76927-2;O76927	By matching		By MS/MS	By MS/MS	By MS/MS	By MS/MS
CG10289	19.8936	22.4797	23.1085	23.3545	22.5924	23.9923		9	9	9	0.572362	0.514142	-1.48576	M9PEB1;Q9VRV1;M9PEH8		By MS/MS	By MS/MS	By MS/MS	By MS/MS	By MS/MS
CG6767	23.737	23.3602	24.4006	24.218	23.0364	24.992		7	7	7	0.140175	0.915513	-0.249528	Q9VT32;M9PEY1;M9PEP5;M9PHW7;M9PF46;Q9VT33	By MS/MS	By MS/MS	By MS/MS	By MS/MS	By matching	By MS/MS
CG4392;CG32103-RB	18.6687	19.7751	20.136	22.4043	21.394	22.7711		7	7	7	0	1	0	M9PF04;Q9VTX3;Q0E8F2				By MS/MS	By matching	By MS/MS
tral	29.4865	27.5935	27.8041	26.6214	27.3606	28.3972		46	46	0	0.454215	0.694184	0.834939	M9PF14;M9PF20	By MS/MS	By MS/MS	By MS/MS	By MS/MS	By MS/MS	By MS/MS
RpL13	26.1332	23.7047	23.515	24.6629	28.2138	23.7771		18	18	18	0.271289	0.701247	-1.10028	M9PFF0;P41126	By MS/MS	By MS/MS	By MS/MS	By MS/MS	By MS/MS	By MS/MS
rept	23.4449	21.8605	22.0032	22.279	22.5026	21.3196		6	6	6	0.254406	0.882736	0.402465	M9PFN1;Q9V3K3	By MS/MS	By matching	By MS/MS	By MS/MS	By MS/MS	By matching
CG32164	21.9352	20.048	23.9954	24.5029	24.2703	25.0021		16	16	16	0.836009	0.293627	-2.59893	Q9VV82;M9PFR8;M9PFW8;Q9I7R5	By MS/MS	By MS/MS	By MS/MS	By MS/MS	By MS/MS	By MS/MS
Tor	21.556	23.4704	21.8183	25.9074	24.0298	25.6169		45	45	45	1.59196	0.122545	-2.90314	M9PFS0;Q9VK45	By matching	By MS/MS	By matching	By MS/MS	By MS/MS	By MS/MS
Lmpt	24.6023	26.7309	29.6318	25.7922	27.8227	25.5774		21	21	1	0.130337	0.869155	0.590898	M9PFX9;Q8IQQ3;Q7KUQ5;M9MRX0	By MS/MS	By MS/MS	By MS/MS	By MS/MS	By MS/MS	By MS/MS
RpS26	24.3393	24.1057	23.4366	23.0264	26.4243	23.8426		3	3	3	0.157678	0.885215	-0.470578	M9PG47;P13008	By MS/MS	By MS/MS	By MS/MS	By matching	By MS/MS	By MS/MS
Rpn3	25.3707	24.812	25.9575	26.6003	26.3376	26.1249		28	28	28	1.08412	0.608628	-0.974236	M9PG62;P25161	By MS/MS	By MS/MS	By MS/MS	By MS/MS	By MS/MS	By MS/MS
RpLP0	27.2942	26.4581	26.3581	26.6165	28.6114	25.9533		18	18	18	0.149896	0.912839	-0.356946	M9PG76;P19889	By MS/MS	By MS/MS	By MS/MS	By MS/MS	By MS/MS	By MS/MS
CG7519	22.4018	22.3408	22.166	23.1747	22.0497	23.0668		3	3	3	0.486292	0.843827	-0.460897	M9PGB6;Q9VP29	By MS/MS	By MS/MS	By MS/MS	By MS/MS	By MS/MS	By MS/MS
PpV	20.6752	19.594	21.0717	22.1517	20.9127	22.5719		3	3	3	1.00506	0.473391	-1.43182	M9PGI3;Q27884	By matching		By MS/MS	By matching	By MS/MS	By MS/MS
Pat1	22.9088	23.0384	23.4005	22.9972	21.2884	21.7024		5	5	5	0.814102	0.574132	1.11993	M9PGT5;Q9W3Y7	By MS/MS	By MS/MS	By MS/MS	By MS/MS	By matching	By matching
comt	20.2908	19.2847	19.939	21.237	21.124	23.1493		9	5	5	0	1	0	M9PH10;P46461	By matching	By matching	By MS/MS	By MS/MS	By MS/MS	By MS/MS
RpL37a	19.1519	19.321	19.0756	24.8883	24.316	25.5484		4	4	4	0	1	0	M9PH59;Q9VXX8				By MS/MS	By MS/MS	By MS/MS
kri	22.1566	21.2629	21.4328	20.6162	19.692	18.8054		3	3	3	1.32491	0.348061	1.91294	Q9VRQ1;M9PHI7	By MS/MS	By MS/MS	By MS/MS			By MS/MS
RpL18	23.9068	19.6738	21.6503	23.2925	26.6952	20.8123		10	10	10	0.365452	0.539691	-1.85637	M9PHM6;Q9VS34	By MS/MS		By MS/MS	By MS/MS	By MS/MS	By matching
nxf2	17.9622	19.6883	19.8998	22.0188	20.4728	21.4478		8	8	8	0	1	0	M9PI81;Q9VV73				By MS/MS	By matching	By matching
Glg1	19.4324	19.2699	17.9776	21.7493	22.4272	22.4283		14	14	14	0	1	0	Q9VP27;M9PIG4				By matching	By MS/MS	By MS/MS
Rpn10	22.8319	18.4615	23.0911	23.2086	23.1884	23.8181		5	5	5	0.488975	0.481368	-1.94356	M9PIG8;P55035	By MS/MS		By MS/MS	By MS/MS	By MS/MS	By MS/MS
RpL10	27.4628	27.1493	28.2264	27.9238	28.7569	27.2947		15	15	15	0.2862	0.882566	-0.378984	M9PIM0;O61231	By MS/MS	By MS/MS	By MS/MS	By MS/MS	By MS/MS	By MS/MS
Gapdh2	24.1638	23.9477	23.7354	22.9672	23.062	23.524		11	11	3	1.57553	0.666355	0.76457	M9PJN8;P07487	By MS/MS	By MS/MS	By MS/MS	By MS/MS	By MS/MS	By MS/MS
ATPsyn-gamma	23.1469	25.1644	25.0664	24.6823	26.1772	24.7664		13	13	13	0.38222	0.748924	-0.749435	O01666	By MS/MS	By MS/MS	By MS/MS	By MS/MS	By MS/MS	By MS/MS
Dcp-1	20.2557	21.4704	22.0926	21.6674	18.2769	20.9418		2	2	2	0.335281	0.703359	0.977539	O02002	By matching	By MS/MS	By MS/MS	By MS/MS		By matching
Trip1	25.2553	25.4176	25.3791	24.9365	25.5799	24.2549		13	13	13	0.419656	0.857019	0.426914	O02195	By MS/MS	By MS/MS	By MS/MS	By MS/MS	By MS/MS	By MS/MS
RpL3	26.7123	26.0402	25.7503	24.9566	28.4656	25.5633		34	34	34	0.0469888	0.972072	-0.160931	O16797	By MS/MS	By MS/MS	By MS/MS	By MS/MS	By MS/MS	By MS/MS
Rab11	21.3941	20.6012	20.2233	21.2449	20.3918	19.8899		6	6	6	0.165347	0.914474	0.230686	O18335	By MS/MS	By matching	By matching	By MS/MS		By matching
Rab8	20.4068	18.6671	19.3183	21.463	19.5302	21.1677		2	1	1	0	1	0	O18338;M9NEE8				By MS/MS	By matching	By MS/MS
SelD	24.5102	25.1809	24.779	25.2251	23.3411	24.9581		4	4	4	0.184723	0.907383	0.31525	O18373	By matching	By matching	By MS/MS	By MS/MS	By MS/MS	By MS/MS
scu	22.4759	23.4728	23.2131	23.4702	21.7112	23.2495		7	7	7	0.140476	0.913631	0.243633	O18404	By MS/MS	By MS/MS	By MS/MS	By MS/MS	By MS/MS	By MS/MS
Rpt6;Rpt6R	23.9474	25.6387	25.2039	25.6829	25.4065	25.4008		13	13	12	0.420159	0.792243	-0.566749	O18413;Q9VA54	By MS/MS	By MS/MS	By MS/MS	By MS/MS	By MS/MS	By MS/MS
SmD3	24.9399	19.1124	19.3312	23.3814	23.3843	22.8286		3	3	3	0	1	0	O44437	By MS/MS			By matching	By MS/MS	By MS/MS
png	19.4558	18.9391	22.9169	24.1807	22.7898	24.721		5	5	5	0	1	0	O46308			By MS/MS	By MS/MS	By MS/MS	By MS/MS
Dbp80	21.783	22.3409	23.0275	23.1981	22.2771	24.1597		14	14	14	0.54888	0.693502	-0.827822	O61305;Q5LK13;L7EEU0;L7EFC0;Q5LK12;L7EGI4	By matching	By MS/MS	By MS/MS	By MS/MS	By MS/MS	By MS/MS
pen	20.4882	20.0596	18.8947	21.3741	22.7219	20.8852		9	9	9	0	1	0	O61345	By MS/MS			By matching	By MS/MS	By matching
Mkk4	18.7608	19.0705	21.8259	23.2203	21.6769	23.0126		8	8	8	0	1	0	O61444			By MS/MS	By MS/MS	By matching	By MS/MS
lic	26.3997	26.7735	27.2819	27.8564	26.5958	28.3183		24	24	24	0.56244	0.696656	-0.771796	O62602	By MS/MS	By MS/MS	By MS/MS	By MS/MS	By MS/MS	By MS/MS
PyK	30.1394	29.5527	30.3171	29.5968	29.237	29.6889		34	34	34	0.809283	0.789018	0.495537	O62619-2;O62619	By MS/MS	By MS/MS	By MS/MS	By MS/MS	By MS/MS	By MS/MS
beta'Cop	27.6895	26.1312	26.3137	26.487	26.0413	27.3281		30	30	30	0.05119	0.981415	0.0927054	O62621	By MS/MS	By MS/MS	By MS/MS	By MS/MS	By MS/MS	By MS/MS
ssx	21.7916	22.0232	21.4725	19.4629	19.3306	19.5726		2	2	2	2.83757	0.1305	2.30705	Q8IH14;O76876	By MS/MS	By MS/MS	By MS/MS
ATPsynE	22.0518	20.2156	22.1587	20.7453	24.2954	23.0056		1	1	1	0.411798	0.629226	-1.20673	O77134	By matching	By matching	By MS/MS	By matching	By MS/MS	By MS/MS
eIF3-S6	25.6539	25.855	25.7484	25.9179	26.3445	25.8327		17	17	17	0.671777	0.90773	-0.279276	O77410	By MS/MS	By MS/MS	By MS/MS	By MS/MS	By MS/MS	By MS/MS
SkpA	22.113	19.416	22.4184	23.1934	22.2523	22.8145		8	8	8	0.572429	0.522625	-1.43762	O77430	By matching		By MS/MS	By MS/MS	By MS/MS	By MS/MS
Inos	22.8439	22.9372	23.3058	22.0556	21.9258	23.2505		4	4	4	0.556852	0.772078	0.618341	O97477	By MS/MS	By MS/MS	By MS/MS	By matching	By matching	By MS/MS
His1:CG33807;His1:CG33861;His1;His1:CG33801;His1:CG33834	24.0369	21.1912	21.9744	18.9158	25.6706	23.9821		11	11	11	0.0702022	0.91798	-0.455333	Q4ABD8;Q4AB54;P02255;Q4ABE3;Q4AB94	By MS/MS	By matching	By matching		By MS/MS	By MS/MS
His2B	25.0038	19.249	18.4821	21.0438	26.498	21.4835		8	8	8	0	1	0	P02283	By MS/MS			By matching	By MS/MS	By matching
Hsp26	27.1201	26.6527	27.8631	30.585	29.2721	29.1391		17	17	17	1.81111	0.184286	-2.45345	X2JGG6;P02517	By MS/MS	By MS/MS	By MS/MS	By MS/MS	By MS/MS	By MS/MS
Hsp27	27.5514	27.791	27.4825	29.916	28.6671	29.1117		20	20	20	1.39768	0.400727	-1.62329	X2JC82;P02518	By MS/MS	By MS/MS	By MS/MS	By MS/MS	By MS/MS	By MS/MS
Act42A	23.861	20.6876	21.9226	24.2909	21.1326	22.9506		22	2	2	0.186292	0.829071	-0.634299	P02572	By MS/MS	By matching	By matching	By MS/MS	By matching	By MS/MS
Hsp70Bbb;Hsp70Bb;Hsp70Bc;Hsp70Ba;Hsp70Aa;Hsp70Ab	24.8126	20.3626	24.773	27.24	26.6398	25.8952		5	2	1	0.825375	0.240195	-3.27556	Q9VG58;Q9BIS2;Q9BIR7;Q8INI8;P82910;P02825	By MS/MS	By matching	By MS/MS	By MS/MS	By MS/MS	By MS/MS
Yp1	27.9668	28.0479	26.6553	28.4969	26.5871	27.7713		16	15	15	0.0289107	0.978366	-0.0617867	X2JD55;P02843	By MS/MS	By MS/MS	By MS/MS	By MS/MS	By MS/MS	By MS/MS
Yp2	28.4762	28.695	27.2049	28.9043	27.0744	27.9778		18	18	17	0.069427	0.973562	0.139854	X2JB25;P02844	By MS/MS	By MS/MS	By MS/MS	By MS/MS	By MS/MS	By MS/MS
RpII215	19.4356	19.2105	18.5526	20.6986	21.0954	20.5015		30	30	29	0	1	0	P04052				By matching	By MS/MS	By MS/MS
Su(var)205	20.1292	21.4239	21.3882	22.0782	21.3145	22.4639		2	2	2	0.818274	0.623345	-0.971771	P05205	By matching	By MS/MS	By MS/MS	By MS/MS	By MS/MS	By MS/MS
RpLP2	23.246	23.9939	23.1064	23.99	25.2351	23.5651		5	5	5	0.608177	0.692054	-0.814619	P05389	By MS/MS	By MS/MS	By MS/MS	By MS/MS	By MS/MS	By MS/MS
r	26.5884	26.5685	26.4628	26.9763	26.6517	27.5007		56	56	56	0.75391	0.793799	-0.503029	X2JFG0;P05990	By MS/MS	By MS/MS	By MS/MS	By MS/MS	By MS/MS	By MS/MS
alphaTub84D;alphaTub84B	28.0771	28.1339	29.309	29.0901	28.7307	29.0114		25	25	9	0.407653	0.848065	-0.437365	P06605;P06603	By MS/MS	By MS/MS	By MS/MS	By MS/MS	By MS/MS	By MS/MS
alphaTub67C	26.4129	27.4289	28.2805	28.983	28.14	29.1162		23	22	22	0.961519	0.481961	-1.37229	P06606	By MS/MS	By MS/MS	By MS/MS	By MS/MS	By MS/MS	By MS/MS
Yp3	28.9176	29.1362	27.5823	29.5728	27.7523	28.2819		18	18	18	0.00434871	0.996758	0.00966136	X2JEX8;P06607	By MS/MS	By MS/MS	By MS/MS	By MS/MS	By MS/MS	By MS/MS
Cp36	22.7716	22.7771	21.929	19.3399	20.7591	21.7921		7	7	7	0.976682	0.393609	1.86218	P07182	By MS/MS	By MS/MS	By MS/MS		By MS/MS	By MS/MS
Cp19	22.6652	21.7381	22.2922	21.4553	20.0359	20.1193		7	7	7	1.34438	0.379163	1.69498	P07186	By MS/MS	By MS/MS	By MS/MS	By MS/MS	By matching
Gapdh1	20.9602	21.9665	21.909	18.8822	21.8352	22.3809		10	2	2	0.184662	0.847878	0.579095	P07486	By matching	By matching	By MS/MS	By matching	By matching	By MS/MS
Cg25C	29.3205	27.8326	24.4387	25.3789	25.0593	25.5977		11	11	11	0.484076	0.49439	1.85194	P08120	By MS/MS	By MS/MS	By MS/MS	By MS/MS	By MS/MS	By MS/MS
betaTub60D	20.5393	21.4048	22.3809	19.4058	21.8175	19.7798		15	1	1	0.52106	0.623607	1.10736	P08841	By matching	By MS/MS	By MS/MS	By matching	By MS/MS	By matching
RpL4	25.9819	21.4469	24.1274	23.5988	27.2513	24.5201		34	34	34	0.300562	0.666037	-1.27134	P09180	By MS/MS	By MS/MS	By MS/MS	By MS/MS	By MS/MS	By MS/MS
Ccdc56	22.7172	22.4305	22.7023	23.6167	23.3487	24.2746		3	3	3	1.36786	0.507602	-1.13001	P0DKM0	By matching	By MS/MS	By MS/MS	By matching	By MS/MS	By MS/MS
Act5C	31.5536	29.7879	29.91	29.814	29.6241	29.2069		23	23	1	0.580043	0.684223	0.868792	X2JCP8;P10987	By MS/MS	By MS/MS	By MS/MS	By MS/MS	By MS/MS	By MS/MS
LanB1	29.6245	27.5137	22.8249	24.6294	23.6195	23.9531		44	44	44	0.486504	0.421308	2.587	P11046	By MS/MS	By MS/MS	By MS/MS	By MS/MS	By MS/MS	By MS/MS
Pp1-87B;Pp1alpha-96A;Pp1-13C	18.9386	23.8848	23.0614	22.5127	23.0351	21.7668		5	5	5	0.103496	0.903729	-0.476569	P12982;A0A0B4KHS9;P48461;Q05547		By MS/MS	By matching	By matching	By MS/MS	By matching
EF2	25.49	26.8956	26.3805	26.2422	25.5385	27.4716		27	27	27	0.081495	0.964229	-0.162051	P13060	By MS/MS	By MS/MS	By MS/MS	By MS/MS	By MS/MS	By MS/MS
LanB2	30.1955	28.2827	24.6389	26.3749	25.6958	25.661		42	42	42	0.413886	0.523323	1.79514	X2JAW6;P15215	By MS/MS	By MS/MS	By MS/MS	By MS/MS	By MS/MS	By MS/MS
Cat	25.2644	26.9745	26.7189	26.2547	24.2912	24.0963		11	11	11	0.748357	0.497519	1.43856	P17336	By MS/MS	By MS/MS	By MS/MS	By MS/MS	By MS/MS	By MS/MS
RpS17	27.0739	24.9535	28.4149	27.8815	28.5452	27.3174		11	11	11	0.406219	0.667152	-1.10061	P17704	By MS/MS	By MS/MS	By MS/MS	By MS/MS	By MS/MS	By MS/MS
Prosalpha3	22.0159	23.8813	22.4052	24.2752	24.4487	24.4518		6	6	6	0.99081	0.429964	-1.6244	P18053	By MS/MS	By MS/MS	By MS/MS	By MS/MS	By MS/MS	By MS/MS
RpL40;Ubi-p5E;Ubi-p63E	27.8573	19.8512	25.1009	19.1947	23.3511	26.5767		7	2	2	0.143532	0.77075	1.22894	Q7JYK1;P18101;Q9W418;A4V1F9;P0CG69;R9PY16	By MS/MS	By matching	By MS/MS	By MS/MS	By MS/MS	By MS/MS
2019-12-01	26.9784	25.9906	26.6978	26.7471	24.1999	25.9614		39	39	39	0.456622	0.682558	0.919391	P18169;P18171;M9NEY9;M9NEA7;M9NG31;P18170	By MS/MS	By MS/MS	By MS/MS	By MS/MS	By MS/MS	By MS/MS
Rm62;Rm62-RE	26.7679	18.343	24.6948	24.3438	26.5117	24.8235		33	30	30	0.28029	0.603692	-1.95777	P19109;E1JJ68;C7LAE4;P19109-3;P19109-4;P19109-2;A0A0B4K624;A0A0B4K6A3;A0A0B4K6K1;A0A0B4K6T7	By MS/MS		By MS/MS	By MS/MS	By MS/MS	By MS/MS
RpI135	20.9219	20.2381	20.3288	21.4151	23.5524	23.7687		21	21	21	0	1	0	P20028	By MS/MS			By matching	By MS/MS	By MS/MS
Tbp	18.6007	18.2064	17.6837	20.8993	21.497	22.515		1	1	1	0	1	0	P20227				By MS/MS	By MS/MS	By MS/MS
GstD1	26.8013	26.5159	25.2018	26.5274	23.6912	24.1812		7	7	7	0.583461	0.539241	1.37307	P20432	By MS/MS	By MS/MS	By MS/MS	By MS/MS	By MS/MS	By MS/MS
pAbp	26.8606	25.6588	27.1434	25.3868	27.1171	25.0391		31	31	31	0.371132	0.758034	0.706566	P21187	By MS/MS	By MS/MS	By MS/MS	By MS/MS	By MS/MS	By MS/MS
sina	28.0591	25.7274	26.1103	26.0072	24.3584	25.7538		9	9	9	0.628203	0.568299	1.25911	X2JB60;P21461	By MS/MS	By MS/MS	By MS/MS	By MS/MS	By MS/MS	By MS/MS
SdhB	25.6221	22.9591	24.6005	25.1015	24.1546	24.6768		12	12	12	0.10545	0.927109	-0.250397	P21914	By MS/MS	By MS/MS	By MS/MS	By MS/MS	By MS/MS	By MS/MS
Prosalpha4	21.936	24.103	25.1686	23.7929	24.3117	24.8411		6	6	6	0.213623	0.84428	-0.579361	P22769	By MS/MS	By MS/MS	By MS/MS	By MS/MS	By MS/MS	By MS/MS
me31B	28.0962	26.061	28.7707	28.2942	28.3209	28.9896		36	36	36	0.409965	0.691987	-0.892202	P23128;P23128-2	By MS/MS	By MS/MS	By MS/MS	By MS/MS	By MS/MS	By MS/MS
nos	19.2352	19.9169	19.5464	21.2298	21.2856	21.2439		11	11	2	0	1	0	P25724				By matching	By MS/MS	By MS/MS
Aats-glupro	25.9858	24.929	24.3403	24.6661	25.4242	24.9411		41	41	41	0.0469279	0.982142	0.0745583	P28668;P28668-2	By MS/MS	By MS/MS	By MS/MS	By MS/MS	By MS/MS	By MS/MS
RpS6	24.5943	21.6073	23.052	22.368	26.1227	22.5783		15	15	15	0.149941	0.848334	-0.605143	P29327;Q95TP9	By MS/MS	By MS/MS	By MS/MS	By MS/MS	By MS/MS	By MS/MS
Tpi	23.0103	19.8171	20.877	22.9248	22.3811	19.4114		2	2	2	0.082832	0.914585	-0.337697	P29613;P29613-1	By MS/MS		By matching	By MS/MS	By MS/MS	By matching
Chc	25.8982	26.8429	25.8754	25.7964	26.1156	25.3075		22	22	22	0.508487	0.828722	0.465655	X2JC31;P29742	By MS/MS	By MS/MS	By MS/MS	By MS/MS	By MS/MS	By MS/MS
RpL7	25.3422	24.6455	23.7863	22.5688	26.9829	22.0789		18	18	18	0.15657	0.835836	0.714468	X2J5G6;P32100	By MS/MS	By MS/MS	By MS/MS	By MS/MS	By MS/MS	By matching
128up	21.8113	20.5944	19.524	20.1211	23.5455	19.4589		5	5	5	0.097862	0.907051	-0.398604	P32234	By MS/MS	By MS/MS	By matching		By MS/MS	By matching
Dhod	23.1793	22.5627	24.4403	25.7735	24.4862	25.41		16	16	16	1.22127	0.383627	-1.82914	P32748	By MS/MS	By MS/MS	By MS/MS	By MS/MS	By MS/MS	By MS/MS
lds	21.5649	18.8563	20.6077	23.3888	20.6325	22.6903		17	17	17	0	1	0	P34739	By MS/MS			By MS/MS	By matching	By MS/MS
blw	27.8018	28.3521	28.5252	28.4905	28.8539	28.1424		28	28	28	0.376894	0.908041	-0.269193	P35381	By MS/MS	By MS/MS	By MS/MS	By MS/MS	By MS/MS	By MS/MS
RpL19	25.6967	23.4102	25.0091	24.598	26.6824	24.2686		15	15	15	0.178713	0.868653	-0.477681	P36241	By MS/MS	By MS/MS	By MS/MS	By MS/MS	By MS/MS	By MS/MS
sta	28.2624	27.7255	28.3922	26.8195	26.8888	26.9878		15	15	15	1.66504	0.487697	1.22801	X2JC80;P38979-2;P38979	By MS/MS	By MS/MS	By MS/MS	By MS/MS	By MS/MS	By MS/MS
Prosalpha2	20.8124	18.4387	21.105	21.2007	23.0309	22.1587		1	1	1	0.896549	0.379373	-2.01145	P40301	By matching		By MS/MS	By MS/MS	By MS/MS	By MS/MS
Prosbeta6	21.1516	19.6441	22.4984	22.1799	22.9015	22.3237		4	4	4	0	1	0	P40304			By MS/MS	By matching	By MS/MS	By matching
rl;rl-RA	22.8965	21.7464	23.3991	21.6851	19.3718	23.1083		8	8	8	0.438977	0.620581	1.2923	P40417;P40417-2;A8Y4W5;P40417-1	By MS/MS	By matching	By matching	By MS/MS		By MS/MS
RpS4	27.6816	27.055	28.0628	28.1264	29.3399	27.4985		17	17	17	0.490591	0.739143	-0.721814	X2JGM9;P41042	By MS/MS	By MS/MS	By MS/MS	By MS/MS	By MS/MS	By MS/MS
RpL18A	26.2819	25.0802	24.9325	23.712	28.0449	24.0584		14	14	14	0.0356851	0.976294	0.159782	P41093	By MS/MS	By MS/MS	By MS/MS	By MS/MS	By MS/MS	By MS/MS
RpS18	29.1189	29.0056	30.2596	30.1316	30.023	29.4882		21	21	21	0.37804	0.855106	-0.419558	P41094	By MS/MS	By MS/MS	By MS/MS	By MS/MS	By MS/MS	By MS/MS
snf	26.1913	22.4266	21.1876	21.931	19.1831	19.1932		3	3	3	0.791689	0.265818	3.16607	P43332	By MS/MS	By MS/MS	By MS/MS	By MS/MS	By matching	By matching
betaCop	23.1543	23.513	24.0278	24.6356	23.1589	25.3529		17	17	17	0.474692	0.700212	-0.817424	P45437	By MS/MS	By MS/MS	By MS/MS	By MS/MS	By MS/MS	By MS/MS
tsr	22.2846	24.8725	22.7867	23.4312	19.6708	19.5844		4	4	4	0.711138	0.381405	2.41913	P45594	By MS/MS	By MS/MS	By MS/MS	By MS/MS
RpL7A	26.0174	24.8923	24.7663	25.1881	27.2538	24.3131		20	20	20	0.134272	0.910245	-0.359635	X2JCS6;P46223	By MS/MS	By MS/MS	By MS/MS	By MS/MS	By MS/MS	By MS/MS
dhd	29.412	26.2902	28.7396	29.3882	28.0332	29.5238		9	9	9	0.309782	0.745882	-0.834496	X2JDR5;P47938	By MS/MS	By MS/MS	By MS/MS	By MS/MS	By MS/MS	By MS/MS
RpL23	29.3688	29.5352	30.3764	29.3115	29.6442	29.3795		9	9	9	0.374107	0.907084	0.315093	P48159	By MS/MS	By MS/MS	By MS/MS	By MS/MS	By MS/MS	By MS/MS
RpS25	28.9407	25.5011	29.9201	29.3045	29.7175	32.0422		6	6	6	0.612288	0.414085	-2.23411	P48588	By MS/MS	By MS/MS	By MS/MS	By MS/MS	By MS/MS	By MS/MS
RnrL	24.9131	23.1316	23.1115	25.8929	23.9849	25.7283		16	16	16	0.802906	0.485279	-1.48333	P48591	By MS/MS	By MS/MS	By MS/MS	By MS/MS	By MS/MS	By MS/MS
RpL36	24.0599	22.8976	23.8686	24.4516	26.8221	24.4723		8	8	8	0.793802	0.469039	-1.63998	X2JC35;P49630	By MS/MS	By MS/MS	By MS/MS	By MS/MS	By MS/MS	By MS/MS
RpL9	25.7675	27.0344	27.0607	26.9803	28.5004	27.564		14	14	14	0.796606	0.596514	-1.06066	X2JDU0;P50882	By MS/MS	By MS/MS	By MS/MS	By MS/MS	By MS/MS	By MS/MS
RpL22	28.4843	27.7385	28.1581	28.4049	29.0419	28.591		25	25	24	0.893332	0.770807	-0.552317	P50887	By MS/MS	By MS/MS	By MS/MS	By MS/MS	By MS/MS	By MS/MS
Pgi	22.4257	22.974	21.7833	22.6363	21.3914	23.2862		5	5	4	0.0220156	0.981018	-0.0436503	P52029	By MS/MS	By MS/MS	By MS/MS	By MS/MS	By MS/MS	By matching
Pfk	24.4919	24.2635	24.7226	24.846	23.7605	26.0446		20	20	20	0.210425	0.896516	-0.391037	P52034-3;P52034;A0A0B4K7L1;P52034-2;A0A0B4KFI7	By MS/MS	By MS/MS	By MS/MS	By MS/MS	By MS/MS	By MS/MS
Pen	25.5659	18.6699	25.6532	24.669	24.6439	24.9807		15	15	15	0.228647	0.682359	-1.46825	P52295	By MS/MS		By MS/MS	By MS/MS	By MS/MS	By MS/MS
polo	21.4455	22.6739	22.9836	23.4437	21.9274	23.3286		8	8	8	0.322645	0.820919	-0.532192	P52304	By matching	By MS/MS	By MS/MS	By MS/MS	By MS/MS	By MS/MS
RfC4	24.6005	24.3286	24.0065	24.8663	23.8872	24.0546		14	14	14	0.0409397	0.979268	0.0425116	P53034	By MS/MS	By MS/MS	By MS/MS	By MS/MS	By MS/MS	By MS/MS
Act57B	27.5107	24.8983	24.9393	24.822	26.79	24.4708		20	4	2	0.13818	0.900302	0.421836	P53501	By MS/MS	By MS/MS	By MS/MS	By MS/MS	By MS/MS	By MS/MS
DNApol-delta	18.5595	20.5266	20.9534	21.582	19.676	21.9419		7	7	7	0.444151	0.662615	-1.05346	P54358		By MS/MS	By MS/MS	By MS/MS	By matching	By MS/MS
Gdh	21.5705	22.5511	22.2241	23.4817	21.932	23.4073		11	11	11	0.60931	0.683529	-0.825102	P54385-2;P54385;A0A0C4DHE7;Q8IMY1	By matching	By MS/MS	By MS/MS	By MS/MS	By MS/MS	By MS/MS
FK506-bp1	24.9126	23.5839	21.2203	22.77	25.5763	20.984		16	16	16	0.0250444	0.980442	0.12887	P54397	By MS/MS	By MS/MS	By matching	By MS/MS	By MS/MS	By matching
mtSSB	23.6398	23.2716	20.5713	21.5645	19.0367	19.9621		10	10	10	0.866802	0.351164	2.30644	P54622	By MS/MS	By MS/MS	By MS/MS	By MS/MS	By MS/MS	By MS/MS
RpS20	29.9832	26.7056	30.6388	30.1032	29.9682	30.7002		10	10	10	0.350682	0.668978	-1.14805	P55828	By MS/MS	By MS/MS	By MS/MS	By MS/MS	By MS/MS	By MS/MS
RpS3A	30.1852	30.1982	30.8924	29.9057	30.4542	29.1938		20	20	6	0.573278	0.775624	0.574012	P55830	By MS/MS	By MS/MS	By MS/MS	By MS/MS	By MS/MS	By MS/MS
RpL14	25.2937	23.9432	23.5035	24.4774	27.486	23.9447		13	13	13	0.342302	0.683266	-1.0559	P55841	By MS/MS	By MS/MS	By MS/MS	By MS/MS	By MS/MS	By MS/MS
eIF6	21.37	21.4879	19.1575	20.7631	22.2122	20.961		3	3	3	0.286567	0.787216	-0.640316	P56538	By matching	By MS/MS		By MS/MS	By MS/MS	By MS/MS
His2A:CG33859;His2A;His2Av	25.0991	19.2256	23.4614	24.2812	28.5607	25.96		3	3	3	0.769231	0.243222	-3.67192	Q4AB57;P84051;A0A0B4KH25;P08985	By MS/MS		By matching	By matching	By MS/MS	By MS/MS
14-3-3epsilon	24.306	25.0412	24.703	24.5258	23.563	23.1654		15	15	13	0.87654	0.630138	0.931978	P92177-4;P92177-1;P92177-2;P92177	By MS/MS	By MS/MS	By MS/MS	By MS/MS	By MS/MS	By MS/MS
yl	27.3356	25.2246	27.1758	26.2843	26.6132	28.0363		44	44	3	0.174036	0.894838	-0.399259	P98163	By MS/MS	By MS/MS	By MS/MS	By MS/MS	By MS/MS	By MS/MS
LanA	30.1853	28.2023	24.3983	26.555	25.6341	25.9701		83	83	83	0.336861	0.626298	1.54225	Q00174	By MS/MS	By MS/MS	By MS/MS	By MS/MS	By MS/MS	By MS/MS
beta-Spec	23.8628	17.6206	18.9036	19.1239	20.4457	20.7251		8	8	8	0.00489934	0.992166	0.0307757	Q00963;M9PF16;M9PHG4	By MS/MS	By matching	By matching		By MS/MS
Rbp1	25.5647	24.6244	23.119	23.9172	23.4628	22.8587		5	5	1	0.541828	0.648408	1.02317	Q02427-1;Q02427	By MS/MS	By MS/MS	By matching	By MS/MS	By MS/MS	By matching
hts	22.7309	21.4688	23.4081	24.0367	22.6484	24.026		16	16	16	0.632254	0.621564	-1.03445	Q02645	By MS/MS	By MS/MS	By MS/MS	By MS/MS	By MS/MS	By MS/MS
RpS13	26.1045	25.8352	26.4093	26.6667	28.3103	26.2388		12	12	12	0.574572	0.666737	-0.955608	X2J950;Q03334	By MS/MS	By MS/MS	By MS/MS	By MS/MS	By MS/MS	By MS/MS
Ssrp	22.7682	27.0744	23.678	22.7204	19.1957	22.7793		15	15	15	0.764663	0.270491	2.94171	Q05344	By MS/MS	By MS/MS	By matching	By MS/MS		By MS/MS
Vm34Ca	22.7455	22.0501	19.8357	20.1271	17.8514	20.6154		1	1	1	0.756479	0.409582	2.01247	Q06521	By MS/MS	By MS/MS	By MS/MS
Ugt	23.9979	23.2149	23.7742	22.7321	21.7432	23.7373		10	10	10	0.610735	0.66342	0.924805	Q09332	By MS/MS	By MS/MS	By MS/MS	By MS/MS	By MS/MS	By MS/MS
Mpcp	22.53	25.1288	23.3572	23.7183	23.6518	22.0792		12	12	12	0.214931	0.846667	0.522202	Q0E8E8	By matching	By MS/MS	By MS/MS	By MS/MS	By MS/MS	By MS/MS
CG3689	25.339	21.5826	21.9006	21.9435	21.0965	21.524		8	8	8	0.444793	0.574852	1.4194	Q9VSY2;Q0E8G6	By MS/MS	By matching	By matching	By matching	By MS/MS	By matching
eIF2B-delta	22.4608	24.4491	23.8872	22.6782	23.3839	23.2562		12	12	12	0.300345	0.844751	0.492934	Q0E8X6;Q9W1Q8	By MS/MS	By MS/MS	By MS/MS	By MS/MS	By MS/MS	By MS/MS
muskelin	24.6185	23.0538	21.9632	23.0626	20.8933	23.9211		12	12	12	0.188742	0.845487	0.586138	Q0E9A5;A0A0B4KFH1	By MS/MS	By MS/MS	By MS/MS	By MS/MS	By matching	By MS/MS
RpS11	25.9906	21.8311	26.5235	25.6678	28.3562	25.681		15	15	15	0.429269	0.509733	-1.78659	Q0E9B6;A1Z8U9	By MS/MS	By MS/MS	By MS/MS	By MS/MS	By MS/MS	By MS/MS
PCB	24.7423	24.9967	25.9785	25.867	24.3322	26.3825		25	25	25	0.14615	0.913735	-0.288043	Q7KN97;Q0E9E2	By MS/MS	By MS/MS	By MS/MS	By MS/MS	By MS/MS	By MS/MS
Imp	25.7988	25.0421	25.6373	26.0212	26.2721	25.9741		23	23	23	0.968282	0.763805	-0.596395	Q0KHU2;Q9VZ69;E1JJM0;M9NF14;Q8IR99	By MS/MS	By MS/MS	By MS/MS	By MS/MS	By MS/MS	By MS/MS
CG7834	22.3187	22.7342	22.6659	21.7765	21.609	21.8533		9	9	9	2.00507	0.623686	0.826697	Q0KHZ6	By MS/MS	By matching	By MS/MS	By matching	By MS/MS	By matching
Hat1	20.507	22.5683	21.4574	22.3701	20.9651	21.8691		3	3	3	0.111042	0.936161	-0.223836	Q0KIB3	By MS/MS	By matching	By MS/MS	By MS/MS	By MS/MS	By MS/MS
Ank	25.912	19.4541	19.506	25.7252	24.6752	22.1308		7	7	6	0	1	0	Q0KIE7	By MS/MS			By MS/MS	By MS/MS	By matching
mtrm	23.2761	22.9199	23.5676	24.4746	23.1159	24.4859		7	7	7	0.645266	0.698313	-0.770915	Q23973	By MS/MS	By matching	By MS/MS	By MS/MS	By MS/MS	By MS/MS
DnaJ-1	22.6382	22.63	24.0239	24.5387	23.3655	23.9606		11	11	11	0.666089	0.675246	-0.857569	Q53ZT0;Q24133	By matching	By matching	By MS/MS	By MS/MS	By MS/MS	By MS/MS
RpL29	27.3833	24.8852	28.0816	25.8786	26.6064	30.4295		4	4	4	0.189051	0.789045	-0.854829	Q24154	By MS/MS	By MS/MS	By MS/MS	By MS/MS	By MS/MS	By MS/MS
RpS5a	28.6603	27.9579	28.4028	28.0722	28.1753	28.0482		14	14	5	0.444179	0.913619	0.241783	X2JKU5;Q24186	By MS/MS	By MS/MS	By MS/MS	By MS/MS	By MS/MS	By MS/MS
AP-1-2beta	20.0893	18.9739	18.4939	19.4756	19.5189	25.1464		19	19	19	0	1	0	Q24253				By matching	By matching	By MS/MS
Dsor1	21.5991	21.4415	23.0598	23.0393	21.4706	23.6004		7	7	7	0.335902	0.769214	-0.669952	Q24324;X2JAZ3	By MS/MS	By matching	By MS/MS	By MS/MS	By MS/MS	By MS/MS
Oscp	22.7225	22.4285	22.6969	22.1236	25.5195	22.0987		6	6	6	0.197417	0.835051	-0.631313	Q24439	By MS/MS	By matching	By MS/MS	By matching	By MS/MS	By matching
Rbf	19.239	19.3073	19.6949	20.5975	18.9843	21.2365		3	3	3	0	1	0	Q24472				By MS/MS	By matching	By MS/MS
RpA-70	23.3956	21.2768	21.4101	24.1871	23.3033	23.9567		14	14	14	0.971814	0.40513	-1.78819	Q24492	By MS/MS	By matching	By matching	By MS/MS	By MS/MS	By MS/MS
betaTub56D	29.2602	29.1647	30.7938	30.448	29.7478	30.7425		25	25	8	0.386924	0.787316	-0.573222	Q24560;A1ZBL0	By MS/MS	By MS/MS	By MS/MS	By MS/MS	By MS/MS	By MS/MS
sesB	28.155	28.2357	29.2062	29.5392	30.2634	29.7319		25	25	25	1.41027	0.472118	-1.31254	X2JB48;Q26365-2;Q26365	By MS/MS	By MS/MS	By MS/MS	By MS/MS	By MS/MS	By MS/MS
l(2)tid;l(2)tid-RA	23.3231	23.9711	25.1516	24.2318	23.3262	24.6211		12	12	1	0.0458558	0.977169	0.0888767	Q27237;D3DN23;Q7KVH7;Q27237-2	By MS/MS	By MS/MS	By MS/MS	By MS/MS	By MS/MS	By MS/MS
Hel25E	23.9501	24.2598	24.8118	24.0337	23.8003	24.5175		11	11	11	0.271455	0.912311	0.223389	Q27268;M9PC90	By MS/MS	By MS/MS	By MS/MS	By MS/MS	By MS/MS	By MS/MS
spn-A	18.4812	19.2024	20.077	21.7752	20.8586	21.7246		6	6	6	0	1	0	Q27297;Q27297-2				By MS/MS	By MS/MS	By MS/MS
ERp60	22.2749	22.4436	21.451	20.982	19.7084	21.7355		2	2	2	0.802033	0.526968	1.24784	Q3YMU0	By MS/MS	By matching	By matching	By matching		By MS/MS
fax	18.8724	18.9503	20.5029	21.0661	20.5466	21.3917		2	2	2	0	1	0	Q59E30;Q95RI5;M9PFH6;M9PFW1;Q59E29;Q86BI4			By MS/MS	By matching	By MS/MS	By MS/MS
Cul4	21.5011	22.1987	22.8709	23.4948	22.7341	23.822		12	12	12	1.05523	0.524851	-1.16007	Q5BI50	By matching	By MS/MS	By MS/MS	By MS/MS	By MS/MS	By MS/MS
CG17486	19.3285	19.265	19.5394	21.0645	20.6718	21.6487		2	2	2	0	1	0	Q5LJP9				By matching	By matching	By MS/MS
CG34228	19.0808	18.6641	22.2871	23.1326	22.4976	23.1102		4	4	4	0	1	0	Q6IGN6			By MS/MS	By matching	By matching	By MS/MS
pgant5	20.5234	19.8377	17.9736	22.0239	21.0517	22.1802		6	6	6	0	1	0	Q6WV17;Q6WV17-2				By matching	By MS/MS	By MS/MS
CG6543	21.6803	22.5661	22.0718	24.2669	22.4968	24.3325		9	9	9	0.990797	0.435652	-1.59264	Q7JR58	By matching	By matching	By MS/MS	By MS/MS	By MS/MS	By MS/MS
CG5726	20.8067	21.319	20.8761	19.8692	16.1053	19.9623		38	38	38	0.691745	0.376333	2.35501	Q7JRH5	By MS/MS	By MS/MS	By MS/MS		By MS/MS	By MS/MS
EloC	24.4691	19.1993	22.5131	23.6907	20.3835	22.3477		9	9	9	0.0144705	0.978797	-0.0801862	Q7JWD6	By MS/MS		By MS/MS	By MS/MS	By matching	By MS/MS
Etf-QO	19.228	21.3185	20.5363	18.4324	18.8456	19.1087		1	1	1	0.946833	0.4658	1.56536	Q7JWF1	By matching	By MS/MS	By matching
Roc2	19.9586	21.7944	19.6144	22.941	21.2741	23.9272		3	3	3	1.02568	0.290857	-2.25832	Q7JWH5	By matching	By MS/MS		By MS/MS	By MS/MS	By MS/MS
Swim	28.7883	20.6245	23.3457	24.4548	21.9685	23.9901		14	14	14	0.107253	0.856202	0.781757	Q7JWQ7	By MS/MS	By MS/MS	By matching	By MS/MS	By MS/MS	By MS/MS
L	20.2742	20.4899	20.8728	21.9094	19.7878	19.0665		3	3	3	0.114756	0.911906	0.291112	Q7JXA2	By MS/MS	By MS/MS	By MS/MS	By MS/MS	By MS/MS	By matching
P32	23.4312	23.127	22.152	22.5765	21.3051	21.6234		3	3	3	0.919088	0.574095	1.06839	Q7JXC4	By MS/MS	By MS/MS	By MS/MS	By MS/MS	By matching	By matching
Eb1	19.6585	20.8599	19.6785	22.6986	20.7761	21.2993		8	8	8	0	1	0	Q9XZ57;Q7JZD3;A1Z6P3				By MS/MS	By MS/MS	By matching
Rpb5	21.2909	18.6021	21.1051	22.1919	22.4074	21.6446		3	3	3	0.757466	0.461724	-1.74855	Q7JZF5	By MS/MS		By MS/MS	By MS/MS	By MS/MS	By MS/MS
Sec61beta	23.3627	22.135	21.0135	21.1076	21.5189	21.5636		3	3	3	0.428987	0.737533	0.77369	Q7JZN0	By MS/MS	By MS/MS	By MS/MS	By MS/MS	By MS/MS	By MS/MS
RpS15	28.3458	28.2388	27.696	26.7098	27.6883	27.0771		11	11	11	1.2079	0.612796	0.935132	Q7JZW2;A1ZAH8	By MS/MS	By MS/MS	By MS/MS	By MS/MS	By MS/MS	By MS/MS
Aats-asp	25.219	23.7703	24.4605	22.8626	24.4904	24.3527		15	15	15	0.360943	0.786854	0.581374	Q7K0E6	By MS/MS	By MS/MS	By MS/MS	By MS/MS	By MS/MS	By MS/MS
CG17754	26.6606	24.6562	26.0628	25.8263	24.6098	25.812		14	14	14	0.200206	0.894765	0.377197	Q86BQ6;X2JE93;Q7K0L2;X2JD28	By MS/MS	By MS/MS	By MS/MS	By MS/MS	By MS/MS	By MS/MS
Ranbp11	20.5532	21.5197	22.111	23.4055	21.7476	24.275		20	20	20	0.889006	0.423098	-1.74805	Q7K0Q2		By matching	By MS/MS	By MS/MS	By MS/MS	By MS/MS
Ctr9	20.955	22.4228	21.3169	20.7421	18.8007	21.7025		7	7	7	0.498305	0.623167	1.14977	Q7K0X3	By matching	By MS/MS	By MS/MS	By matching		By MS/MS
Not3	19.9577	19.322	21.5143	22.2142	22.0498	23.6389		11	11	11	0	1	0	Q7K126			By MS/MS	By MS/MS	By MS/MS	By MS/MS
Prosbeta5	20.1593	21.6524	19.356	22.026	21.8898	22.3701		4	4	4	0.917309	0.412449	-1.70607	Q7K148	By matching	By MS/MS		By matching	By MS/MS	By MS/MS
Rpn13	18.3775	23.3458	23.9737	23.7151	20.5274	23.7119		8	8	1	0.132088	0.847081	-0.752448	Q7K2G1		By MS/MS	By MS/MS	By MS/MS	By MS/MS	By MS/MS
CG3364	19.5521	22.8082	22.0478	23.4969	22.5573	23.1314		5	5	5	0.61504	0.4913	-1.59255	Q7K332		By matching	By MS/MS	By MS/MS	By MS/MS	By matching
DMAP1	23.1522	22.8374	23.5249	23.7314	20.6348	23.2565		5	5	5	0.234779	0.821022	0.630618	Q7K3D8	By MS/MS	By MS/MS	By MS/MS	By MS/MS	By matching	By MS/MS
CT16297	22.9718	23.2009	21.7359	18.6181	19.2536	21.832		8	8	8	1.04045	0.249524	2.73498	Q7K3E2	By MS/MS	By MS/MS	By MS/MS			By MS/MS
CCT8	24.7084	25.82	26.5935	26.8184	26.9135	26.3672		22	22	22	0.688498	0.631229	-0.992399	Q7K3J0	By MS/MS	By MS/MS	By MS/MS	By MS/MS	By MS/MS	By MS/MS
cathD	23.5813	23.2404	25.0251	23.7829	23.0382	25.6603		12	12	12	0.0775873	0.949582	-0.211498	Q7K485	By MS/MS	By matching	By MS/MS	By MS/MS	By MS/MS	By MS/MS
Desat1;Desat2	19.8884	18.8247	20.7094	18.7381	21.4514	20.9403		2	2	2	0	1	0	Q7K4Y0;Q9VG68			By MS/MS	By MS/MS	By MS/MS	By MS/MS
mlt	19.1713	18.9129	19.4311	22.0055	20.6516	23.0198		5	5	5	0	1	0	Q7K549				By MS/MS	By matching	By MS/MS
CG11876	24.7746	21.9536	25.6873	26.2472	25.1599	25.4725		12	12	9	0.501126	0.541888	-1.48806	Q7K5K3	By MS/MS	By matching	By MS/MS	By MS/MS	By MS/MS	By MS/MS
deltaCOP	20.0965	20.625	20.8656	22.2361	22.7479	23.5139		11	11	11	0	1	0	Q7K7G0;Q9W555				By MS/MS	By MS/MS	By MS/MS
Spn42Da	20.9339	22.2818	22.7586	22.1142	21.5677	22.6974		3	3	3	0.0733675	0.970708	-0.134992	Q8MPN5;Q8MPN6;Q8MM39;Q7K8Y3;Q8MPN7;Q8MPN8;Q8MM49;Q7K8Y5	By matching	By MS/MS	By MS/MS	By matching	By matching	By MS/MS
GCS2alpha	21.8137	19.4364	23.8275	23.6998	21.9925	24.2631		14	14	14	0.469015	0.522759	-1.62592	Q7KMM4	By matching		By MS/MS	By MS/MS	By matching	By MS/MS
Rpn9	23.0528	24.0148	23.9692	24.1578	23.7917	23.5248		8	8	8	0.14689	0.96285	-0.14587	Q7KMP8	By MS/MS	By MS/MS	By MS/MS	By MS/MS	By MS/MS	By MS/MS
Rpt1	25.6283	26.438	26.2339	26.8813	26.1169	26.6846		28	28	28	0.619669	0.820894	-0.460899	Q7KMQ0	By MS/MS	By MS/MS	By MS/MS	By MS/MS	By MS/MS	By MS/MS
TER94	24.1728	22.7186	24.7013	23.2631	20.0865	22.9151		17	17	17	0.659581	0.465108	1.77597	Q7KN62;A0A0B4LFZ4;Q7KN62-3;Q7KN62-2	By MS/MS	By MS/MS	By MS/MS	By MS/MS	By MS/MS	By MS/MS
Dp1	19.7162	19.9187	20.1547	22.7724	25.4965	21.803		20	20	20	0	1	0	Q7KN75				By MS/MS	By MS/MS	By MS/MS
wal	24.7971	25.0503	26.1785	25.2564	25.1877	25.391		14	14	14	0.0480862	0.980983	0.0636222	Q7KN94	By MS/MS	By MS/MS	By MS/MS	By MS/MS	By MS/MS	By MS/MS
CG8230	21.5056	21.2196	20.6188	22.3041	18.7294	18.111		3	3	3	0.401503	0.612658	1.39981	Q7KNA0	By MS/MS	By MS/MS	By matching	By MS/MS
CG7208	22.4763	22.0961	22.9121	22.3129	21.6319	24.0265		11	11	11	0.0728369	0.964564	-0.162279	Q7KSE0;Q9VEC4	By MS/MS	By matching	By MS/MS	By matching	By MS/MS	By MS/MS
CG8036	22.8508	23.7967	23.397	24.2631	23.3461	24.0469		12	12	12	0.619801	0.786905	-0.5372	Q7KSU6;Q9VHN7	By MS/MS	By MS/MS	By MS/MS	By MS/MS	By MS/MS	By MS/MS
CG13083-RB	23.0428	21.9591	22.2642	24.3235	18.9829	21.5693		5	5	5	0.180698	0.79467	0.796832	Q7KT36	By MS/MS	By MS/MS	By MS/MS	By MS/MS	By MS/MS	By MS/MS
CG4619	23.3582	20.618	19.7129	19.2341	21.7436	19.3582		16	16	16	0.334551	0.675783	1.11772	Q7KTG0	By MS/MS	By matching	By matching		By MS/MS	By matching
smid	23.4744	24.2026	25.2928	24.4089	23.8932	24.483		24	24	1	0.0359107	0.980769	0.061622	Q7KU82;Q9VS62	By MS/MS	By MS/MS	By MS/MS	By MS/MS	By MS/MS	By MS/MS
l(1)G0334	24.4205	24.8201	25.2038	24.7891	24.7257	24.4209		10	10	10	0.258447	0.943585	0.169595	Q9W4H6;Q7KVX1;Q7YU05	By MS/MS	By MS/MS	By MS/MS	By MS/MS	By MS/MS	By MS/MS
CG17896	23.1117	26.7437	27.6972	24.9037	25.3724	25.8457		10	10	10	0.114969	0.901974	0.476936	Q7KW39-2;Q7KW39	By MS/MS	By MS/MS	By MS/MS	By MS/MS	By MS/MS	By MS/MS
CG17018-RC;CG17018-RD	25.5824	25.4765	27.2063	25.5082	25.5387	26.279		41	41	41	0.188612	0.90687	0.313135	Q9W5Y4;Q7KWH0;Q7KWG9	By MS/MS	By MS/MS	By MS/MS	By MS/MS	By MS/MS	By MS/MS
AGO3	20.5442	19.0816	21.7281	21.2351	21.2295	22.2821		7	7	7	0.556771	0.626191	-1.13094	Q7PLK0;Q7PLK0-2	By matching	By MS/MS	By MS/MS	By MS/MS	By MS/MS	By MS/MS
Marf	19.3987	20.3071	22.2503	22.1526	22.2982	24.566		16	16	16	0.958452	0.292258	-2.35362	Q7YU24;Q7YU24-2	By matching	By MS/MS	By MS/MS	By MS/MS	By MS/MS	By MS/MS
Ppn	30.3855	28.3797	28.4806	26.8442	26.9447	28.3367		63	63	63	0.96213	0.424727	1.70671	Q868Z9;Q868Z9-6;Q868Z9-2;Q868Z9-5	By MS/MS	By MS/MS	By MS/MS	By MS/MS	By MS/MS	By MS/MS
AP-1gamma	19.3186	19.5103	18.6751	21.7656	20.6065	21.4478		7	7	7	0	1	0	Q9W388;Q86B59;Q7KVR7;Q7KVR8				By MS/MS	By MS/MS	By MS/MS
rig	18.0451	18.1926	18.5622	19.0257	19.9725	18.924		2	2	2	0	1	0	Q86BY9				By matching	By MS/MS	By matching
mRpS21	23.6829	22.9002	24.4759	24.0004	23.8706	24.1073		5	5	5	0.243164	0.906675	-0.306422	Q8I0J3	By MS/MS	By MS/MS	By MS/MS	By MS/MS	By MS/MS	By MS/MS
RpS7	29.1008	26.8407	29.2667	28.6586	29.0365	28.3269		18	18	18	0.115872	0.915012	-0.271258	Q8IMI7;Q9VA91	By MS/MS	By MS/MS	By MS/MS	By MS/MS	By MS/MS	By MS/MS
mino	18.8639	20.4397	22.9973	23.948	20.1483	23.9137		14	14	14	0.472956	0.488675	-1.90304	Q8IMM7;Q8IMM8;Q9Y137		By matching	By MS/MS	By MS/MS	By MS/MS	By MS/MS
CG32473-RB;CG32473-RC	18.5929	18.8614	18.7017	22.3519	22.6618	21.3096		6	6	6	0	1	0	Q8INH5;Q8INH6;Q9VFW7				By MS/MS	By MS/MS	By matching
Cul3	23.4251	21.9271	22.7373	24.9827	23.5085	24.4319		27	27	27	1.23984	0.414796	-1.6112	Q9V475;Q8IP45	By MS/MS	By matching	By MS/MS	By MS/MS	By MS/MS	By MS/MS
aret	21.4105	21.6866	24.9343	21.9511	21.9149	24.2629		19	19	19	0.00772742	0.990809	-0.0325267	Q960Z4;Q8IP89;M9PDB0;Q8IP90	By MS/MS	By MS/MS	By MS/MS	By MS/MS	By MS/MS	By MS/MS
Mtpalpha	25.6571	25.8036	25.4342	27.3669	26.7305	26.8843		46	46	1	2.13258	0.4258	-1.3623	Q8IPE8	By MS/MS	By MS/MS	By MS/MS	By MS/MS	By MS/MS	By MS/MS
tzn	24.4629	24.9043	24.9437	25.8007	24.0538	25.2789		14	14	14	0.183469	0.912392	-0.274162	Q9VPB3;Q8IPU3;Q9I7P8	By MS/MS	By MS/MS	By MS/MS	By MS/MS	By MS/MS	By MS/MS
Nup205	21.2677	21.9906	20.3161	22.9149	20.4479	22.8757		25	25	25	0.383523	0.695346	-0.888053	Q9VWB8;Q8IQV9	By matching	By MS/MS	By MS/MS	By MS/MS	By matching	By MS/MS
dre4	24.328	23.9249	24.6287	25.0832	23.5001	25.075		36	36	36	0.166075	0.912172	-0.258887	Q8IRG6;Q8IRG6-2	By MS/MS	By MS/MS	By MS/MS	By MS/MS	By MS/MS	By MS/MS
Dredd	20.4976	21.5622	20.2125	16.8644	19.1563	25.5427		12	12	12	0.028626	0.970996	0.236326	Q8IRY7-2;Q8IRY7;X2JHT0;Q8IRY7-4;Q8IRY7-3	By matching	By MS/MS	By MS/MS	By MS/MS		By MS/MS
CG30185;Gr59f	23.3834	22.6844	22.3595	22.4578	22.9163	23.4202		4	4	4	0.107592	0.973843	-0.122366	Q8MKK1	By MS/MS	By matching	By matching	By MS/MS	By MS/MS	By MS/MS
l(2)k01209	18.3502	19.0171	21.8161	22.0839	20.8383	23.1846		8	8	8	0	1	0	Q8MQK4;A1ZAS3			By MS/MS	By matching	By MS/MS	By MS/MS
CG12065	27.9562	26.9418	27.4364	25.9769	25.2027	28.6782		24	24	24	0.284216	0.758534	0.825561	Q8MRM6;Q9W3D6	By MS/MS	By MS/MS	By MS/MS	By MS/MS	By MS/MS	By MS/MS
Tim23	19.9159	20.4413	19.5976	22.3696	23.5249	23.1876		5	5	5	0	1	0	Q8MRW1				By MS/MS	By MS/MS	By MS/MS
betaTub97EF	23.2127	23.6068	26.0089	24.2997	24.5819	26.1055		15	7	7	0.273601	0.773908	-0.719559	Q9VAX7;Q8MST5	By MS/MS	By MS/MS	By MS/MS	By MS/MS	By MS/MS	By MS/MS
Aats-ile	25.6387	22.0926	22.6258	22.7522	24.8869	23.313		34	34	34	0.0527066	0.96245	-0.198341	Q8MSW0	By MS/MS	By matching	By MS/MS	By MS/MS	By MS/MS	By MS/MS
BcDNA:HL01868	25.4203	23.9715	26.0992	25.077	25.6468	25.2456		40	40	37	0.0828048	0.965603	-0.15949	Q8MZI3;Q7KU78	By MS/MS	By MS/MS	By MS/MS	By MS/MS	By MS/MS	By MS/MS
Sec61alpha	24.6244	25.6691	25.0024	24.3318	24.6146	23.7108		7	7	7	1.01233	0.634789	0.87956	Q8STG9	By MS/MS	By MS/MS	By MS/MS	By MS/MS	By MS/MS	By MS/MS
Atx2	22.6833	23.1377	24.4368	22.8796	23.2631	24.7842		17	17	17	0.102249	0.938214	-0.223047	Q8SWR8;A0A0B4LH64;Q8SWR8-2;Q8SWR8-3	By MS/MS	By MS/MS	By MS/MS	By MS/MS	By MS/MS	By MS/MS
Aats-lys	24.6163	24.0838	23.9518	23.8281	25.0252	25.013		23	23	23	0.365174	0.865288	-0.404794	Q8SXM8;Q9W327	By MS/MS	By MS/MS	By MS/MS	By MS/MS	By MS/MS	By MS/MS
Mgstl	19.3687	18.0391	19.3355	21.5318	22.1096	21.1856		3	3	3	0	1	0	Q8SY19;Q8SY70				By MS/MS	By MS/MS	By matching
CG3262	19.5808	19.4723	20.057	19.8327	20.5447	21.209		1	1	1	0	1	0	Q8SZU4;Q9V9M8				By matching	By matching	By MS/MS
Tsp	19.6768	21.1807	19.6395	20.903	22.4576	21.9557		3	3	3	0	1	0	Q8T0I9;Q9VM97				By matching	By matching	By MS/MS
Hfp	23.82	21.8141	22.8453	18.5466	21.4383	19.4631		8	8	8	1.29598	0.15392	3.01047	Q8T6B9;A4V193;Q8T6B9-2	By MS/MS	By MS/MS	By MS/MS		By MS/MS
bonsai	22.3419	23.103	22.5151	22.903	22.7656	22.0091		4	4	4	0.0928273	0.978854	0.094127	Q8WTC1	By MS/MS	By MS/MS	By MS/MS	By MS/MS	By MS/MS	By matching
ATPsyn-b	22.4826	18.3715	20.9403	19.9993	25.5571	21.9967		8	8	8	0.397863	0.50791	-1.9196	Q94516	By MS/MS		By matching	By matching	By MS/MS	By matching
Rpd3	22.2562	20.547	22.218	24.1822	23.4892	24.3824		5	5	5	1.44861	0.24	-2.34419	Q94517	By MS/MS		By MS/MS	By MS/MS	By MS/MS	By MS/MS
SdhA	28.8888	29.3413	29.1211	28.6556	27.2522	27.7652		23	23	23	1.07309	0.516491	1.22603	Q94523	By MS/MS	By MS/MS	By MS/MS	By MS/MS	By MS/MS	By MS/MS
S6k	21.251	22.2825	23.1861	22.2042	20.6254	23.0355		4	4	4	0.11432	0.913592	0.284807	Q94533	By matching	By MS/MS	By MS/MS	By matching	By MS/MS	By MS/MS
lark	23.5759	19.3482	18.5512	21.4824	21.4989	21.9861		10	10	10	0	1	0	Q94901	By MS/MS	By MS/MS		By matching	By MS/MS	By MS/MS
Cp1	22.8428	24.0495	25.5376	24.3914	24.67	25.1463		10	10	10	0.27471	0.819592	-0.592568	Q95029-2;Q95029;A0A0B4JD48	By matching	By MS/MS	By MS/MS	By MS/MS	By MS/MS	By MS/MS
Prosalpha5	21.3165	22.433	22.3679	22.2434	22.6469	23.0799		4	4	4	0.622366	0.756706	-0.617586	Q95083	By matching	By MS/MS	By MS/MS	By MS/MS	By MS/MS	By MS/MS
yps	24.7621	25.1692	24.2866	23.2623	24.3987	23.4403		12	12	12	1.08697	0.576563	1.03891	Q95RE4;M9NFR5	By MS/MS	By MS/MS	By MS/MS	By MS/MS	By MS/MS	By MS/MS
CG9911	23.5197	19.7277	23.808	20.8044	18.9175	26.4713		11	11	11	0.0365633	0.964916	0.287392	Q9VXI3;Q95TL8	By MS/MS	By matching	By MS/MS	By matching	By matching	By MS/MS
Nop56	26.2025	23.9055	24.1125	24.426	26.344	23.6684		15	15	15	0.0223882	0.98137	-0.0726274	Q95WY3	By MS/MS	By MS/MS	By MS/MS	By MS/MS	By MS/MS	By MS/MS
vig2;FDY	24.0816	24.2745	23.7337	23.0017	24.1056	25.1746		14	14	14	0.0318458	0.979287	-0.0640087	Q960D3;Q9VBX3;A0A0S0X2W5;D2A6L8	By MS/MS	By MS/MS	By MS/MS	By MS/MS	By MS/MS	By MS/MS
zip	26.6241	23.4589	21.0907	21.8917	24.9299	22.7237		64	64	2	0.104306	0.898281	0.542772	Q99323-2;Q99323-4;Q99323-1;Q99323	By MS/MS	By MS/MS	By matching	By MS/MS	By MS/MS	By MS/MS
mbo	20.823	22.708	21.3269	20.9649	19.978	20.0443		3	3	3	0.867828	0.510598	1.29024	Q9GYU8	By matching	By MS/MS	By MS/MS	By matching	By MS/MS	By matching
Cdc23	20.1077	19.2994	19.4704	22.5103	20.9408	22.0876		6	6	6	0	1	0	Q9I7L8;E1JHM5				By matching	By MS/MS	By MS/MS
BcDNA.GH02384	20.0194	21.8276	22.5173	17.6906	19.0976	21.4264		1	1	1	0.68942	0.415832	2.0499	Q9Y168;Q9I7L9	By matching	By matching	By MS/MS
mRpL36	22.3436	18.3228	23.9753	23.2315	23.0844	25.4756		4	4	4	0.532751	0.420233	-2.38328	Q9I7Q9	By matching		By MS/MS	By MS/MS	By MS/MS	By MS/MS
CG11505	22.2587	20.2029	21.6004	19.2261	18.8539	19.3585		6	6	6	1.22012	0.266982	2.20783	Q9I7T7-2;Q9I7T7	By MS/MS	By matching	By MS/MS
chb	19.1783	18.6233	17.8425	23.8659	22.6524	22.8027		15	15	15	0	1	0	Q9NBD7				By MS/MS	By matching	By MS/MS
san	20.4075	19.6305	19.5361	22.7549	22.5521	23.2431		4	4	4	0	1	0	Q9NHD5				By MS/MS	By matching	By MS/MS
RfC38	24.0216	19.3867	23.6388	24.3926	23.9635	24.855		11	11	11	0.523506	0.466677	-2.05466	Q9U9Q1	By MS/MS	By MS/MS	By MS/MS	By MS/MS	By MS/MS	By MS/MS
eIF-3p40	25.6194	25.1622	24.5147	24.4629	25.4077	24.0732		13	13	13	0.368234	0.846147	0.450828	Q9U9Q4	By MS/MS	By MS/MS	By MS/MS	By MS/MS	By MS/MS	By MS/MS
Fadd	21.023	23.0176	21.7094	19.9715	20.2448	24.4277		7	7	7	0.0809742	0.91527	0.368645	Q9V3B4	By matching	By MS/MS	By MS/MS			By MS/MS
Ref1	23.4762	20.7203	19.0305	18.9739	20.0144	19.4005		10	10	10	0.470113	0.524859	1.61267	Q9V3E7	By MS/MS	By matching	By matching
RpL8	25.7372	24.591	24.5718	25.5939	28.6907	25.3053		19	19	19	0.547103	0.505056	-1.56332	Q9V3G1	By MS/MS	By matching	By MS/MS	By MS/MS	By MS/MS	By MS/MS
Rpn7	24.0596	24.8906	25.2406	25.4939	25.1263	25.7484		12	12	12	0.788139	0.693166	-0.725922	Q9V3G7	By MS/MS	By MS/MS	By MS/MS	By MS/MS	By MS/MS	By MS/MS
Rpn11	22.4476	22.781	22.4237	23.8136	23.6046	20.2964		5	5	5	0.00561697	0.994479	-0.0207621	Q9V3H2	By matching	By MS/MS	By matching	By matching	By MS/MS
Rab5	22.5768	23.6795	22.647	23.6137	23.0936	23.1116		6	6	6	0.302407	0.909446	-0.305223	Q9V3I2	By MS/MS	By MS/MS	By MS/MS	By MS/MS	By MS/MS	By MS/MS
Sec13	24.0056	24.5743	24.0377	23.3518	23.2134	21.8891		6	6	6	1.08897	0.480486	1.38771	Q9V3J4	By MS/MS	By MS/MS	By MS/MS	By MS/MS	By MS/MS	By MS/MS
Jafrac1	25.026	25.2813	24.3115	24.7066	24.4275	24.628		6	6	6	0.364743	0.911458	0.285581	X2JF59;Q9V3P0	By MS/MS	By MS/MS	By MS/MS	By MS/MS	By MS/MS	By MS/MS
REG	20.775	18.997	20.3517	23.6338	22.5299	23.4833		11	11	11	0	1	0	Q9V3P3				By MS/MS	By MS/MS	By MS/MS
26-29-p	25.9411	26.1025	26.7133	27.2589	26.2404	27.9163		13	13	13	0.690887	0.661579	-0.886238	Q9V3U6	By MS/MS	By MS/MS	By MS/MS	By MS/MS	By MS/MS	By MS/MS
Rpt5	26.9119	26.47	26.7282	26.0141	25.5968	25.3065		11	10	10	1.76308	0.513451	1.06425	Q9V3V6	By MS/MS	By MS/MS	By MS/MS	By MS/MS	By MS/MS	By MS/MS
SF2	24.1142	21.5435	23.3659	18.5838	21.4647	20.0546		14	14	14	1.23372	0.181926	2.9735	Q9V3W7	By MS/MS	By MS/MS	By MS/MS		By MS/MS	By matching
BcDNA.LD23634	24.3184	24.2251	25.3887	22.2421	22.5929	21.8376		12	12	12	2.03277	0.166	2.41988	Q9V3Y5	By MS/MS	By MS/MS	By MS/MS	By matching	By MS/MS	By MS/MS
BG:DS01759.2	22.0063	22.1231	26.1559	21.6145	23.4686	20.6671		11	11	11	0.390296	0.577526	1.51169	Q9V3Y7	By MS/MS	By MS/MS	By MS/MS	By MS/MS	By MS/MS
Rpn5	24.5199	25.2884	25.592	25.9059	25.7244	26.0352		19	19	19	0.876337	0.693007	-0.755055	Q9V3Z4	By MS/MS	By MS/MS	By MS/MS	By MS/MS	By MS/MS	By MS/MS
Rpt3	25.2471	24.8187	25.5268	25.4885	25.3993	25.4793		17	17	17	0.473423	0.913282	-0.25817	Q9V405	By MS/MS	By MS/MS	By MS/MS	By MS/MS	By MS/MS	By MS/MS
Su(P)	20.9159	19.3735	21.8377	21.0678	21.9755	22.8591		4	4	4	0.628682	0.565485	-1.25845	Q9V420	By matching		By MS/MS	By MS/MS	By MS/MS	By matching
Trx-2	25.8488	25.5012	23.4189	24.7709	22.3323	23.4535		3	3	3	0.607361	0.523075	1.40408	Q9V429-2	By MS/MS	By MS/MS	By MS/MS	By MS/MS	By MS/MS	By MS/MS
Aats-asn	19.8147	19.0385	23.8168	22.9324	22.8951	24.2565		10	10	10	0	1	0	Q9V434	By matching	By MS/MS	By MS/MS	By MS/MS	By MS/MS	By MS/MS
Rpn12	20.3239	23.4395	23.4112	23.2195	23.6369	23.2821		6	6	6	0.356066	0.705043	-0.987966	Q9V436	By matching	By MS/MS	By MS/MS	By MS/MS	By MS/MS	By MS/MS
CaBP1	30.7591	27.9962	28.6512	29.2832	28.4352	29.3561		18	18	18	0.0410415	0.977362	0.110628	Q9V438	By MS/MS	By MS/MS	By MS/MS	By MS/MS	By MS/MS	By MS/MS
Kr-h2	19.3088	21.9033	21.7334	20.4872	20.844	21.3026		4	4	4	0.0387881	0.982165	0.10391	X2J4W8;Q9V447	By matching	By MS/MS	By MS/MS			By MS/MS
Kap-alpha3	23.0968	22.4773	23.5268	22.5632	23.4989	22.7407		6	6	6	0.0840962	0.978253	0.0993958	Q9V455	By MS/MS	By matching	By MS/MS	By MS/MS	By MS/MS	By matching
Mcm6	19.9474	18.8404	19.2141	21.5244	21.0902	22.443		4	4	4	0	1	0	Q9V461				By matching	By matching	By MS/MS
Nup154	21.4498	21.8952	22.3194	18.4168	20.6312	21.7967		10	10	10	0.614798	0.496866	1.60653	Q9V463	By matching	By MS/MS	By MS/MS		By MS/MS	By MS/MS
Sucb	22.5903	24.5653	24.5243	22.9755	18.4631	21.563		7	7	7	0.826026	0.270667	2.8928	Q9V470	By MS/MS	By MS/MS	By MS/MS	By MS/MS		By matching
CG10323	25.193	21.9601	24.7607	21.1108	18.9826	25.2935		11	11	11	0.424023	0.487517	2.17564	Q9V4B8	By MS/MS	By matching	By MS/MS	By matching		By MS/MS
RpL31	27.6409	28.4857	28.321	27.2236	27.9391	28.083		9	9	9	0.467553	0.855261	0.400623	Q9V597	By MS/MS	By MS/MS	By MS/MS	By MS/MS	By MS/MS	By MS/MS
Prosalpha7	22.7681	24.0773	21.3342	22.9231	22.9823	22.9342		6	6	6	0.0929486	0.944544	-0.219992	Q9V5C6	By MS/MS	By MS/MS	By matching	By MS/MS	By MS/MS	By MS/MS
cora	18.0417	22.1859	22.6756	21.7332	22.5666	22.2851		10	10	10	0.307349	0.677702	-1.22727	Q9V8R9;A0A0B4LFX4;A0A0B4LG23;Q9V8R9-6;Q9V8R9-2;Q9V8R9-4;Q9V8R9-3		By matching	By MS/MS	By MS/MS	By MS/MS	By matching
phtf	20.3535	20.4375	20.1769	22.3015	19.8217	22.8615		15	15	15	0	1	0	Q9V9A8				By MS/MS	By matching	By MS/MS
RpL21	20.7248	19.1199	19.7151	21.7024	27.1166	23.0008		14	14	14	0	1	0	Q9V9M7	By MS/MS			By matching	By MS/MS	By MS/MS
Cul2	24.8746	23.9744	23.0714	24.1223	22.1753	22.8359		10	10	10	0.528191	0.669832	0.928952	Q9V9R2	By MS/MS	By MS/MS	By MS/MS	By MS/MS	By MS/MS	By MS/MS
FeCh	22.0125	22.2202	21.8912	21.8381	21.1849	20.7504		5	5	5	0.915537	0.685091	0.783485	Q9V9S8;Q9V9S8-2;Q9V9S8-3	By MS/MS	By matching	By MS/MS	By matching	By MS/MS	By matching
CG2118	22.1826	23.5404	23.5882	24.1094	23.8759	24.5966		15	15	15	0.896845	0.573474	-1.09022	Q9V9T5;Q8I0S9	By MS/MS	By MS/MS	By MS/MS	By MS/MS	By MS/MS	By MS/MS
RpL6	25.284	24.7905	22.6327	23.4018	26.4023	22.7558		16	16	16	0.0116113	0.980473	0.0491021	Q9V9W2;Q9V9W3	By MS/MS	By MS/MS	By MS/MS	By MS/MS	By MS/MS	By MS/MS
zwilch	19.9335	19.6589	19.2402	21.9521	21.5388	21.342		14	14	14	0	1	0	Q9VA00				By matching	By matching	By MS/MS
dj-1beta	26.9265	27.7107	25.0911	27.1842	24.1374	22.3952		6	6	6	0.528613	0.467284	2.00384	Q9VA37;Q9VA37-2	By MS/MS	By MS/MS	By MS/MS	By MS/MS	By MS/MS	By MS/MS
PH4alphaEFB	21.5418	22.2512	21.8343	19.4117	21.2045	20.2062		9	9	9	1.12274	0.427287	1.60163	Q9VA69	By MS/MS	By MS/MS	By matching	By MS/MS	By MS/MS	By matching
Nph	23.6258	20.1772	21.2272	22.5689	21.8955	25.7297		4	4	4	0.47702	0.5115	-1.72131	Q9VAC4	By MS/MS		By matching	By matching	By matching	By MS/MS
eIF2B-alpha	23.1519	22.3607	21.2719	22.4266	21.1309	22.4182		8	8	8	0.143461	0.911929	0.269566	Q9VAD4	By MS/MS	By MS/MS	By matching	By MS/MS	By MS/MS	By MS/MS
Bub3	21.1789	22.3302	21.5351	23.2092	21.5877	21.2982		7	7	7	0.192093	0.902361	-0.350272	Q9VAJ2	By MS/MS	By MS/MS	By MS/MS	By MS/MS	By MS/MS	By MS/MS
Gfat2	22.2943	24.0692	23.3427	22.9998	22.6635	23.6591		13	13	13	0.0746131	0.972333	0.127954	Q9VAW3	By MS/MS	By MS/MS	By MS/MS	By matching	By MS/MS	By MS/MS
CG4849	23.0233	20.8032	21.9688	18.9483	22.0472	19.5308		17	17	17	0.677491	0.467906	1.75634	Q9VAX8	By MS/MS	By matching	By MS/MS		By MS/MS
Gp93	22.3989	24.2405	24.6	24.7494	23.8634	24.8893		17	17	17	0.404237	0.749657	-0.754251	Q9VAY2	By matching	By MS/MS	By MS/MS	By MS/MS	By MS/MS	By MS/MS
RpL27	24.8216	17.7066	24.6424	25.669	28.288	25.5647		6	6	6	0.669547	0.250105	-4.11701	Q9VBN5	By MS/MS		By MS/MS	By MS/MS	By MS/MS	By MS/MS
RpS27	28.6376	27.1879	28.3585	29.8389	29.453	29.2017		7	7	7	1.17162	0.474634	-1.43654	Q9VBU9	By MS/MS	By MS/MS	By MS/MS	By MS/MS	By MS/MS	By MS/MS
CG18528	19.6888	21.6503	22.3703	21.1482	21.1044	21.1214		3	3	3	0.0448624	0.979335	0.111759	Q9VC87		By MS/MS	By MS/MS	By MS/MS	By MS/MS	By MS/MS
eIF-3p66	24.1373	19.1435	24.2716	23.0285	24.8915	22.8749		13	13	13	0.223097	0.736337	-1.08085	Q9VCK0	By MS/MS		By MS/MS	By MS/MS	By MS/MS	By MS/MS
Cdc16	20.4887	21.2281	21.0505	23.0148	21.0665	23.0749		9	9	9	0.834149	0.485093	-1.46301	Q9VCN6	By matching	By MS/MS	By MS/MS	By MS/MS	By MS/MS	By MS/MS
vret	20.0932	20.9354	20.5512	21.5982	19.8538	21.1592		8	8	8	0.224726	0.905615	-0.343775	Q9VCU7		By MS/MS	By matching	By MS/MS	By MS/MS	By MS/MS
Nup133	19.6817	20.2984	19.7425	20.7159	20.9551	21.4154		7	7	7	0	1	0	Q9VCW3				By matching	By MS/MS	By MS/MS
CG18596	21.2939	19.5611	20.8927	22.2672	21.3492	22.4947		10	10	10	0	1	0	Q9VD22				By MS/MS	By MS/MS	By MS/MS
CG6439	24.9299	24.28	26.2072	25.9939	25.629	25.9691		10	10	10	0.484247	0.748083	-0.724981	Q9VD58	By MS/MS	By MS/MS	By MS/MS	By MS/MS	By MS/MS	By MS/MS
fit	21.0289	18.4521	19.5147	22.8893	20.8571	23.4472		3	3	3	0	1	0	Q9VD66				By MS/MS	By MS/MS	By MS/MS
slmb	23.3191	23.9576	23.1526	24.6603	23.5243	24.3515		14	14	14	0.755427	0.704098	-0.702286	Q9VDE3;A0A0B4KHK1	By MS/MS	By MS/MS	By MS/MS	By MS/MS	By MS/MS	By MS/MS
RpS30	24.2172	18.6889	25.2966	24.7642	25.128	27.2056		4	4	4	0.549151	0.374513	-2.96505	Q9VDH8	By MS/MS		By MS/MS	By MS/MS	By MS/MS	By MS/MS
Srp72	21.9692	22.8839	22.6599	21.1467	22.3725	22.159		19	19	19	0.573216	0.764657	0.611563	Q9VDK7	By MS/MS	By MS/MS	By MS/MS	By MS/MS	By MS/MS	By MS/MS
TFAM	25.8562	19.8539	21.094	18.9672	21.9888	20.8059		19	19	19	0.327235	0.599263	1.68072	Q9VDL2;Q86BR8	By MS/MS	By matching	By matching		By MS/MS	By matching
CG14309	25.4716	24.8323	25.2402	24.6599	24.2471	24.5385		25	25	25	1.36633	0.691866	0.699507	Q9VE79	By MS/MS	By MS/MS	By MS/MS	By MS/MS	By MS/MS	By MS/MS
CG12321-RA	19.4037	19.8287	21.4489	20.2347	20.2418	19.5602		1	1	1	0.113038	0.941051	0.214866	Q9VEC2	By matching	By matching	By MS/MS
Pxt	22.4278	21.6666	24.2522	24.4905	22.8749	25.005		12	12	12	0.596815	0.544184	-1.34126	Q9VEG6	By MS/MS	By MS/MS	By MS/MS	By MS/MS	By MS/MS	By MS/MS
mRpS11	22.6774	21.7861	23.517	23.4046	23.7967	23.5412		6	6	6	0.694101	0.662641	-0.920659	Q9VEN6	By matching	By matching	By MS/MS	By MS/MS	By MS/MS	By MS/MS
bor	23.546	22.6425	24.6781	26.1677	26.1376	26.4164		47	47	47	1.35349	0.243067	-2.61835	Q9VEX6	By MS/MS	By MS/MS	By MS/MS	By MS/MS	By MS/MS	By MS/MS
RpS5b	26.4745	24.534	25.1402	24.1856	24.6793	24.9118		12	3	3	0.521404	0.698716	0.790667	Q9VFE4;A0A0B4K683	By MS/MS	By MS/MS	By MS/MS	By MS/MS	By MS/MS	By MS/MS
Nup93-2	20.7018	22.4355	22.5251	23.7947	22.0054	23.5195		15	15	15	0.680735	0.56942	-1.21908	Q9VFE7	By matching	By MS/MS	By MS/MS	By MS/MS	By MS/MS	By MS/MS
rdx	20.5607	21.5261	22.4545	21.4078	20.8734	22.406		6	6	6	0.0229227	0.980914	-0.0486609	Q9VFP2-3;Q9VFP2-4;Q9VFP2;Q9VFP2-2	By matching	By matching	By MS/MS	By MS/MS	By matching	By matching
rin	23.7035	20.0633	19.7852	20.2085	25.1721	21.0247		20	20	20	0.181564	0.774404	-0.951103	Q9VFT4	By MS/MS	By matching		By matching	By MS/MS	By MS/MS
Droj2	27.6495	26.759	28.5239	28.0232	27.321	27.5644		19	19	19	0.00460142	0.996204	0.00796509	Q9VFV9	By MS/MS	By MS/MS	By MS/MS	By MS/MS	By MS/MS	By MS/MS
Men	19.4294	22.7211	21.3784	23.8073	22.2993	24.9407		13	13	13	0.945496	0.267649	-2.50614	Q9VG32;Q9VG31;Q2QBM1		By matching	By MS/MS	By MS/MS	By MS/MS	By MS/MS
GCC185	28.352	27.5642	27.2942	26.623	24.7898	27.0517		50	50	50	0.866005	0.476544	1.582	Q9VGE4	By MS/MS	By MS/MS	By MS/MS	By MS/MS	By MS/MS	By MS/MS
GC1	19.8633	20.4247	21.4853	22.564	20.7375	22.9665		5	5	5	0.807413	0.487	-1.49825	Q9VGF7	By matching	By MS/MS	By MS/MS	By MS/MS	By MS/MS	By MS/MS
aurA	19.929	18.742	19.8028	21.7395	20.6468	21.8564		3	3	3	0	1	0	Q9VGF9				By MS/MS	By MS/MS	By matching
Ranbp9	24.3322	24.6495	25.5455	26.646	26.0897	26.7398		29	29	29	1.57836	0.3761	-1.64943	Q9VGP4	By MS/MS	By MS/MS	By MS/MS	By MS/MS	By MS/MS	By MS/MS
CG5214	24.755	24.4852	23.0041	23.7479	23.5491	22.3719		7	7	7	0.542583	0.681315	0.858484	Q9VGQ1	By MS/MS	By MS/MS	By MS/MS	By MS/MS	By MS/MS	By MS/MS
Mcm5	24.8743	23.9288	24.3719	24.0761	23.1462	23.7949		7	7	7	0.862411	0.699342	0.719235	Q9VGW6	By MS/MS	By MS/MS	By MS/MS	By MS/MS	By MS/MS	By MS/MS
mRpL37	20.17	18.7341	21.7884	23.1994	22.7456	22.3243		14	14	14	0	1	0	Q9VGW9			By MS/MS	By matching	By MS/MS	By MS/MS
pont	22.0157	22.2261	22.1876	23.0147	23.6604	22.4061		9	9	9	0.883885	0.663312	-0.883929	Q9VH07	By MS/MS	By matching	By MS/MS	By matching	By MS/MS	By matching
CG8507	22.8724	19.07	18.5283	20.9062	21.5081	22.1544		7	7	7	0.371663	0.624854	-1.36605	Q9VH64	By MS/MS		By matching	By matching	By MS/MS	By MS/MS
CG16908	19.159	19.516	21.7291	21.0365	21.2223	22.4209		5	5	5	0	1	0	Q9VH80			By MS/MS	By matching	By MS/MS	By MS/MS
GstZ1	21.4837	18.5753	22.8077	22.7019	21.8552	23.826		3	3	3	0.554159	0.484369	-1.83883	Q9VHD3	By MS/MS		By MS/MS	By MS/MS	By MS/MS	By MS/MS
RpL34b	20.4459	18.7778	19.2809	19.9466	24.5812	21.0733		8	2	2	0	1	0	Q9VHE5				By MS/MS	By MS/MS	By MS/MS
CG16734	19.5477	21.8767	18.4549	21.8365	20.5032	22.1296		2	2	2	0.569415	0.512457	-1.53004	Q9VHG8	By matching	By MS/MS		By MS/MS	By matching	By MS/MS
hyx	22.8267	25.1633	23.65	23.4817	22.1967	22.7076		10	10	10	0.592224	0.629675	1.08464	Q9VHI1	By MS/MS	By MS/MS	By MS/MS	By MS/MS	By MS/MS	By MS/MS
RagA-B	19.1678	19.1515	22.4172	22.1864	21.2456	22.8211		3	3	3	0	1	0	Q9VHJ4			By MS/MS	By MS/MS	By MS/MS	By MS/MS
Tcp-1eta	22.7381	23.6778	23.6453	23.7918	26.0611	23.3586		14	14	14	0.470791	0.665174	-1.05015	Q9VHL2	By MS/MS	By MS/MS	By MS/MS	By MS/MS	By MS/MS	By MS/MS
mRpL19	22.1789	19.8583	22.5409	21.9618	22.2959	21.3142		5	5	5	0.131377	0.911674	-0.331239	Q9VHN6	By MS/MS		By MS/MS	By MS/MS	By MS/MS	By MS/MS
eIF4AIII	23.5664	19.3303	23.2205	22.7005	23.6923	22.6856		40	40	37	0.262421	0.731009	-0.987037	Q9VHS8	By MS/MS		By MS/MS	By MS/MS	By MS/MS	By MS/MS
SmD2	26.1449	23.3255	22.7077	23.3543	23.0769	21.8271		7	7	7	0.459049	0.604685	1.30657	Q9VI10	By MS/MS	By MS/MS	By MS/MS	By MS/MS	By matching	By matching
Neurochondrin	19.4314	20.5549	19.1464	20.272	20.2141	20.828		4	4	4	0	1	0	Q9VI25		By MS/MS		By matching	By MS/MS	By matching
CG10055	19.4753	18.4144	18.9186	22.3322	21.1589	21.9395		7	7	7	0	1	0	Q9VI74				By MS/MS	By matching	By MS/MS
CG1227	18.6919	20.6224	20.0796	21.9288	21.0579	21.5882		3	3	3	0	1	0	Q9VI84				By MS/MS	By matching	By MS/MS
l(2)k14505	19.6196	23.666	22.8991	21.5753	20.4984	21.9663		4	4	4	0.199453	0.805654	0.714917	Q9VID7	By MS/MS	By MS/MS	By MS/MS	By MS/MS	By MS/MS	By matching
Nbr	21.9662	21.0769	23.1452	23.3754	23.9891	24.4219		16	16	16	1.15477	0.378579	-1.86602	Q9VIF1	By MS/MS	By matching	By MS/MS	By MS/MS	By MS/MS	By MS/MS
CG9248	20.0738	21.7686	21.6149	22.863	20.2814	23.2077		9	9	9	0.367137	0.69468	-0.96497	Q9VIF2	By matching	By MS/MS	By MS/MS	By MS/MS	By MS/MS	By MS/MS
RPA2	21.5504	22.1073	21.1413	22.223	21.8489	20.9611		3	3	3	0.05742	0.978267	-0.0779966	Q9VIH1	By matching	By MS/MS	By MS/MS	By MS/MS	By MS/MS	By matching
CG13084	22.603	23.1595	20.9788	22.3398	20.4639	21.7573		8	8	8	0.351023	0.755525	0.726737	Q9VIV8	By MS/MS	By MS/MS	By matching	By MS/MS	By matching	By MS/MS
CG10237-RC	24.4287	19.2107	23.533	23.8411	23.2328	23.6281		9	9	9	0.266176	0.702724	-1.1765	Q9VIW5;Q9I7M3;Q8INW5	By MS/MS		By MS/MS	By MS/MS	By MS/MS	By MS/MS
fon	23.2728	23.5218	27.2694	24.0071	25.0369	23.7743		9	9	9	0.105994	0.913361	0.415236	Q9VIX7;Q8INW9;M9PDP3	By MS/MS	By MS/MS	By MS/MS	By MS/MS	By MS/MS	By MS/MS
RpL30	25.9256	22.6042	24.6859	23.9296	26.7401	23.9354		9	9	9	0.125891	0.89417	-0.463097	Q9VJ19	By MS/MS	By matching	By MS/MS	By MS/MS	By MS/MS	By MS/MS
GCS2beta	24.3295	25.1234	24.3296	24.9229	22.575	24.5707		13	13	13	0.279936	0.820207	0.571317	Q9VJD1	By MS/MS	By MS/MS	By MS/MS	By MS/MS	By MS/MS	By MS/MS
CCT4	24.6673	25.2987	25.5529	25.1763	25.992	25.2148		15	15	15	0.314963	0.913412	-0.288045	Q9VK69	By matching	By MS/MS	By MS/MS	By MS/MS	By MS/MS	By MS/MS
Tom70	21.1745	20.1016	20.284	21.6361	20.952	21.7946		10	10	10	0	1	0	Q9VKC8			By MS/MS	By MS/MS	By matching	By MS/MS
CG12264	24.9292	25.2556	26.3874	26.672	25.6581	26.5538		21	21	21	0.624795	0.698778	-0.770554	Q9VKD3	By MS/MS	By MS/MS	By MS/MS	By MS/MS	By MS/MS	By MS/MS
CG6201	19.9822	22.1439	19.5009	26.3364	20.2397	24.9862		5	5	5	0.682157	0.27368	-3.31179	Q9VKJ8	By MS/MS	By MS/MS		By MS/MS	By MS/MS	By MS/MS
piwi	20.2606	21.8433	19.5531	21.8786	23.5382	22.7979		23	23	23	1.19052	0.280828	-2.18589	X2J7U0;Q9VKM1	By MS/MS	By MS/MS		By matching	By MS/MS	By MS/MS
Grip75	19.9531	19.5581	20.1201	21.7509	21.6674	22.1418		7	7	7	0	1	0	Q9VKU7				By matching	By MS/MS	By MS/MS
CG5045	21.7154	21.1458	22.0167	21.6619	19.4438	19.1059		2	2	2	0.734985	0.482	1.55543	Q9VKY3	By matching	By MS/MS	By MS/MS	By MS/MS
Ufd4	20.9757	20.037	19.1049	22.7403	21.598	22.7158		35	35	35	0	1	0	Q9VL06				By MS/MS	By MS/MS	By MS/MS
CG4901	20.7932	19.0585	22.4797	21.6542	22.0469	23.4564		15	15	14	0.60896	0.494769	-1.60869	Q9VL25	By MS/MS		By MS/MS	By matching	By MS/MS	By MS/MS
yip2	22.6945	19.3327	23.8866	23.848	22.0745	24.692		10	10	10	0.411765	0.566345	-1.56691	Q9VL70	By MS/MS		By MS/MS	By MS/MS	By matching	By MS/MS
Aldh	26.6221	27.0022	27.2299	27.5344	24.1703	25.8549		13	13	13	0.425367	0.660593	1.09821	Q9VLC5	By MS/MS	By MS/MS	By MS/MS	By MS/MS	By MS/MS	By MS/MS
CG13392	21.0391	21.686	21.353	22.539	21.5461	21.982		2	2	2	0.863949	0.722024	-0.662976	Q9VLM7	By matching	By MS/MS	By MS/MS	By MS/MS	By MS/MS	By MS/MS
wol	21.8099	19.6472	22.4176	23.3764	20.8893	23.7311		5	5	5	0.48709	0.574029	-1.37404	Q9VLQ1	By MS/MS		By MS/MS	By MS/MS	By MS/MS	By MS/MS
mon2	19.7117	19.753	20.9533	21.5654	21.4019	22.3051		7	7	7	0	1	0	X2J564;Q9VLT1				By MS/MS	By MS/MS	By MS/MS
Caper	24.0429	22.5205	23.0474	21.8666	21.0858	20.1053		3	3	3	1.48228	0.2704	2.18431	Q9VM49	By MS/MS	By matching	By MS/MS	By MS/MS	By matching
Gas41	23.6736	21.4287	23.1991	21.1918	19.792	19.8055		3	3	3	1.34043	0.240108	2.50403	Q9VM63	By MS/MS	By MS/MS	By MS/MS	By MS/MS	By matching	By matching
nop5	26.1241	22.974	23.9634	23.8234	25.2766	23.9455		16	16	16	0.00163466	0.996407	0.00532341	Q9VM69	By MS/MS	By MS/MS	By MS/MS	By MS/MS	By MS/MS	By MS/MS
l(2)k09022	20.5244	21.1565	19.3141	22.2796	22.4295	22.572		13	13	13	1.24123	0.288066	-2.09532	Q9VM75	By matching	By MS/MS		By MS/MS	By MS/MS	By MS/MS
CG9547	21.6973	22.5168	23.1738	23.679	23.1802	24.195		10	10	10	1.0648	0.512894	-1.22208	Q9VMC6	By MS/MS	By matching	By MS/MS	By MS/MS	By MS/MS	By MS/MS
vkg	30.2071	29.0957	25.8013	27.3315	25.8165	26.8404		22	22	22	0.48626	0.511237	1.70522	Q9VMV5	By MS/MS	By MS/MS	By MS/MS	By MS/MS	By MS/MS	By MS/MS
Scox	21.5546	23.0689	23.003	23.213	22.6323	23.649		4	4	4	0.45276	0.77531	-0.622596	Q9VMX4	By MS/MS	By MS/MS	By MS/MS	By MS/MS	By matching	By MS/MS
mRpL24	19.0134	19.1435	19.5106	21.399	21.0767	19.5077		6	6	6	0	1	0	Q9VMY1				By MS/MS	By MS/MS	By matching
lost	27.3061	27.8146	28.4291	28.2163	28.3775	29.1269		40	40	40	0.773396	0.69494	-0.723604	Q9VN21	By MS/MS	By MS/MS	By MS/MS	By MS/MS	By MS/MS	By MS/MS
eIF3-S10	26.2443	24.3796	25.6502	25.5845	27.566	26.3343		50	50	50	0.60048	0.630953	-1.07023	Q9VN25;Q9VN25-2	By MS/MS	By MS/MS	By MS/MS	By MS/MS	By MS/MS	By MS/MS
Karybeta3	24.4483	24.6699	24.7992	25.177	24.9684	25.4413		22	22	22	1.45723	0.76008	-0.556412	Q9VN44	By MS/MS	By MS/MS	By MS/MS	By MS/MS	By MS/MS	By MS/MS
eIF3-S5-1	27.4269	26.2151	25.1742	24.3176	25.3472	24.5243		8	8	8	0.89903	0.46345	1.54241	Q9VN50	By MS/MS	By MS/MS	By MS/MS	By MS/MS	By MS/MS	By MS/MS
atms	21.5074	23.7069	22.1218	22.5906	21.4702	22.8021		8	8	8	0.0704266	0.964358	0.157764	Q9VN55	By MS/MS	By MS/MS	By MS/MS	By MS/MS	By MS/MS	By matching
CG12163	21.5481	23.2541	22.2268	20.8683	21.4999	22.7884		5	5	5	0.343126	0.786296	0.624125	Q9VN93-2;Q9VN93	By MS/MS	By MS/MS	By MS/MS	By matching	By MS/MS	By MS/MS
CG11999	21.9789	22.7778	23.5588	23.8135	22.9317	26.286		11	11	11	0.592414	0.500679	-1.5719	Q9VNA3	By MS/MS	By MS/MS	By MS/MS	By MS/MS	By MS/MS	By MS/MS
RpL35A	24.5309	22.8951	21.8081	22.7403	27.1376	22.6525		12	12	12	0.252819	0.698422	-1.09877	Q9VNB9	By MS/MS	By MS/MS	By matching	By matching	By MS/MS	By MS/MS
Rheb	24.3558	24.3977	24.2003	24.6621	24.3899	24.9061		7	7	7	0.850019	0.882801	-0.334747	Q9VND8	By MS/MS	By MS/MS	By MS/MS	By MS/MS	By MS/MS	By MS/MS
kra	22.8854	23.45	23.4361	23.6447	22.4433	22.6934		9	9	9	0.318015	0.90025	0.330004	Q9VNE2	By MS/MS	By matching	By MS/MS	By MS/MS	By MS/MS	By MS/MS
RpL13A	24.8266	24.1293	19.7615	23.1945	26.8039	20.5109		13	13	13	0.0877195	0.901281	-0.597308	Q9VNE9	By MS/MS	By MS/MS	By matching	By matching	By MS/MS	By matching
CG1077-RA	24.384	25.5071	24.3788	24.2322	23.8767	23.3514		7	7	7	0.930046	0.625344	0.936538	Q9VNL6	By MS/MS	By MS/MS	By MS/MS	By MS/MS	By MS/MS	By MS/MS
BoYb	19.7277	18.5806	21.0265	21.538	21.406	22.8947		18	18	18	0	1	0	Q9VNP5				By MS/MS	By matching	By MS/MS
CG11241	17.8998	21.9383	20.8554	21.8448	20.751	21.9449		3	3	3	0.395563	0.626106	-1.28239	Q9VNR7;A8E6R2		By MS/MS	By matching	By MS/MS	By matching	By MS/MS
pzg	20.538	20.5039	20.5227	20.7961	21.6074	21.1006		3	3	3	0.952062	0.739678	-0.646509	Q9VP57	By matching	By MS/MS	By MS/MS	By MS/MS	By MS/MS	By MS/MS
ND-39	22.2296	21.6241	19.6953	18.3418	22.1539	20.9834		2	2	2	0.192104	0.815731	0.689954	Q9VPE2	By MS/MS	By MS/MS	By matching		By MS/MS	By matching
shv	20.5735	18.7332	27.1943	27.2366	22.5615	29.4418		9	9	9	0	1	0	Q9VPQ2			By MS/MS	By MS/MS	By matching	By MS/MS
RFeSP	20.7767	24.4735	23.8119	22.607	22.4466	22.5014		3	3	3	0.153534	0.884863	0.502284	Q9VQ29	By matching	By MS/MS	By MS/MS	By MS/MS	By MS/MS	By matching
Drp1	24.0404	22.1116	25.9299	26.7192	26.1447	27.1867		30	30	30	0.888696	0.269462	-2.65622	Q9VQE0	By MS/MS	By MS/MS	By MS/MS	By MS/MS	By MS/MS	By MS/MS
Cwc25	20.6511	21.5704	20.3631	19.3954	20.0542	20.0378		2	2	2	1.06573	0.568766	1.03246	Q9VQF5	By MS/MS	By MS/MS	By MS/MS
SerRS	22.3175	23.606	24.0543	23.7061	22.5776	24.1565		10	10	10	0.077351	0.965585	-0.15414	Q9VQL1	By MS/MS	By MS/MS	By MS/MS	By MS/MS	By MS/MS	By MS/MS
ND-PDSW	20.4115	20.8335	21.0564	18.4596	22.1371	19.5189		3	3	3	0.240044	0.786052	0.728591	Q9VQR2	By matching	By matching	By MS/MS		By MS/MS
LeuRS	24.2986	21.9526	20.5711	21.6078	24.2828	21.9241		23	23	23	0.0847995	0.910391	-0.330835	Q9VQR8	By MS/MS	By MS/MS	By MS/MS	By MS/MS	By MS/MS	By MS/MS
CG3008	20.6602	19.8954	21.5835	21.8619	21.1714	21.5893		4	4	4	0.645749	0.68198	-0.827866	Q9VR42	By matching		By MS/MS	By MS/MS	By MS/MS	By MS/MS
Obp19c	21.1413	22.2164	20.3253	18.7466	19.0555	18.548		2	2	2	1.40925	0.2408	2.44432	Q9VR96	By MS/MS	By MS/MS	By MS/MS
CG15445-RD	18.0821	19.4922	19.1729	24.3667	22.5581	23.8769		10	10	10	0	1	0	Q9VRF3				By MS/MS	By MS/MS	By MS/MS
Hlc	20.3947	21.5016	21.872	20.924	22.0406	21.5327		3	3	3	0.165708	0.914214	-0.243029	Q9VRI0	By matching	By MS/MS	By MS/MS	By matching	By MS/MS	By MS/MS
Cyt-c1	22.4683	23.0515	23.2337	20.9101	23.9105	20.909		3	3	3	0.37564	0.680664	1.00794	Q9VRL0	By MS/MS	By MS/MS	By MS/MS	By matching	By MS/MS	By MS/MS
mad2	21.4578	22.9747	22.1878	21.932	21.0117	22.4292		2	2	2	0.276685	0.870424	0.415806	Q9VRQ2	By matching	By MS/MS	By MS/MS	By MS/MS	By MS/MS	By MS/MS
CG8368	21.0326	21.3502	22.3047	22.3698	21.3233	22.1224		7	7	7	0.308144	0.883892	-0.376011	Q9VRX7	By MS/MS	By MS/MS	By MS/MS	By matching	By MS/MS	By MS/MS
CG9953	22.4945	22.9111	22.6379	23.0129	21.8567	22.9163		6	6	6	0.0741802	0.978725	0.0858135	Q9VS02	By matching	By MS/MS	By MS/MS	By MS/MS	By matching	By MS/MS
CG8607	21.2844	22.6884	21.2457	19.1956	19.7382	20.7005		3	3	3	1.34205	0.359594	1.86138	Q9VS44	By MS/MS	By MS/MS	By matching	By MS/MS
CG12262	27.6139	27.5395	28.328	28.0777	27.9795	28.2583		21	21	21	0.412906	0.908556	-0.278044	Q9VSA3	By MS/MS	By MS/MS	By MS/MS	By MS/MS	By MS/MS	By MS/MS
msk	25.6119	27.0304	26.7724	27.2807	26.6826	27.3623		26	26	26	0.546984	0.757676	-0.636929	Q9VSD6	By MS/MS	By MS/MS	By MS/MS	By MS/MS	By MS/MS	By MS/MS
CG7182	22.6526	23.0568	24.1663	23.6902	22.1724	24.3622		6	6	6	0.0502035	0.979614	-0.116363	Q9VSI1	By MS/MS	By MS/MS	By MS/MS	By MS/MS	By matching	By MS/MS
Srp68	22.6933	23.5544	24.4338	22.8341	23.277	23.7089		16	16	16	0.190204	0.91174	0.287171	Q9VSS2	By MS/MS	By MS/MS	By MS/MS	By MS/MS	By MS/MS	By MS/MS
Plod	19.2255	21.0962	18.5677	21.2643	19.7485	25.1331		12	12	12	0	1	0	Q9VTH0				By matching	By MS/MS	By MS/MS
RpL10Ab	25.7788	27.0821	27.3831	26.1167	28.1945	25.8018		13	13	13	0.0159996	0.980588	0.0437311	Q9VTP4	By MS/MS	By MS/MS	By MS/MS	By MS/MS	By MS/MS	By MS/MS
CG5642	23.8162	23.704	24.3831	21.7611	25.3372	22.2611		10	10	10	0.276339	0.763862	0.847958	Q9VTU4	By MS/MS	By matching	By MS/MS	By matching	By MS/MS	By MS/MS
gnu	20.362	20.0423	19.1498	22.5937	21.6513	22.2732		7	7	7	0	1	0	Q9VUI0				By MS/MS	By MS/MS	By MS/MS
Prosbeta2	21.2868	20.7946	21.8122	22.3728	21.8495	20.5971		2	2	2	0	1	0	Q9VUJ1		By MS/MS		By MS/MS	By MS/MS	By matching
CTPsyn	23.2034	20.8295	21.8549	20.0104	18.0913	19.9253		5	5	5	1.31526	0.245375	2.62029	X2JCY2;Q9VUL1-2;Q9VUL1	By MS/MS	By matching	By MS/MS
yellow-k	20.7242	21.3654	22.2886	21.7979	21.7503	21.9562		2	2	2	0.304438	0.89108	-0.375408	Q9VUP8	By matching	By matching	By MS/MS	By MS/MS	By MS/MS	By MS/MS
AGO2	20.4625	19.058	19.5154	22.0067	22.4375	22.5697		37	37	37	0	1	0	Q9VUQ5;Q9VUQ5-2;M9PFK7				By MS/MS	By MS/MS	By MS/MS
CG12304	24.5284	24.0498	23.7288	23.7604	24.5971	24.1036		10	10	1	0.0526073	0.978234	-0.0513725	Q9VUR3	By MS/MS	By matching	By MS/MS	By MS/MS	By MS/MS	By MS/MS
l(3)72Ab	23.8288	23.0528	21.776	23.2487	22.6359	22.6082		30	30	30	0.0280526	0.976949	0.0549335	Q9VUV9	By MS/MS	By MS/MS	By MS/MS	By MS/MS	By MS/MS	By MS/MS
mRpS34	21.9173	22.5866	22.1369	21.8083	22.3349	21.7822		6	6	6	0.374267	0.916129	0.23849	Q9VV39	By matching	By MS/MS	By MS/MS	By matching	By MS/MS	By matching
Smn	19.5249	20.0866	18.3798	22.3078	21.3866	21.0319		3	3	3	0	1	0	Q9VV74				By MS/MS	By matching	By MS/MS
UQCR-C2	25.9873	26.9047	28.382	27.1472	27.4356	27.0249		19	19	19	0.0511525	0.979382	-0.111211	Q9VV75	By MS/MS	By MS/MS	By MS/MS	By MS/MS	By MS/MS	By MS/MS
spd-2	20.4585	18.8153	22.7524	22.6087	20.88	23.8779		14	14	14	0	1	0	Q9VV79			By MS/MS	By MS/MS	By matching	By MS/MS
UQCR-Q	23.7408	21.9103	21.8081	23.6426	23.4194	22.7689		5	5	5	0.470663	0.709223	-0.790593	Q9VVH5	By MS/MS	By matching	By matching	By MS/MS	By MS/MS	By MS/MS
CG3902-RA	26.7035	27.3057	28.2749	28.4234	27.5654	28.2556		16	16	16	0.524308	0.757394	-0.653396	Q9VVU1	By MS/MS	By MS/MS	By MS/MS	By MS/MS	By MS/MS	By MS/MS
RpL26	25.1691	27.065	26.0899	25.7062	27.3469	26.118		13	13	13	0.14198	0.912128	-0.282376	Q9VVU2	By MS/MS	By MS/MS	By MS/MS	By MS/MS	By MS/MS	By MS/MS
l(3)76BDr	19.1977	19.1653	19.8891	23.9877	22.1745	24.6183		17	17	17	0	1	0	Q9VW09				By MS/MS	By MS/MS	By MS/MS
CG9231	18.7699	20.821	22.0984	21.1714	19.3518	20.1281		1	1	1	0.111343	0.910361	0.346022	X2JGV8;Q9VW12	By matching	By MS/MS	By MS/MS	By MS/MS
Rpn1	25.2666	25.1463	26.2579	26.7127	26.9039	26.549		32	32	32	1.15165	0.512609	-1.16492	Q9VW54	By MS/MS	By MS/MS	By MS/MS	By MS/MS	By MS/MS	By MS/MS
Gabat	22.0914	18.3194	21.9463	23.1273	22.2072	22.4725		11	11	11	0.558132	0.485205	-1.81663	Q9VW68	By MS/MS		By MS/MS	By MS/MS	By MS/MS	By MS/MS
Ranbp21	23.3242	23.6078	24.3696	26.2044	24.962	26.4209		26	26	26	1.62307	0.258894	-2.09523	Q9VWE7	By MS/MS	By MS/MS	By MS/MS	By MS/MS	By MS/MS	By MS/MS
l(1)G0156	28.3519	27.0373	29.1253	29.3661	28.9429	28.7042		26	26	26	0.517578	0.699275	-0.832912	Q9VWH4;Q9VWH4-2	By MS/MS	By MS/MS	By MS/MS	By MS/MS	By MS/MS	By MS/MS
Nat1	20.2443	18.3388	19.9824	22.4141	21.9033	21.7284		13	13	13	0	1	0	Q9VWI2				By MS/MS	By MS/MS	By MS/MS
CG8142	23.7788	20.4534	21.5533	22.6188	22.694	23.0119		11	11	11	0.320005	0.751608	-0.846372	Q9VX15	By MS/MS		By matching	By MS/MS	By MS/MS	By MS/MS
CG34325-RA	23.4761	24.9903	28.5247	25.0595	26.8061	24.8421		9	9	9	0.0188197	0.982099	0.094436	Q9VXC1;X2JFG6	By MS/MS	By matching	By MS/MS	By MS/MS	By MS/MS	By MS/MS
Aats-arg	24.8005	21.0076	20.0254	22.4715	23.6131	23.0171		25	25	25	0.27148	0.693475	-1.08941	Q9VXN4	By MS/MS	By matching	By matching	By MS/MS	By MS/MS	By MS/MS
mRpS30	21.2816	22.8743	22.9808	22.4812	22.6016	22.3281		16	16	16	0.0536331	0.980161	-0.0914065	Q9VXP3	By MS/MS	By MS/MS	By matching	By matching	By MS/MS	By MS/MS
mRpL3	18.8482	19.9681	20.521	22.4332	22.1365	22.4328		8	8	8	0	1	0	Q9VXQ0				By MS/MS	By MS/MS	By MS/MS
Tcp-1zeta	26.3555	26.9727	26.9913	27.2413	27.4544	26.7077		26	26	26	0.520221	0.872326	-0.361287	Q9VXQ5	By MS/MS	By MS/MS	By MS/MS	By MS/MS	By MS/MS	By MS/MS
CG9281	25.8242	26.7704	26.8025	27.0926	26.8852	27.8089		27	27	27	0.866402	0.674886	-0.796524	Q9VXR5	By MS/MS	By MS/MS	By MS/MS	By MS/MS	By MS/MS	By MS/MS
CG32650	28.3015	28.0909	27.4761	29.8463	29.5749	29.8602		2	2	2	1.97512	0.292867	-1.80433	Q9VYI7	By MS/MS	By MS/MS	By MS/MS	By MS/MS	By MS/MS	By MS/MS
CG15735	19.4592	19.3034	20.2856	23.1265	21.9685	20.2642		3	3	3	0	1	0	Q9VYR0				By matching	By matching	By MS/MS
Upf1	22.7829	23.1923	24.2637	22.1523	22.1678	22.1052		20	20	19	0.990763	0.513341	1.2712	X2JBC1;Q9VYS3	By MS/MS	By MS/MS	By MS/MS	By matching	By MS/MS	By MS/MS
prtp	23.9897	23.4758	23.6413	23.0141	19.864	22.9397		8	8	8	0.638832	0.473693	1.76301	Q9VYV3-2;Q9VYV3	By MS/MS	By MS/MS	By MS/MS	By MS/MS		By matching
CG1749	29.8886	28.3934	28.36	28.1193	26.1563	26.9301		18	18	18	1.11334	0.383624	1.81208	Q9VYY3	By MS/MS	By MS/MS	By MS/MS	By MS/MS	By MS/MS	By MS/MS
Dlic	21.1713	23.1079	23.0803	23.1023	22.4102	22.6698		8	8	8	0.14453	0.913598	-0.274215	Q9VZ20;Q8IR93	By MS/MS	By MS/MS	By MS/MS	By MS/MS	By MS/MS	By MS/MS
mge	21.3073	18.4118	22.4791	22.3592	23.0881	22.0731		5	5	5	0.556848	0.484556	-1.77404	Q9VZL1	By matching		By MS/MS	By matching	By MS/MS	By MS/MS
ida	17.9585	19.9054	16.5306	22.941	21.8604	22.745		12	12	12	0	1	0	Q9VZL2				By MS/MS	By matching	By MS/MS
ND-30	19.0344	18.2367	19.5751	20.5923	19.7835	19.7297		4	4	4	0	1	0	Q9VZU4			By MS/MS	By matching	By MS/MS	By matching
scramb2	21.4986	21.2822	20.016	19.0654	18.0264	19.4789		1	1	1	1.51256	0.279265	2.07536	Q9VZW1	By MS/MS	By matching	By matching		By MS/MS
CPT2	24.8962	22.4079	24.8792	23.3269	21.8466	20.1778		14	14	14	0.859538	0.359353	2.27729	Q9VZW7	By MS/MS	By MS/MS	By MS/MS	By MS/MS	By MS/MS
mRpS35	22.1908	22.3776	23.5382	22.4776	23.1433	21.8564		4	4	4	0.13785	0.936437	0.209845	Q9VZX6	By matching	By MS/MS	By MS/MS	By MS/MS	By matching	By MS/MS
CG16986-RA	20.4397	20.7884	21.1987	18.4714	19.0594	18.6028		1	1	1	2.68532	0.233379	2.09772	Q9VZZ5	By matching	By MS/MS	By MS/MS		By MS/MS
yellow-g2	26.948	27.6995	26.8034	26.8451	25.2472	25.0911		14	14	14	0.959701	0.47849	1.42253	Q9W028	By MS/MS	By MS/MS	By MS/MS	By MS/MS	By MS/MS	By MS/MS
yellow-g	28.0341	28.2314	26.9577	27.6959	25.0742	25.389		13	13	13	0.777826	0.464661	1.688	Q9W029	By MS/MS	By MS/MS	By MS/MS	By MS/MS	By MS/MS	By MS/MS
RpL23A	26.2776	25.277	25.5228	24.9308	28.4401	26.0373		15	15	15	0.270335	0.769201	-0.776954	Q9W0A8	By MS/MS	By MS/MS	By MS/MS	By MS/MS	By MS/MS	By MS/MS
alphaCOP	28.257	26.7758	27.1892	27.4144	27.1528	28.1567		56	56	56	0.112543	0.955985	-0.167271	Q9W0B8	By MS/MS	By MS/MS	By MS/MS	By MS/MS	By MS/MS	By MS/MS
Usp10	19.4814	18.5896	23.7748	20.1211	20.3367	20.5876		5	5	5	0.0539632	0.949463	0.266822	Q9W0L7;M9PDK3	By matching		By MS/MS	By matching	By matching	By MS/MS
CG4692	22.2454	22.6537	20.2575	22.44	23.5722	20.9418		3	3	3	0.219794	0.827441	-0.599119	Q9W141;Q9W141-2	By matching	By MS/MS	By matching	By matching	By MS/MS	By matching
RpL12	25.8146	25.7638	25.7695	25.2309	27.7018	25.9313		7	7	7	0.24957	0.850551	-0.50537	Q9W1B9	By MS/MS	By MS/MS	By MS/MS	By MS/MS	By MS/MS	By MS/MS
CG2970	19.2274	21.8917	21.4576	21.3669	22.2256	20.9787		3	3	3	0.284512	0.785441	-0.664779	Q9W1F7		By MS/MS	By MS/MS	By MS/MS	By MS/MS	By MS/MS
Nap1	26.4403	24.6711	26.5885	26.4191	25.5867	25.8646		15	15	15	0.0278931	0.977734	-0.0568314	Q9W1G7	By MS/MS	By MS/MS	By MS/MS	By MS/MS	By MS/MS	By MS/MS
Thiolase	26.3262	26.456	26.8455	28.0717	27.3172	27.1202		20	20	20	1.22204	0.601132	-0.960449	Q9W1H8	By MS/MS	By MS/MS	By MS/MS	By MS/MS	By MS/MS	By MS/MS
wmd	18.6934	18.9439	22.7807	22.2462	21.8996	22.0663		9	9	9	0	1	0	Q9W1N4		By MS/MS	By MS/MS	By MS/MS	By MS/MS	By matching
Fib	27.9767	23.9057	26.1658	25.0856	26.6549	26.2531		17	17	17	0.00456485	0.994469	0.0182444	Q9W1V3	By MS/MS	By MS/MS	By MS/MS	By MS/MS	By MS/MS	By MS/MS
CG2852	23.6341	22.3932	20.5877	19.1077	19.8607	19.3012		2	2	2	1.09779	0.247882	2.7818	Q9W227	By MS/MS	By MS/MS	By matching
RpS24	22.3983	18.754	21.456	21.6043	24.1229	22.5628		8	8	8	0.632439	0.459092	-1.89393	Q9W229	By MS/MS	By MS/MS	By matching	By matching	By MS/MS	By MS/MS
mRpS29	22.4157	22.1425	23.0593	21.8696	23.7999	22.7029		10	10	10	0.146549	0.914364	-0.251657	Q9W253	By matching	By MS/MS	By MS/MS	By MS/MS	By MS/MS	By matching
CG10306	21.7951	18.7227	23.639	23.4895	24.5125	23.1205		8	8	8	0.615331	0.414133	-2.32187	Q9W2D9	By matching		By MS/MS	By MS/MS	By MS/MS	By matching
Lst8	21.0964	19.9121	21.7591	21.985	21.6608	22.9154		6	6	6	0.867624	0.511508	-1.26454	Q9W328	By MS/MS		By MS/MS	By MS/MS	By MS/MS	By MS/MS
RpS28b	23.994	24.5925	25.3329	25.4686	26.2958	26.7661		4	4	4	1.32714	0.423837	-1.53707	X2JEM4;Q9W334	By MS/MS	By MS/MS	By MS/MS	By MS/MS	By MS/MS	By MS/MS
c11.1	19.9197	20.5029	20.6465	20.8725	20.5627	21.439		4	4	4	0	1	0	Q9W350				By matching	By matching	By MS/MS
CCT2	23.9855	24.5971	20.4891	23.2677	25.1274	20.5012		14	14	14	0.01039	0.981706	0.0585143	Q9W392	By MS/MS	By MS/MS		By MS/MS	By MS/MS	By matching
Cp7Fb	22.4239	22.603	19.4962	21.8266	20.7092	22.0602		6	6	6	0.00710837	0.99507	-0.0243136	Q9W3E8;Q058X8	By MS/MS	By matching		By matching	By matching	By MS/MS
l(1)G0193	21.592	21.9098	21.2473	19.4514	18.1609	22.0932		4	4	4	0.549608	0.497764	1.68124	Q9W3M4;Q7KVT8	By matching	By matching	By MS/MS	By matching		By MS/MS
CG10932	22.9535	23.7385	25.5793	24.9167	24.0814	24.4154		10	10	10	0.167689	0.904375	-0.380761	Q9W3N9	By MS/MS	By MS/MS	By MS/MS	By MS/MS	By MS/MS	By MS/MS
Rab39	20.9346	19.4674	19.7786	20.2342	21.1158	22.7697		4	4	4	0	1	0	Q9W3Q0	By MS/MS			By matching	By MS/MS	By MS/MS
CG4586	19.7983	20.046	19.7768	21.4612	20.9009	22.4669		8	8	8	0	1	0	Q9W3U0				By MS/MS	By MS/MS	By MS/MS
RpL17	23.674	21.4816	23.472	25.0026	26.3644	24.1455		11	11	11	1.13106	0.262214	-2.29498	X2JIQ5;Q9W3W8	By MS/MS	By MS/MS	By MS/MS	By MS/MS	By MS/MS	By MS/MS
CG3198	19.0383	19.403	19.9852	23.4416	24.6148	22.1318		4	4	4	0	1	0	Q9W3X8				By MS/MS	By matching	By MS/MS
Rpt4	24.5813	24.2892	24.7962	25.4403	24.9444	24.3019		17	17	17	0.375848	0.896985	-0.339985	Q9W414	By MS/MS	By MS/MS	By MS/MS	By MS/MS	By MS/MS	By MS/MS
raptor	19.1865	21.0292	21.071	22.5324	21.7259	24.27		32	32	32	0	1	0	Q9W437			By MS/MS	By MS/MS	By MS/MS	By MS/MS
CG15570	25.5108	25.5114	25.1593	24.5518	22.3136	24.2435		8	8	8	0.874398	0.436	1.69087	Q9W4M4	By MS/MS	By MS/MS	By MS/MS	By MS/MS	By MS/MS	By MS/MS
tyf	22.5467	23.1814	22.9307	21.1992	22.1645	23.4013		22	22	22	0.367292	0.784222	0.631247	Q9W4M7;E1JJD6	By MS/MS	By MS/MS	By MS/MS	By MS/MS	By MS/MS	By MS/MS
CG2875-RB	19.4878	18.8187	20.0514	21.125	21.1408	21.0402		2	2	2	0	1	0	Q9W4R2;Q9W4R1				By matching	By MS/MS	By matching
eIF3-S4-1	24.7026	24.2536	24.0693	24.418	24.8376	23.7906		7	7	7	0.00625375	0.994568	-0.00690079	Q9W4X7	By MS/MS	By MS/MS	By MS/MS	By MS/MS	By MS/MS	By MS/MS
mit(1)15	21.6996	19.9172	22.181	23.0144	22.4572	24.035		8	8	8	1.03188	0.372244	-1.90289	Q9W4X9	By MS/MS		By MS/MS	By MS/MS	By matching	By MS/MS
mRpL14	24.9673	24.8995	23.2077	24.0368	21.5012	21.1308		3	3	3	0.878975	0.384932	2.13525	Q9W4Z2	By MS/MS	By MS/MS	By MS/MS	By MS/MS	By MS/MS	By matching
mRpL16	20.1581	22.2708	21.6358	22.2235	21.6757	21.5117		7	7	7	0.255073	0.866773	-0.448751	Q9W547		By MS/MS	By MS/MS	By MS/MS	By MS/MS	By MS/MS
Ns3	22.7286	22.1577	20.9456	21.8231	21.8179	23.1863		9	9	9	0.181336	0.910838	-0.331788	X2JA43;Q9W590	By MS/MS	By matching	By matching	By matching	By MS/MS	By MS/MS
RpL5	26.8393	25.5452	27.4706	27.8651	29.1891	27.434		18	18	18	0.930724	0.477639	-1.54435	R9Q794;Q9W5R8	By MS/MS	By MS/MS	By MS/MS	By MS/MS	By MS/MS	By MS/MS
l(1)dd4	19.2182	21.0527	20.1446	22.2872	20.8153	24.6492		13	13	13	0	1	0	Q9XYP8				By MS/MS	By matching	By MS/MS
Mcm7	23.6095	24.8233	24.9027	24.9989	24.2994	26.1747		19	19	19	0.439969	0.749096	-0.712502	Q9XYU0	By MS/MS	By MS/MS	By MS/MS	By MS/MS	By MS/MS	By MS/MS
Mcm3	20.5624	23.0451	20.8583	22.1747	18.3962	21.8099		7	7	7	0.182089	0.819297	0.694974	X2JAI4;Q9XYU1	By matching	By MS/MS	By MS/MS	By MS/MS		By MS/MS
pic	24.6383	21.9896	23.6897	23.6629	23.7733	24.8534		17	17	17	0.298281	0.785953	-0.657361	Q9XYZ5	By MS/MS	By matching	By MS/MS	By MS/MS	By MS/MS	By MS/MS
Nup93-1	21.488	21.8697	22.1898	22.2413	22.1796	23.6621		13	13	13	0.664684	0.685972	-0.845128	Q9XZ06	By MS/MS	By MS/MS	By MS/MS	By MS/MS	By MS/MS	By MS/MS
CG3909	21.9909	24.0662	22.7595	22.5228	21.5761	21.9137		3	3	3	0.58309	0.661422	0.934666	Q9XZ19	By matching	By MS/MS	By MS/MS	By MS/MS	By MS/MS	By MS/MS
snama;snama-RA	21.075	21.5888	22.6358	20.2202	20.1998	20.1343		6	6	6	1.12792	0.41634	1.58177	Q9XZ21;D5SHU1	By matching	By matching	By MS/MS	By matching	By MS/MS	By matching
Klp3A	20.3159	20.4124	21.5302	23.2618	20.4108	23.2478		17	17	17	0.6234	0.496148	-1.55399	Q9XZ29		By MS/MS	By MS/MS	By MS/MS	By matching	By MS/MS
Uch-L5	23.7592	23.8634	22.7705	25.2762	23.6289	22.9723		7	7	7	0.247145	0.849405	-0.49479	Q9XZ61	By MS/MS	By MS/MS	By MS/MS	By matching	By MS/MS	By MS/MS
Cas	21.0768	21.5381	21.3114	22.9135	21.954	23.4853		14	14	14	1.15266	0.46694	-1.47553	Q9XZU1	By MS/MS	By matching	By matching	By MS/MS	By MS/MS	By MS/MS
epsilonCOP	26.2622	24.7547	25.6547	25.1316	24.0937	25.4311		7	7	7	0.490084	0.760069	0.671736	Q9Y0Y5	By MS/MS	By MS/MS	By MS/MS	By MS/MS	By MS/MS	By MS/MS
Vps4	23.9248	23.8818	24.8988	24.7115	24.5368	25.2078		14	14	14	0.653946	0.767341	-0.583604	Q9Y162	By MS/MS	By matching	By MS/MS	By MS/MS	By MS/MS	By MS/MS

## Sheet: Nos_t-test_5% FDR
T: Gene names	LFQ intensity Nanos_1	LFQ intensity Nanos_2	LFQ intensity Nanos_3	LFQ intensity Tag_1	LFQ intensity Tag_2	LFQ intensity Tag_3	C: Welch's T-test Significant Nos_Tag	N: Peptides	N: Razor + unique peptides	N: Unique peptides	N: -Log Welch's T-test p-value Nos_Tag	N: Welch's T-test q-value Nos_Tag	N: Welch's T-test Difference Nos_Tag	T: Majority protein IDs	T: Identification type Nanos_1	T: Identification type Nanos_2	T: Identification type Nanos_3	T: Identification type Tag_1	T: Identification type Tag_2	T: Identification type Tag_3
nos	31.1829	30.8614	31.1014	21.2298	21.2856	21.2439	+	11	11	2	4.20619	0	9.79548	P25724	By MS/MS	By MS/MS	By MS/MS	By matching	By MS/MS	By MS/MS
nos	27.9812	28.0457	28.525	18.7479	20.0133	19.0717	+	10	1	1	3.44609	0	8.90634	A0A0B4KGY5	By MS/MS	By MS/MS	By MS/MS	By matching	By matching	By matching
Not1	26.1531	26.26	26.3519	20.4119	21.4677	21.9596	+	48	48	48	2.12094	0.0177143	4.97525	A8DY82;A8DY81;A0A0B4LEZ3;E2QCN4;A8DY80	By MS/MS	By MS/MS	By MS/MS	By MS/MS	By MS/MS	By MS/MS
Rga	24.5772	23.5141	24.1516	21.2505	22.1626	22.2171		7	7	7	2.12779	0.0701667	2.20424	A0A0B4LHS9;Q94547-2;Q94547	By MS/MS	By MS/MS	By MS/MS	By MS/MS	By MS/MS	By matching
Cnot4	22.1549	24.3259	21.9294	20.6794	19.95	19.1169		11	11	11	1.37359	0.0562034	2.88797	Q8IPB9;M9PCL9;Q9VKX1;M9PFI0;M9MRH8;M9PB92	By MS/MS	By MS/MS	By MS/MS
Not3	25.0747	24.9258	25.343	22.2142	22.0498	23.6389		11	11	11	1.48183	0.0706849	2.48018	Q7K126	By MS/MS	By MS/MS	By MS/MS	By MS/MS	By MS/MS	By MS/MS
Patr-1	22.2017	22.0412	22.3606	20.6988	19.645	19.5277		12	12	12	1.67215	0.0878049	2.24399	Q9VEN9	By MS/MS	By MS/MS	By MS/MS
nonC	26.459	26.9762	27.1212	19.6834	18.6529	18.9887	+	36	36	36	4.07577	0	7.74377	X2JDZ8;Q70PP2;Q70PP2-2	By MS/MS	By MS/MS	By MS/MS
CG8184	23.7258	24.6053	24.2159	18.8885	19.478	18.8624	+	20	20	20	3.8717	0	5.10604	X2JF83;X2JDY2;X2JKH9;X2JF73;X2JFK0;Q9VXR3;X2JC16	By MS/MS	By MS/MS	By MS/MS
Nipped-A	24.1955	24.2093	25.3114	18.4373	20.3274	20.5903	+	23	23	23	2.1115	0.0155	4.78704	Q2EZ47;A0A140SQB4;Q8I8U7	By MS/MS	By MS/MS	By MS/MS			By MS/MS
CT39259	24.1633	24.3721	24.0986	19.0034	20.7885	19.2953	+	5	5	5	1.88048	0.0193333	4.51564	Q9VQ39	By MS/MS	By MS/MS	By MS/MS
siz	22.8535	23.1329	24.0308	19.3034	18.0099	19.2755	+	20	20	20	2.83243	0	4.47614	Q9VP80;Q6U9V3;E1JI59;Q7KTX2	By MS/MS	By MS/MS	By MS/MS
CG13090	24.0076	23.9109	23.939	20.3884	19.4931	18.6342	+	9	9	9	1.90273	0.0178462	4.4473	M9PCK7;Q9VLJ8	By MS/MS	By MS/MS	By MS/MS
Ge-1	23.0839	23.9265	24.9486	18.9828	19.684	20.5812	+	15	15	15	2.37001	0.0232	4.237	Q9VKK1	By MS/MS	By MS/MS	By MS/MS			By MS/MS
rod	23.6297	24.9119	24.0366	20.0423	18.2554	21.8002	+	15	15	15	1.37322	0.0165926	4.16004	Q9V9W7	By MS/MS	By MS/MS	By MS/MS	By MS/MS		By MS/MS
ome	23.6043	23.1905	23.294	19.5952	19.0421	19.261	+	2	2	2	4.23156	0	4.06352	M9PCH6;Q9VUH1;Q29R16;A2RVG6	By MS/MS	By MS/MS	By MS/MS
Mlf	22.8601	24.6096	24.541	19.5076	20.1953	20.7102	+	6	6	1	2.10304	0.02125	3.86586	A0A0B4K807;Q9NKV0-2	By MS/MS	By MS/MS	By MS/MS	By matching	By matching	By MS/MS
CG14299	21.8974	23.1731	23.4559	18.4983	19.4036	19.3999	+	9	9	9	2.31113	0.0226667	3.74155	A0A0B4K6N7;Q9VE34	By MS/MS	By MS/MS	By MS/MS			By MS/MS
l(1)G0196	24.9409	24.6411	25.0945	19.1984	21.0647	23.1914	+	30	30	30	1.08896	0.0467273	3.74072	Q9VR59-5;X2JG41;X2JEN2;X2JCY0;Q9VR59-3;Q9VR59-6;Q9VR59;Q9VR59-7;X2JLN4;X2JGE9	By MS/MS	By MS/MS	By MS/MS		By matching	By MS/MS
cdc2	22.7592	23.3307	23.1604	19.1829	19.4726	19.3889	+	6	6	6	3.51224	0.0137778	3.73534	P23572	By MS/MS	By MS/MS	By MS/MS
CG5745	22.3011	22.5386	22.5236	18.2315	17.8943	20.134	+	3	3	3	1.48973	0.0197241	3.70116	Q95RC5	By MS/MS	By MS/MS	By MS/MS
RpII215	23.3576	24.7704	25.258	20.6986	21.0954	20.5015	+	30	30	29	1.78927	0.01792	3.69682	P04052	By MS/MS	By MS/MS	By MS/MS	By matching	By MS/MS	By MS/MS
Ranbp16	25.9987	25.8973	26.2405	22.5461	21.615	23.0833	+	19	19	19	1.98193	0.0147826	3.63066	M9MSN9;M9MS57;X2JFC3;M9MSD3;Q9GQN0;M9MSB0	By MS/MS	By MS/MS	By MS/MS	By MS/MS	By MS/MS	By MS/MS
Nup160	22.6802	21.6484	23.0078	18.6438	19.6585	18.273	+	12	12	12	2.45231	0.02	3.58705	X2J9F3;Q9VKJ3	By MS/MS	By MS/MS	By MS/MS
ebo	22.6731	22.0628	22.6369	18.4631	18.6845	19.7001	+	3	3	3	2.41959	0.0188889	3.50837	Q9W5G1;X2JDN0;X2J9Y4	By MS/MS	By MS/MS	By MS/MS			By MS/MS
armi	22.6867	22.8682	22.807	19.2728	18.8397	19.7544	+	10	10	10	2.36436	0.017	3.49833	M9NDG7;Q6J5K9	By MS/MS	By MS/MS	By MS/MS	By MS/MS
CG5568	22.2397	21.9682	23.4713	17.8323	18.3011	21.0907	+	5	5	5	1.23828	0.047814	3.48505	M9PEA1;Q9VRQ5	By MS/MS	By MS/MS	By MS/MS			By MS/MS
Ufd4	25.0221	25.7831	26.5772	22.7403	21.598	22.7158	+	35	35	35	2.33712	0.0161905	3.44276	Q9VL06	By MS/MS	By MS/MS	By MS/MS	By MS/MS	By MS/MS	By MS/MS
Nup43	22.2244	21.6885	23.064	19.127	18.8358	18.9618	+	9	9	9	1.9477	0.0204286	3.35079	Q9VE85	By MS/MS	By MS/MS	By MS/MS	By MS/MS		By matching
Pop2	23.331	22.3381	22.7272	21.1733	18.1667	19.0417	+	4	4	4	1.27302	0.0456889	3.3382	Q8I0I5;Q9VTS4;E1JHY7;X2JCC3	By MS/MS	By MS/MS	By MS/MS
Hira	22.0439	22.39	21.7802	18.7207	18.591	18.891	+	5	5	5	3.2784	0.0242857	3.33715	O17468-3;O17468-2;O17468	By MS/MS	By matching	By MS/MS
CG11148	23.5581	23.5876	23.854	19.8466	21.9348	19.4784	+	19	19	19	1.30674	0.046383	3.2466	Q7KQM6-2;Q7KQM6	By MS/MS	By MS/MS	By MS/MS		By MS/MS
CG4753	21.2706	21.7394	21.1749	18.6047	18.1971	17.6568	+	2	2	2	2.90044	0.0178947	3.24211	Q9VV49	By MS/MS	By MS/MS	By MS/MS			By MS/MS
aret	25.7187	26.077	25.7736	21.9511	21.9149	24.2629	+	19	19	19	1.27396	0.0478491	3.14679	Q960Z4;Q8IP89;M9PDB0;Q8IP90	By MS/MS	By MS/MS	By MS/MS	By MS/MS	By MS/MS	By MS/MS
eIF-2alpha	23.7803	23.7913	23.7639	20.2232	20.4939	21.2143	+	17	17	17	2.0581	0.017875	3.13467	X2JFR6;P41374	By MS/MS	By MS/MS	By MS/MS
Cdc5	22.5281	22.1415	22.5572	18.8237	18.9145	20.1205	+	3	3	3	1.94354	0.0204706	3.12269	Q9W0R0	By matching	By matching	By MS/MS
AdipoR	22.1588	22.3346	21.4665	19.1522	18.4926	19.0531	+	2	2	2	2.99072	0.0154545	3.08731	A4V392;Q9VCY8;Q9VCY8-2	By MS/MS	By MS/MS	By MS/MS
ago	23.1029	22.0706	22.0438	18.1696	20.1393	19.7223	+	7	7	7	1.72989	0.0401081	3.06203	Q9VZF4	By MS/MS	By MS/MS	By MS/MS
Nup98-96	22.3857	21.0181	22.4518	18.9244	18.8794	19.1451	+	6	6	6	1.67357	0.0489524	2.96892	Q9VCH5	By MS/MS	By MS/MS	By MS/MS		By MS/MS
enc	21.2169	23.2737	21.4039	19.0947	19.4637	18.4568	+	14	14	14	1.5191	0.0466939	2.95974	M9PBM2;M9PE05;A8JNJ9;M9PH77;Q8MSX1-2;Q8MSX1;Q8MSX1-3	By matching	By MS/MS	By MS/MS
Mpcp	26.2575	26.5573	25.4734	23.7183	23.6518	22.0792	+	12	12	12	1.8317	0.0444103	2.9463	Q0E8E8	By MS/MS	By MS/MS	By MS/MS	By MS/MS	By MS/MS	By MS/MS
Tom70	23.678	24.9025	24.632	21.6361	20.952	21.7946	+	10	10	10	2.37261	0.0190667	2.94323	Q9VKC8	By MS/MS	By MS/MS	By MS/MS	By MS/MS	By matching	By MS/MS
Idh	21.9447	23.3835	21.2396	18.6041	20.0088	19.1932	+	2	2	2	1.62476	0.0446957	2.92054	Q7KUB0;Q8IQA7;Q9VSI6;Q7KUB1;B7Z0E0	By MS/MS	By MS/MS	By matching
Pp2B-14D	23.374	23.2054	22.3125	20.0781	19.2027	20.9037	+	8	8	4	1.95041	0.0423158	2.90244	M9NE01;Q27889	By MS/MS	By MS/MS	By MS/MS		By MS/MS
Nup75	21.875	21.5844	22.1271	18.5935	19.1849	19.1506	+	7	7	7	3.41632	0.0186667	2.88583	A1YK02	By MS/MS	By MS/MS	By MS/MS
zwilch	24.2743	24.2253	24.8799	21.9521	21.5388	21.342	+	14	14	14	3.24495	0.0172308	2.84887	Q9VA00	By MS/MS	By MS/MS	By MS/MS	By matching	By matching	By MS/MS
DCP1	22.4897	23.1482	22.6601	20.5082	20.0826	19.1631	+	17	17	17	2.08662	0.0362286	2.84799	Q9W1H5	By MS/MS	By MS/MS	By MS/MS	By matching	By MS/MS
msi	22.5076	22.0328	22.6846	18.9853	19.3984	20.3323	+	6	6	6	2.06859	0.0382222	2.83636	A0A0B4KGY9;A0A0B4K6K8;Q9VBQ1;A0A0B4KHV4;Q8IMS8	By MS/MS	By MS/MS	By MS/MS
CG2794	22.215	21.7138	22.2882	18.8598	19.2131	19.7771	+	5	5	5	2.76284	0.0184516	2.78902	Q9VPR3	By MS/MS	By MS/MS	By MS/MS
CG1635	21.168	22.4712	22.4273	19.461	19.0554	19.2216	+	2	2	2	1.76444	0.0454167	2.77614	Q95TK5	By MS/MS	By MS/MS	By MS/MS
CG6089	21.8439	21.5009	22.2186	19.1635	19.9155	18.1634	+	6	6	6	1.69924	0.04824	2.77365	Q9VKM7;Q9VKM8	By MS/MS	By matching	By matching
CG3756	21.69	20.8011	21.77	18.5257	18.7684	18.9271	+	4	4	4	2.15739	0.0501463	2.68	Q9VMX3	By MS/MS	By matching	By MS/MS
Baldspot	21.9331	22.3792	22.2893	19.7591	19.7988	19.2969	+	2	2	2	3.52418	0.0173333	2.58223	Q9VV87	By MS/MS	By MS/MS	By MS/MS			By MS/MS
Slh	20.6456	21.5082	21.3228	18.2728	18.6732	18.928	+	3	3	3	2.68167	0.0514	2.53419	Q24179	By MS/MS	By MS/MS	By MS/MS
CG8185	20.5703	21.3807	21.2215	18.4284	18.6885	18.5337	+	2	2	2	2.23085	0.0497255	2.5073	Q7K4H1	By MS/MS	By MS/MS	By MS/MS
CTPsyn	21.7333	21.1289	21.3187	18.2269	19.2324	19.211	+	5	5	5	2.18956	0.0487692	2.50352	X2JCY2;Q9VUL1-2;Q9VUL1	By matching	By MS/MS	By MS/MS
Control	31.4855	30.9983	31.3675	35.6654	34.7314	34.7266	+	38	38	27	2.67778	0.0210909	-3.75736	Controltag	By MS/MS	By MS/MS	By MS/MS	By MS/MS	By MS/MS	By MS/MS
cup	29.022	29.8342	29.0973	27.9495	28.5282	28.7604		71	71	71	1.19976	0.422277	0.905099	X2J9P9;Q9VMA3	By MS/MS	By MS/MS	By MS/MS	By MS/MS	By MS/MS	By MS/MS
l(2)37Cc	23.4406	19.0432	21.3293	22.1594	23.947	21.1451		5	5	5	0.303619	0.533563	-1.14614	A0A023GQA5;P24156	By MS/MS	By matching	By MS/MS	By matching	By MS/MS	By matching
Jabba	26.8016	27.5316	27.2557	26.7796	26.1723	26.6306		15	15	2	1.11284	0.569749	0.668769	B7YZK4;A0A0B4JCT7;B7YZK5;B7YZK6;A0A0B4KFV2;A0A0B4KG78	By MS/MS	By MS/MS	By MS/MS	By MS/MS	By MS/MS	By MS/MS
skap	24.7376	25.8252	26.1602	25.7248	24.7893	25.6503		9	9	9	0.129476	0.902455	0.18623	A0A0B4JCW4;A0A126GUR6;Q9VHJ8;Q95U38	By MS/MS	By MS/MS	By MS/MS	By MS/MS	By MS/MS	By MS/MS
cher	21.7698	24.6748	23.0221	21.2746	22.6716	23.3691		19	19	19	0.273614	0.663681	0.717132	A0A0B4JCY6;Q7KSF4;A0A0B4KHN1;A0A0B4KGT8;Q9VEN1	By matching	By MS/MS	By MS/MS	By MS/MS	By MS/MS	By MS/MS
Ef1gamma	24.5934	24.0218	24.4989	24.3016	27.5392	22.6071		12	12	12	0.103235	0.8281	-0.444574	A0A0B4JD11;Q9NJH0	By MS/MS	By MS/MS	By MS/MS	By MS/MS	By MS/MS	By matching
ctrip	23.7098	22.7414	23.3412	23.1057	19.981	21.8902		20	20	20	0.670556	0.273039	1.60515	A0A0B4LGR2;A0A0B4JDA1;Q9VN58;A0A0B4LHQ4;A0A0B4JD62;A0A0B4JDB5;A0A0B4LGQ5;A0A0B4JCW5;A0A0B4JCV6	By MS/MS	By MS/MS	By MS/MS	By MS/MS		By MS/MS
msps	21.191	22.4466	22.3522	19.0715	21.0219	20.9738		16	16	16	0.961016	0.203844	1.64085	Q9VEZ3;E1JIM4;A0A0B4K664;A0A0B4K700	By MS/MS	By MS/MS	By MS/MS		By MS/MS	By matching
RpS8	24.1401	24.7523	25.7786	25.6715	28.0995	25.8657		17	17	17	0.79886	0.228869	-1.65525	A0A0B4K6N1;Q8MLY8	By MS/MS	By MS/MS	By MS/MS	By MS/MS	By MS/MS	By MS/MS
lig;lig-RA	22.5845	24.5325	24.189	21.4584	22.354	22.2086		12	12	12	1.08964	0.165365	1.76167	A0A126GUM8;A0A0B4K6T1;A0A0B4K7U5;E1JH02;A0A0B4KFC5;Q86S05-3;Q86S05-2;Q86S05;D0Z768	By MS/MS	By MS/MS	By MS/MS	By MS/MS	By MS/MS	By MS/MS
aralar1	22.5665	23.6227	23.0363	22.2315	22.4121	22.603		8	8	8	0.815189	0.604591	0.659626	A0A0B4KHW3;A0A0B4K6V1;Q9VA73-3;Q9VA73-2;Q9VA73	By MS/MS	By MS/MS	By MS/MS	By MS/MS	By MS/MS	By MS/MS
mask	23.3279	23.4588	23.9354	22.4006	22.4362	21.9978		31	31	31	2.21056	0.214114	1.29582	A0A0B4KHR8;A0A0B4K725;Q9VCA8;A0A0B4LHK4;A0A0B4KHZ8	By MS/MS	By MS/MS	By MS/MS	By matching	By MS/MS	By MS/MS
CG5174-RA	24.7693	24.4127	23.8895	23.5823	22.1736	22.5912		3	3	3	1.37281	0.172967	1.57479	A1ZB78;A1ZB77;Q7JRI6;A1ZB79;A1ZB80;E1JGL5;A0A0B4K7G1;A1ZB83;A0A0B4LGX1;A0A0B4K897	By MS/MS	By MS/MS	By MS/MS	By MS/MS	By MS/MS	By MS/MS
mod	19.8248	19.226	18.5837	19.5531	27.3448	20.9938		21	21	21	0	1	0	A0A0B4K7G4;P13469				By MS/MS	By MS/MS	By MS/MS
Nurf-38	24.7476	24.7825	21.7537	24.0294	22.0233	19.8877		10	10	10	0.495688	0.302758	1.78111	B7YZQ7;A0A0B4K7G9;O77460	By MS/MS	By MS/MS	By matching	By MS/MS	By matching	By matching
Nup358	23.1929	24.651	22.9765	23.195	23.7422	22.7452		15	15	15	0.243703	0.802055	0.379328	Q9VBU7;A0A0B4K7J2	By MS/MS	By MS/MS	By MS/MS	By MS/MS	By MS/MS	By MS/MS
garz	23.9428	22.7045	23.2994	23.8905	22.9145	21.5279		9	9	9	0.270512	0.737364	0.537939	A1Z8W9;A0A0B4K7N0;A1Z8W8	By MS/MS	By MS/MS	By MS/MS	By matching	By matching	By MS/MS
faf	22.7392	23.9431	23.9839	21.4532	19.189	23.6511		62	62	62	0.627249	0.19002	2.12431	A0A0B4K7S0;P55824;A0A0B4K6W2;P55824-3	By MS/MS	By MS/MS	By MS/MS	By matching		By MS/MS
Stlk	22.6095	23.1868	22.4696	22.4522	20.4549	22.6628		3	3	3	0.482219	0.548879	0.898664	A0A0B4K7S5;P83098	By MS/MS	By MS/MS	By MS/MS	By MS/MS	By matching	By MS/MS
larp	23.2888	24.0543	23.5212	22.6267	25.3675	22.0036		34	34	34	0.0923681	0.871005	0.288841	A0A0B4K7Y7;Q9VAW5;A0A0B4K6K9;Q9VAW5-1;Q9VAW5-2	By MS/MS	By MS/MS	By MS/MS	By MS/MS	By MS/MS	By MS/MS
Rpn6	26.0554	25.6483	25.1159	25.4732	25.0416	24.7172		13	13	13	0.683184	0.673518	0.529195	A0A0B4K7Z5;Q7KLV9;Q7KLV9-2	By MS/MS	By MS/MS	By MS/MS	By MS/MS	By MS/MS	By MS/MS
CG8771	22.4519	24.2917	24.077	21.5935	19.1137	23.3437		11	11	11	0.699562	0.149833	2.25655	A1Z945;A0A0B4K859	By MS/MS	By MS/MS	By MS/MS	By MS/MS		By MS/MS
CG8963	24.1139	24.7015	24.5667	23.6596	23.3538	23.9316		11	11	11	1.53432	0.454528	0.812379	A0A0B4K891;Q7K581	By MS/MS	By MS/MS	By MS/MS	By MS/MS	By MS/MS	By MS/MS
RpL38	26.8053	26.0331	27.3547	26.6816	26.6521	27.0602		4	4	4	0.0548626	0.971822	-0.0669721	A0A0B4KED0;Q9W5N2	By MS/MS	By MS/MS	By MS/MS	By MS/MS	By MS/MS	By MS/MS
14-3-3zeta	25.2123	25.2717	24.7459	24.6248	23.8831	24.5867		8	6	6	1.09671	0.552718	0.711796	A0A0B4KEH0;P29310-3;P29310-2;P29310	By MS/MS	By MS/MS	By MS/MS	By MS/MS	By MS/MS	By MS/MS
l(2)efl	23.517	23.1458	23.2032	21.2891	21.5887	19.9731		2	2	2	1.43887	0.0866667	2.33838	A0A0B4KEY5;P82147;P82147-2	By MS/MS	By MS/MS	By MS/MS	By MS/MS	By MS/MS
Nipped-B	20.9382	21.8804	21.8388	18.8722	20.1248	21.086		6	6	6	0.902341	0.237459	1.5248	A0A0B4KF23;E1JGX3;Q7PLI2	By matching	By MS/MS	By MS/MS		By matching	By MS/MS
Uba1	23.6334	23.7648	24.4283	22.4773	21.841	23.7238		8	8	1	0.865635	0.328993	1.26146	A0A0B4KF46	By MS/MS	By MS/MS	By MS/MS	By MS/MS	By MS/MS	By MS/MS
Hcs	21.8103	22.0355	20.6909	21.7022	20.0612	19.5931		4	4	4	0.605768	0.432301	1.06003	A0A0B4KF92;A0A0B4LGS6;Q9VNC3;A0A0B4LGM5	By MS/MS	By MS/MS	By MS/MS	By MS/MS
Acsl	23.7528	23.547	23.2733	21.8822	22.2757	21.9878		13	13	13	2.85148	0.136153	1.47575	A1Z7H3;Q8T3L1;A1Z7H2;A0A0B4KFE4	By MS/MS	By MS/MS	By MS/MS	By matching	By MS/MS	By MS/MS
Rpn8	24.0621	23.5147	24.1447	24.9165	23.8686	24.484		7	7	7	0.621644	0.688007	-0.515873	A0A0B4KGE6;A0A0B4KFH4;P26270	By MS/MS	By MS/MS	By MS/MS	By MS/MS	By MS/MS	By matching
Bruce	21.8438	20.7907	21.7707	20.4369	19.2253	21.436		6	6	6	0.650138	0.411717	1.10232	A0A0B4KH36;A0A0B4KFQ0;A0A0B4KGR9;Q9VH01;A0A0B4KG50	By MS/MS	By MS/MS	By MS/MS			By MS/MS
hpo	22.8452	23.0076	23.1382	22.1895	21.8449	18.343		9	9	9	0.669215	0.171435	2.20454	A0A0B4KFW0;Q8T0S6	By MS/MS	By MS/MS	By MS/MS	By MS/MS	By matching
His4r;His4	23.7057	24.2331	22.9618	23.93	28.5231	23.304		10	10	10	0.366227	0.397854	-1.61884	A0A0B4KFZ9;P84040	By MS/MS	By MS/MS	By MS/MS	By MS/MS	By MS/MS	By matching
CG15099	21.1188	21.6	21.6453	19.0436	19.2298	20.5986		4	4	4	1.28041	0.131739	1.83074	A0A0B4KG81;A1ZBE8	By MS/MS	By MS/MS	By MS/MS
Syp	20.6727	21.9708	20.5241	19.1712	20.142	20.9124		4	4	4	0.649172	0.452232	0.980679	Q95TW4;A4V364;A8JR54;Q8IN47;A0A0B4KGK8;Q8IN48;A0A0B4KH21;A0A0B4KH24;A0A0B4KGF9;A0A0B4KGK5;Q9VDI8;Q7KSA0;A0A0B4KHH8;A0A0B4KHT5;A0A0B4KHI4	By MS/MS	By MS/MS	By matching		By matching	By MS/MS
Pcmt	24.427	24.3411	25.4257	25.4377	24.2275	25.2995		4	4	4	0.190086	0.856661	-0.256985	A0A0B4KGK0;Q27869	By MS/MS	By MS/MS	By MS/MS	By MS/MS	By MS/MS	By MS/MS
eIF-2gamma	26.7184	26.6745	26.1415	24.8734	26.0608	24.5261		22	22	22	1.07329	0.26454	1.35807	A0A0B4KGP8;Q24208;Q24208-2	By MS/MS	By MS/MS	By MS/MS	By MS/MS	By MS/MS	By MS/MS
bel	26.9813	27.1456	27.4619	27.5204	26.533	27.1915		38	36	36	0.126855	0.937152	0.114646	A0A0B4KGU4;Q9VHP0	By MS/MS	By MS/MS	By MS/MS	By MS/MS	By MS/MS	By MS/MS
Ssdp	22.1627	22.191	22.1622	19.8482	23.2588	23.1121		5	5	5	0.0281267	0.968235	0.0989265	Q9VEB9;A0A0B4KGW6	By MS/MS	By MS/MS	By MS/MS	By MS/MS	By matching	By matching
gwl	22.8424	23.581	23.6583	21.4723	20.77	23.1414		9	9	9	0.840552	0.237889	1.566	A0A0B4KGX7;Q95TN8	By MS/MS	By MS/MS	By MS/MS	By matching	By MS/MS	By MS/MS
LpR2	19.5717	19.4047	20.5834	19.4944	19.8314	19.3417		1	1	1	0.288819	0.831701	0.297465	Q86B77;A0A0B4KGZ9;Q7YTZ6;A0A0B4KH38;Q9VBN2;A8JRC4;A8JRC7;Q7YU01	By matching	By matching	By MS/MS
Rpn2	26.9786	26.9029	26.9084	26.361	26.6891	26.6749		32	32	32	1.1331	0.773879	0.354947	A0A0B4KHE9;A0A0B4KI10;Q9V3P6;Q9V3P6-2	By MS/MS	By MS/MS	By MS/MS	By MS/MS	By MS/MS	By MS/MS
Fer2LCH	23.0543	22.8662	21.6848	23.49	22.7807	22.2292		4	4	4	0.204106	0.836262	-0.298179	Q9VA83;A0A0B4KHF0	By MS/MS	By MS/MS	By MS/MS	By MS/MS	By MS/MS	By MS/MS
puf	23.2477	22.2651	22.6141	23.5105	20.8679	22.5169		3	3	3	0.182044	0.80789	0.410509	Q7KS15;Q9VC56;Q8IMW2;A0A0B4LIK5;A0A0B4KHF3;A0A0B4KI06	By matching	By MS/MS	By MS/MS	By matching	By MS/MS	By MS/MS
GlyS	25.3839	25.7174	26.0501	26.4335	25.0956	26.488		18	18	18	0.218558	0.840763	-0.288615	A0A0B4KHJ5;Q9VFC8-2;Q9VFC8	By MS/MS	By MS/MS	By MS/MS	By MS/MS	By MS/MS	By MS/MS
gammaCOP;gammaCop	24.4711	24.8024	23.764	23.9934	22.9831	23.8102		17	17	17	0.794102	0.553246	0.75024	A0A0B4KHL2;Q8I0G5-3;Q8I0G5-2;Q8I0G5	By MS/MS	By MS/MS	By MS/MS	By MS/MS	By MS/MS	By MS/MS
CG10254	25.8432	25.7463	25.9733	25.9256	24.9204	26.2715		27	27	27	0.12448	0.921711	0.148408	A0A0B4KHY8;Q9XZ32	By MS/MS	By MS/MS	By MS/MS	By MS/MS	By MS/MS	By MS/MS
CG17337	20.6607	20.6319	22.2726	19.5386	19.8773	19.6445		1	1	1	0.979508	0.235738	1.50159	A0A0B4LEQ0;Q8MT58	By matching	By matching	By MS/MS
CG3107	20.8539	21.2237	21.4028	20.7687	19.3648	19.6639		1	1	1	1.05411	0.317362	1.22767	A0A0B4LES3;Q9V9E3	By MS/MS	By MS/MS	By matching	By MS/MS
dpa	23.545	23.6896	25.1689	23.8711	23.418	24.5411		10	10	10	0.111494	0.901692	0.191051	A0A0B4LEV2;Q26454	By MS/MS	By MS/MS	By MS/MS	By MS/MS	By MS/MS	By MS/MS
CG8635	20.5147	19.0987	19.4674	20.764	21.2112	18.565		6	6	6	0	1	0	A0A0B4LEV3;Q7JWR9				By matching	By MS/MS	By matching
Nacalpha	22.4342	21.7172	22.3494	22.1639	22.7843	22.4763		5	5	5	0.457271	0.815433	-0.307918	A0A0B4LEY6;Q94518	By MS/MS	By MS/MS	By MS/MS	By MS/MS	By MS/MS	By MS/MS
CG7686	22.6096	21.7978	21.3651	20.5924	19.6033	20.7667		9	9	9	1.44893	0.165123	1.60337	A0A0B4LF59;Q7KN79	By MS/MS	By MS/MS	By matching	By matching		By MS/MS
TppII	24.3406	25.4885	25.4344	25.3808	25.4927	26.0852		23	23	23	0.557001	0.665699	-0.565066	A0A0B4LGC0;A0A0B4LF88;Q9V6K1-2;Q9V6K1	By MS/MS	By MS/MS	By MS/MS	By MS/MS	By MS/MS	By MS/MS
Rpn13	20.5841	20.7837	21.5563	19.0566	19.6486	21.5346		8	1	1	0.446817	0.555172	0.894772	A0A0B4LFA6;Q7K2G1-2	By matching	By matching	By MS/MS	By matching	By matching	By MS/MS
Tango7	23.5791	24.483	24.4955	23.4962	23.7839	23.9472		14	14	14	0.551727	0.740327	0.443474	A0A0B4LFB3;Q7JVI3	By MS/MS	By MS/MS	By MS/MS	By MS/MS	By MS/MS	By MS/MS
Opa1	21.5343	21.8768	20.7591	21.2813	21.0275	22.456		8	8	8	0.131768	0.894699	-0.198196	A0A0B4LFB8;Q95U20;A0A0B4LGF5;A1Z9N0;A0A0B4LF33	By MS/MS	By MS/MS	By MS/MS	By MS/MS	By MS/MS	By matching
CG8303	24.1049	25.104	25.2077	22.5758	23.2809	23.1673		10	10	10	1.74516	0.118185	1.79753	A0A0B4LFD0;A1ZAI3	By MS/MS	By MS/MS	By MS/MS	By matching	By MS/MS	By MS/MS
Hsc70-5	26.8138	26.5155	28.1037	28.146	26.8974	28.6828		38	37	37	0.458259	0.596605	-0.764398	A0A0B4LFD2;P29845	By MS/MS	By MS/MS	By MS/MS	By MS/MS	By MS/MS	By MS/MS
RpS23	25.1448	25.5788	26.9901	25.42	27.0234	27.2475		9	9	9	0.340235	0.662674	-0.659054	A0A0B4LFD9;Q8T3U2	By MS/MS	By MS/MS	By MS/MS	By MS/MS	By MS/MS	By MS/MS
eIF3-S8	25.574	26.0334	25.8395	25.3699	26.8421	25.9874		31	31	31	0.205483	0.859141	-0.250844	A0A0B4LFL2;A1ZAX1	By MS/MS	By MS/MS	By MS/MS	By MS/MS	By MS/MS	By MS/MS
Ef1beta	24.2458	23.6841	22.7201	24.3627	25.7445	21.0817		9	9	9	0.0404102	0.936106	-0.179638	A0A0B4LFL3;O96827	By MS/MS	By MS/MS	By MS/MS	By MS/MS	By MS/MS	By MS/MS
CG34191	23.4021	22.8732	21.8003	23.7405	21.4202	23.3869		3	3	3	0.0627929	0.925913	-0.157351	A0A0B4LFP4;A8DYH2	By MS/MS	By MS/MS	By matching	By MS/MS	By matching	By MS/MS
tud	23.7389	25.3135	25.7547	22.1989	22.6927	21.6716		27	27	27	1.53294	0.0564912	2.74795	A0A0B4LG05;P25823	By MS/MS	By MS/MS	By MS/MS	By matching	By MS/MS	By MS/MS
RpS16	29.5914	29.6058	29.585	30.1768	30.5157	29.9929		19	19	19	1.27262	0.597315	-0.634437	A0A0B4LG52;Q9W237	By MS/MS	By MS/MS	By MS/MS	By MS/MS	By MS/MS	By MS/MS
l(2)k09913	21.8876	22.1875	22.3949	19.469	22.0979	22.407		5	5	5	0.330586	0.615504	0.832043	A0A0B4LGC6;Q8MLS7;A0A0B4LG95;Q7K274	By MS/MS	By MS/MS	By MS/MS		By MS/MS	By MS/MS
betaTub60D	23.4723	23.611	24.2169	22.642	21.649	23.4595		15	5	1	0.857659	0.35478	1.18324	A0A0B4LGH1	By MS/MS	By MS/MS	By MS/MS	By MS/MS	By MS/MS	By MS/MS
CG3209-RA	22.8808	23.8673	24.0174	22.5513	22.2601	22.9855		4	4	4	1.04462	0.404847	0.98955	A0A0B4LHH1;Q960R0;Q9W1B5;A0A0B4LGJ9	By MS/MS	By MS/MS	By MS/MS	By MS/MS	By MS/MS	By MS/MS
CG9853	22.7656	22.2782	22.1447	22.0233	20.1759	21.786		4	4	4	0.698894	0.419892	1.06776	A0A0B4LGQ8;Q9VN19	By MS/MS	By MS/MS	By MS/MS	By MS/MS		By MS/MS
tws	22.3334	22.7174	23.0236	22.1722	20.7576	22.7421		4	4	4	0.513624	0.570256	0.800841	A0A0B4LGZ3;P36872-2;P36872	By MS/MS	By MS/MS	By MS/MS	By MS/MS	By MS/MS	By MS/MS
RpL11	26.6885	26.2598	25.6807	26.6584	27.6281	26.1801		12	12	12	0.510027	0.652052	-0.612584	A0A0B4LGZ5;P46222	By MS/MS	By MS/MS	By MS/MS	By MS/MS	By MS/MS	By MS/MS
hyd	23.1009	24.3645	24.6176	21.07	22.4	22.4442		17	17	17	1.46534	0.100379	2.05626	A0A0B4LGZ6;P51592	By MS/MS	By MS/MS	By MS/MS	By matching	By MS/MS	By MS/MS
Nsf2	23.5859	24.0747	24.1847	23.273	22.001	23.0023		11	11	7	1.13676	0.319278	1.18966	A0A0B4LH53;P54351	By MS/MS	By MS/MS	By MS/MS	By MS/MS	By MS/MS	By MS/MS
blp	19.4722	22.235	21.9603	19.5585	18.6221	21.5393		4	4	4	0.462433	0.403148	1.3159	A0A0B4LH72;Q9VF08	By matching	By MS/MS	By MS/MS			By MS/MS
ATPsyn-d	20.3525	21.1799	19.6656	20.1856	23.3909	20.6245		3	3	3	0.362708	0.548376	-1.00097	A0A0B4LHL7;Q24251	By MS/MS	By MS/MS	By matching	By MS/MS	By MS/MS	By matching
awd	24.0165	23.4338	24.5619	23.5445	22.8611	24.7001		5	5	5	0.180156	0.841462	0.302151	A0A0B4LJ12;A0A0B4LHX6;P08879	By MS/MS	By MS/MS	By MS/MS	By MS/MS	By MS/MS	By MS/MS
ncd	21.1782	21.6351	21.2279	23.403	22.1709	20.9967		8	8	8	0.457971	0.570979	-0.843161	A0A0B4LI25;P20480	By matching	By MS/MS	By MS/MS	By matching	By MS/MS	By MS/MS
RpII140	22.6869	23.3449	23.2417	23.8099	23.5642	23.6427		5	5	5	1.03915	0.636249	-0.581114	A0A0B4LI86;P08266	By MS/MS	By matching	By MS/MS	By matching	By matching	By MS/MS
CG4538-RA	25.8668	26.3501	26.1925	25.0505	24.824	25.3508		21	21	21	2.1465	0.316157	1.06136	Q9VDS7;A0A0B4LID7	By MS/MS	By MS/MS	By MS/MS	By MS/MS	By MS/MS	By MS/MS
Rpt2	25.7908	25.5434	25.8806	26.0616	25.4463	25.2854		13	13	13	0.203031	0.919543	0.140509	A0A0B4LIJ0;P48601	By MS/MS	By MS/MS	By MS/MS	By MS/MS	By MS/MS	By MS/MS
RpS29	28.5805	27.4311	27.5269	28.4668	28.8278	27.4783		5	5	5	0.306748	0.77342	-0.411465	A0A0C4DHE8;Q9VH69	By MS/MS	By MS/MS	By MS/MS	By MS/MS	By MS/MS	By MS/MS
B52	25.695	25.0632	22.7582	25.039	24.6556	23.622		13	13	13	0.02197	0.971954	0.0666154	A0A0C4DHG5;P26686-3;P26686-2;P26686-5;P26686;P26686-7	By MS/MS	By MS/MS	By MS/MS	By MS/MS	By MS/MS	By MS/MS
grsm	22.8616	22.4545	22.1012	19.7021	18.4033	21.903		5	5	5	0.882183	0.112806	2.46965	Q9V3D8;A0A0C4FEI8	By MS/MS	By MS/MS	By MS/MS			By MS/MS
emb	26.0233	25.7344	26.0954	25.3396	23.841	25.3507		24	24	24	0.81689	0.396772	1.10726	A0A0S0WNN6;Q9TVM2	By MS/MS	By MS/MS	By MS/MS	By MS/MS	By MS/MS	By MS/MS
mael	21.4711	22.8784	21.9543	20.1977	18.5174	22.2018		6	6	6	0.642048	0.235172	1.79563	A0A0S0WNT6;Q9VNS0;Q9VNS0-2	By MS/MS	By MS/MS	By matching			By MS/MS
ttm50	22.6001	22.7354	22.6665	19.235	20.9759	21.7556		3	3	3	0.944055	0.140906	2.01183	A0A0S0X8K7;Q9W4V8	By MS/MS	By MS/MS	By MS/MS		By MS/MS	By MS/MS
MP1	19.5399	20.8835	23.2862	18.8772	19.891	20.1987		5	5	5	0.546907	0.316196	1.58088	A0A126GUP6-2;A0A126GUP6-3;A0A126GUP6	By matching	By MS/MS	By MS/MS			By MS/MS
Fmr1	20.6478	22.1575	22.9421	21.2204	23.9974	22.6487		21	21	1	0.269307	0.662536	-0.706381	A0A126GUS7;Q9NFU0-2;A0A0B4K618;Q9NFU0-3;A0A0B4KFN9;Q9NFU0-4;A0A0B4KGP6	By MS/MS	By MS/MS	By MS/MS	By matching	By MS/MS	By MS/MS
Not10	21.9668	22.5748	23.3732	20.1954	19.9373	22.5445		7	7	7	0.801259	0.214	1.74584	A0A126GUU0;Q9V3G6	By MS/MS	By MS/MS	By MS/MS	By matching		By MS/MS
CG1344	20.5411	21.0224	21.1827	20.0083	18.6155	20.6557		3	3	3	0.727719	0.395598	1.15554	A1Z6G6	By MS/MS	By MS/MS	By MS/MS			By MS/MS
BubR1	21.4503	23.4185	21.9711	18.1705	18.8727	22.1757		9	9	9	0.783475	0.11991	2.54035	A1Z6I7	By MS/MS	By MS/MS	By MS/MS			By MS/MS
CG1620	22.2755	21.7684	21.2758	18.5229	19.9821	19.281		1	1	1	1.96548	0.055037	2.51123	E1JGZ3;A1Z6Z7	By MS/MS	By matching	By matching
ACC	23.1379	23.5165	23.8095	22.3501	21.6434	22.5627		30	30	30	1.64512	0.234796	1.30258	A1Z784;Q7JV23;A8DY67	By MS/MS	By MS/MS	By MS/MS	By matching	By MS/MS	By MS/MS
AIMP1	22.3937	21.5965	20.6323	21.7539	21.5057	19.6785		11	11	11	0.269554	0.717217	0.561431	A1Z7K8	By MS/MS	By MS/MS	By MS/MS	By MS/MS	By MS/MS	By matching
Ndg	23.2212	24.4891	23.9164	23.7741	24.07	24.821		18	18	18	0.290203	0.806478	-0.346139	A1Z877	By MS/MS	By MS/MS	By MS/MS	By MS/MS	By MS/MS	By MS/MS
pds5	20.4462	22.4152	21.2244	18.3458	19.5704	21.9998		7	7	7	0.474963	0.39242	1.38994	A1Z8S6	By matching	By MS/MS	By MS/MS			By MS/MS
Cct5	23.5988	22.3398	22.4993	22.4033	25.0306	22.9253		9	9	9	0.277891	0.686825	-0.640439	A1Z8U4;Q7KKI0	By MS/MS	By MS/MS	By MS/MS	By MS/MS	By MS/MS	By MS/MS
CG8778	20.9028	21.6657	21.8818	21.3161	19.7115	21.9266		3	3	3	0.264253	0.748776	0.498692	A1Z934	By MS/MS	By MS/MS	By MS/MS	By MS/MS	By MS/MS	By MS/MS
CG4679	21.5836	22.1421	21.2771	21.8872	21.2418	21.141		9	9	9	0.285809	0.852494	0.244245	A1Z9A8	By MS/MS	By MS/MS	By MS/MS	By MS/MS	By matching	By MS/MS
EfTuM	23.0319	23.2172	23.8541	22.9877	21.5781	23.5232		11	11	11	0.428362	0.642674	0.671358	A1Z9E3	By MS/MS	By MS/MS	By MS/MS	By MS/MS	By MS/MS	By MS/MS
eIF2B-gamma	23.1144	23.5205	23.1095	22.7086	22.0784	22.6391		7	7	7	1.40591	0.499457	0.772741	A1ZA22	By MS/MS	By MS/MS	By MS/MS	By MS/MS	By MS/MS	By MS/MS
clu	23.2319	22.4653	21.8086	22.4305	24.274	20.9263		16	16	16	0.0127149	0.985459	-0.0416629	A1ZAB5;A0A0B4KEX0	By MS/MS	By MS/MS	By MS/MS	By MS/MS	By MS/MS	By matching
Dcr-2	21.2831	20.9095	21.0429	18.0995	21.0249	21.2618		24	24	24	0.347573	0.570376	0.949842	A1ZAW0;A0A0B4LFK8	By MS/MS	By matching	By MS/MS		By MS/MS	By MS/MS
MetRS	19.5377	20.454	21.5151	21.8496	23.6443	22.0781		24	24	24	1.1838	0.120175	-2.0217	A1ZBE9	By MS/MS	By MS/MS	By MS/MS	By MS/MS	By MS/MS	By MS/MS
CG18190-RB	21.9116	21.957	22.4468	19.6371	20.3379	18.3551		4	4	4	1.44791	0.0622154	2.66177	A1ZBF1	By MS/MS	By MS/MS	By MS/MS
CG7461	25.7533	25.6873	25.4092	24.8014	22.8265	24.2835		24	24	24	0.982431	0.20151	1.64614	A1ZBJ2	By MS/MS	By MS/MS	By MS/MS	By MS/MS	By MS/MS	By MS/MS
CG18067	22.3624	23.3717	22.9411	18.2424	19.2369	23.0397		3	3	3	0.698269	0.121101	2.71872	A1ZBU8	By MS/MS	By MS/MS	By MS/MS	By MS/MS		By MS/MS
Sam-S	25.0204	25.7746	26.761	24.8108	23.938	27.0802		11	11	11	0.204039	0.739661	0.575673	A4UZW2;P40320-4;P40320-3;P40320	By MS/MS	By MS/MS	By MS/MS	By MS/MS	By MS/MS	By MS/MS
GlyP	23.2122	23.307	24.1468	23.9145	22.2035	24.4664		12	12	12	0.0117465	0.988451	0.0271931	A4UZZ4;Q9XTL9	By MS/MS	By MS/MS	By MS/MS	By MS/MS	By MS/MS	By MS/MS
Vha68-2	23.3441	23.2907	23.403	22.781	21.8134	22.7702		5	5	5	0.969177	0.46202	0.891083	A4V0N4;Q27331	By MS/MS	By MS/MS	By MS/MS	By MS/MS	By MS/MS	By MS/MS
CaMKI	22.9006	22.9659	22.4546	21.9337	19.5402	22.0592		4	4	4	0.728093	0.254805	1.596	A4V110;Q7JMV3;Q0KIF7	By MS/MS	By MS/MS	By MS/MS	By MS/MS		By MS/MS
CkIIalpha	23.3809	23.386	24.0707	23.4026	23.8626	24.4738		15	15	15	0.316095	0.81635	-0.300465	A4V2B8;P08181	By MS/MS	By MS/MS	By MS/MS	By MS/MS	By MS/MS	By MS/MS
Cctgamma	26.0875	26.3186	25.8449	25.6948	26.313	25.8011		23	23	23	0.24605	0.911317	0.147397	A4V303;P48605	By MS/MS	By MS/MS	By MS/MS	By MS/MS	By MS/MS	By MS/MS
T-cp1	26.8171	27.1907	26.9139	25.8523	26.8197	26.5722		23	23	23	0.733643	0.663646	0.559183	A4V391;P12613	By MS/MS	By MS/MS	By MS/MS	By MS/MS	By MS/MS	By MS/MS
ND-75;ND75	19.3099	20.5527	20.6139	20.6535	23.549	19.9617		6	6	6	0	1	0	A4V449;Q94511				By matching	By MS/MS	By matching
ras	19.9627	20.2859	22.1873	18.8875	20.2002	22.4055		6	6	6	0.0894067	0.860286	0.314201	A4V488;Q07152	By matching	By matching	By MS/MS	By matching	By matching	By MS/MS
Klp10A	21.4139	22.3206	22.2145	22.0816	21.0622	21.9922		8	8	8	0.24678	0.843336	0.270983	A4V4A1;Q960Z0	By MS/MS	By MS/MS	By MS/MS	By MS/MS	By MS/MS	By MS/MS
CkIIbeta	24.4189	23.8645	23.7502	24.294	23.3699	24.3496		6	6	6	0.00576042	1	0.00672404	A4V4C1;M9NGA3;M9NDU6;M9PHA6;P08182-3;P08182	By MS/MS	By MS/MS	By MS/MS	By MS/MS	By MS/MS	By MS/MS
shi	24.4404	25.2675	24.9849	24.813	22.7753	25.8002		20	20	20	0.168347	0.804805	0.43478	A4V4I8;X2JE15;E1JJA4;M9PHQ0;P27619;A4V4J0;M9PJN9;E1JJA5;P27619-2	By MS/MS	By MS/MS	By MS/MS	By MS/MS	By MS/MS	By MS/MS
sw;Sdic1;Sdic2;Sdic4;Sdic3;Sdic3-RB	23.2476	23.154	21.5387	22.5442	21.5951	21.5049		4	4	4	0.501169	0.588682	0.765373	E8NH77;X2JLF7;A4V4T4;Q24246-4;Q24246-3;Q24246-10;Q24246-2;Q24246-9;Q24246-8;Q24246-6;Q24246-5;Q24246-7;Q24246-12;Q24246;Q9W5W4;X2JCQ7;Q7KWG3;M9NE47;X2JCR4;Q8IRZ3;T2FGB0	By MS/MS	By MS/MS	By MS/MS	By MS/MS	By matching	By MS/MS
slgA	22.945	22.9614	21.3302	20.6679	19.3329	20.4318		12	12	12	1.49364	0.0874222	2.26801	M9NFJ2;A4V4U5;M9NHG9;Q04499-3;Q04499-2;Q04499-5;Q04499;Q04499-4	By MS/MS	By MS/MS	By matching	By MS/MS
clos	21.504	21.6951	21.6694	20.2012	17.993	18.5361		8	8	8	1.26768	0.0678873	2.71274	A8DQW8	By MS/MS	By MS/MS	By MS/MS		By MS/MS
mrj	21.78	20.3917	21.151	18.7184	19.2673	19.2254		3	3	3	1.64203	0.0948889	2.03722	Q7JUZ6;A8DYF7	By MS/MS	By matching	By MS/MS
Phb2	22.9137	23.9798	22.3676	23.3846	26.4859	22.4923		7	7	7	0.307592	0.560301	-1.03388	Q0E924;A8DYI7;A8DYI6	By MS/MS	By MS/MS	By MS/MS	By MS/MS	By MS/MS	By MS/MS
eIF4G1	28.594	28.5298	28.9436	28.2366	27.8908	28.4729		90	90	3	1.05852	0.680835	0.489002	A8DZ29	By MS/MS	By MS/MS	By MS/MS	By MS/MS	By MS/MS	By MS/MS
Ect4	20.2226	20.8418	21.2588	19.6326	20.7606	20.0328		3	3	3	0.637459	0.624952	0.632414	M9NFP2;A8JNN3;A8JNN2;A8JNN1;M9PHR5;M9NE45;Q6IDD9-2;Q6IDD9	By MS/MS	By matching	By MS/MS
CG5028-RC	26.2328	26.12	26.2205	25.3796	23.8953	25.7608		11	11	11	0.760663	0.382817	1.17925	A8JRB8;A8JRC1;Q8MT18	By MS/MS	By MS/MS	By MS/MS	By MS/MS	By MS/MS	By MS/MS
Tango13	21.763	22.8287	23.2733	19.9991	19.8824	19.8445		6	6	6	1.59912	0.0540364	2.71298	A8JUV2;M9PEH9;M9PHI3;Q9VYB7-2;Q9VYB7	By MS/MS	By MS/MS	By matching
Vml	25.1045	23.7301	23.944	23.4305	21.7604	22.7691		4	4	4	1.16157	0.187684	1.60625	A8JUV4	By MS/MS	By MS/MS	By MS/MS	By MS/MS	By MS/MS	By MS/MS
RpL15	22.0397	24.2183	23.8419	24.0962	26.6703	24.2127		10	10	10	0.681361	0.25592	-1.62644	A8Y560;O17445	By MS/MS	By MS/MS	By MS/MS	By MS/MS	By MS/MS	By MS/MS
CG13114-RB	24.0515	24.0243	24.3017	22.9694	21.8715	23.9459		5	5	5	0.741246	0.378813	1.19692	A9UN61	By MS/MS	By MS/MS	By MS/MS	By matching	By MS/MS	By MS/MS
Rrp1	19.2185	19.52	18.4324	23.4481	23.4428	22.5841		3	3	3	0	1	0	B7YZZ9;P27864				By matching	By MS/MS	By matching
Roc1a	23.0542	22.3376	21.4856	22.856	20.5777	22.7051		2	2	2	0.100984	0.881979	0.246192	X2JA05;B7Z114;Q9W5E1	By MS/MS	By MS/MS	By MS/MS	By matching	By matching	By MS/MS
CG14647	20.6113	21.3713	21.9091	19.954	19.1565	18.5358		2	2	2	1.68977	0.09192	2.08178	B9A0N7	By MS/MS	By MS/MS	By matching
fau	22.33	23.4644	23.1537	22.1513	22.7151	21.9036		5	5	5	0.788227	0.564391	0.726051	C0HK95	By MS/MS	By MS/MS	By MS/MS	By matching	By MS/MS	By MS/MS
RpS14b	28.3606	28.5087	29.1437	29.3496	29.4317	29.5304		10	10	10	1.09893	0.534258	-0.766263	X2JCX8;C0HKA1;C0HKA0	By MS/MS	By MS/MS	By MS/MS	By MS/MS	By MS/MS	By MS/MS
CG9940-RA;CG9940	19.7148	20.3686	21.1074	19.7846	19.0064	19.0415		2	2	2	1.04427	0.356419	1.1194	C5WLN1;Q9VYA0	By MS/MS	By MS/MS	By MS/MS
RpS9	24.9527	25.5835	25.2201	25.9936	27.1943	25.1129		21	21	21	0.533249	0.553952	-0.848147	C6SUW3;P55935;Q95RG1	By MS/MS	By MS/MS	By MS/MS	By MS/MS	By MS/MS	By MS/MS
Ef1alpha48D-RA;Ef1alpha48D;Ef1alpha100E	30.9364	30.7662	31.4828	31.4676	30.8977	31.4946		22	22	22	0.315944	0.858912	-0.224838	C6TP87;P08736;A4V3Q6;P05303	By MS/MS	By MS/MS	By MS/MS	By MS/MS	By MS/MS	By MS/MS
Hsc70-4-RA;Hsc70-4	31.9727	31.8443	31.7356	33.658	32.7051	32.7608		49	49	36	1.25867	0.3116	-1.19043	C7LA75;P11147	By MS/MS	By MS/MS	By MS/MS	By MS/MS	By MS/MS	By MS/MS
eIF-4a	23.3983	24.224	24.157	23.3941	22.2563	24.5698		12	9	9	0.276738	0.742557	0.519665	C9QP42;Q02748	By MS/MS	By MS/MS	By MS/MS	By MS/MS	By matching	By MS/MS
CaMKII	26.1908	25.2388	28.0066	26.4077	24.5923	27.6328		24	24	0	0.078648	0.884885	0.267812	D1YSG7;Q00168;L0MLR4	By MS/MS	By MS/MS	By MS/MS	By MS/MS	By MS/MS	By MS/MS
RpL28	19.5539	22.1704	23.9937	21.1492	25.4034	21.0876		17	17	17	0.121504	0.771018	-0.640779	D1Z3A1;Q9VZS5		By MS/MS	By MS/MS	By MS/MS	By MS/MS	By MS/MS
mfas-RJ;mfas	27.355	27.3251	27.0932	25.2576	24.3504	25.358		18	18	18	1.83193	0.07456	2.26908	D3DMM4;Q86B97;Q9VGE9;Q86B96;Q86B95;Q9VGF0;Q86B94	By MS/MS	By MS/MS	By MS/MS	By MS/MS	By MS/MS	By MS/MS
tko	24.1189	23.5645	23.9908	24.6484	23.8342	24.3406		3	3	3	0.576599	0.769791	-0.383001	D3DMP8;P10735	By MS/MS	By MS/MS	By MS/MS	By MS/MS	By MS/MS	By MS/MS
CG40191-RB	22.7098	21.4653	19.602	20.0031	19.3503	19.358		1	1	1	0.70446	0.238807	1.68857	D3DMV3;Q8MZH9;Q7PLT1	By MS/MS	By MS/MS	By MS/MS	By matching		By MS/MS
CG3651-RA	21.0584	22.1442	21.459	19.3266	19.625	19.6251		3	3	3	1.78216	0.0914951	2.02827	D5SHV2;Q9V9N9	By matching	By MS/MS	By MS/MS
exu	24.2245	24.2302	24.1638	24.9003	25.3556	24.7424		12	12	12	1.31836	0.500418	-0.793204	E1JGN9;P28750	By MS/MS	By MS/MS	By MS/MS	By MS/MS	By MS/MS	By MS/MS
Nop60B	18.8161	21.1882	21.3547	21.3889	26.1363	22.7054		11	11	11	0.789616	0.094	-2.95721	E1JGV6;O44081;A0A0B4K8B2;O44081-2		By MS/MS	By matching	By matching	By MS/MS	By MS/MS
Prosalpha1	23.3069	23.0109	24.6263	23.3206	23.8658	25.1288		10	10	10	0.247508	0.769222	-0.457	E1JGZ9;Q9XZJ4	By MS/MS	By MS/MS	By MS/MS	By MS/MS	By MS/MS	By MS/MS
CSN4	22.7933	22.9358	22.2118	21.5246	21.1498	21.4349		4	4	4	1.83638	0.235289	1.2772	E1JH01;Q9V345	By MS/MS	By MS/MS	By MS/MS	By MS/MS	By MS/MS	By MS/MS
Hrp48	26.0657	25.8862	24.8127	25.1457	24.3065	25.6793		20	20	20	0.414017	0.690181	0.544364	E1JHA4;P48809	By MS/MS	By MS/MS	By MS/MS	By MS/MS	By MS/MS	By MS/MS
Mhc	19.2143	19.4414	19.5005	20.8117	27.8316	17.1968		56	56	56	0	1	0	E1JHJ4;P05661-3;P05661-21;E1JHJ3;P05661-23;P05661-20;P05661-18;M9ND95;M9NEP1;M9NCU7;A0A0S0WIH4;P05661-22;P05661-19;P05661-17;P05661-12;E1JHJ5;M9NF46;P05661-26;P05661-25;P05661-24;P05661-16;P05661-14;P05661-4;P05661-2;P05661-15;P05661-9;P05661-8;P05661-7;P05661-6;P05661-5;P05661-13;P05661-11;P05661-10;P05661				By matching	By MS/MS	By matching
Vha55	24.3867	23.4009	22.8081	22.6998	21.7144	21.9215		8	8	8	1.14884	0.234228	1.42005	E1JIJ5;P31409	By MS/MS	By MS/MS	By MS/MS	By MS/MS	By MS/MS	By MS/MS
Cdk2;cdc2c	21.6004	23.0507	22.5207	21.4562	21.9233	18.4036		6	6	5	0.619315	0.23766	1.79623	E1JIR3;P23573	By MS/MS	By MS/MS	By MS/MS	By MS/MS	By MS/MS
CG5521	25.4007	25.3841	26.2022	25.6576	24.2934	27.6596		1	1	1	0.0683837	0.911618	-0.207868	E1JIZ3;Q9VB98;Q9VB98-2	By MS/MS	By MS/MS	By MS/MS	By MS/MS	By MS/MS	By MS/MS
trol	21.5215	27.9903	27.6288	28.6728	27.4157	28.3469		114	114	0	0.436362	0.235791	-2.43158	E1JJC0;M9NES6;Q9W4Y3;M9NE61;M9NFS1;Q9W4Y4;M9NGL3;A0A023GRW4;Q8IRV9;Q8IRV8;M9NDM1;M9NFR6;Q8IRV7	By matching	By MS/MS	By MS/MS	By MS/MS	By MS/MS	By MS/MS
Inx2	24.1706	25.066	24.589	23.0664	23.974	22.818		6	6	6	1.3641	0.237702	1.3224	E1JJF3;Q9V427	By MS/MS	By MS/MS	By MS/MS	By MS/MS	By MS/MS	By MS/MS
Cp38	23.8407	23.421	23.3254	24.0157	22.5248	23.3247		9	9	9	0.192147	0.862161	0.240614	E1JJF7;P07183	By MS/MS	By MS/MS	By MS/MS	By MS/MS	By MS/MS	By MS/MS
CkIalpha	23.9088	24.3028	24.2748	24.4036	24.7487	24.3803		15	14	14	0.935835	0.774179	-0.348752	E1JJI5;P54367	By MS/MS	By MS/MS	By MS/MS	By MS/MS	By MS/MS	By MS/MS
Fur2	20.0859	20.8378	20.3206	18.7437	19.2069	20.4786		1	1	1	0.689287	0.475333	0.938349	E1JJL4;P30432;P30432-2	By matching	By MS/MS	By MS/MS		By matching	By MS/MS
RpS15Aa	25.9232	26.2713	26.5556	26.5956	27.4584	26.8266		11	11	2	1.02085	0.556726	-0.710209	E1JJM9;P48149	By MS/MS	By MS/MS	By MS/MS	By MS/MS	By MS/MS	By MS/MS
ben	22.5564	21.2668	21.7335	22.8224	19.4295	22.3456		3	3	3	0.0978786	0.859187	0.319743	E1JJN1;P35128	By MS/MS	By matching	By MS/MS	By MS/MS		By MS/MS
Grip84	22.3959	21.4484	23.4989	19.1663	20.728	23.1363		9	9	9	0.456911	0.385398	1.43753	X2JG40;E1JJQ4;E1JJQ3;Q8IQW7;Q9XYP7-2;Q9XYP7	By MS/MS	By MS/MS	By MS/MS		By matching	By MS/MS
GstT3	22.1647	22.3944	22.6906	22.3127	20.9566	23.1141		5	5	5	0.157816	0.851671	0.288746	Q9VRA4;E1JJS1	By MS/MS	By MS/MS	By MS/MS	By MS/MS	By MS/MS	By MS/MS
eIF3-S9	24.2442	24.5089	24.853	24.6741	26.1495	24.6095		23	23	23	0.454388	0.661547	-0.608987	E2QCG7;Q0E940	By MS/MS	By MS/MS	By MS/MS	By MS/MS	By MS/MS	By MS/MS
His3.3A;His3	23.1195	21.7756	22.3967	21.4169	27.9936	21.6821		5	5	5	0.209478	0.587555	-1.26697	E2QCP0;P84249;P02299	By MS/MS	By matching	By MS/MS	By matching	By MS/MS	By matching
BicC	26.0326	26.2319	26.0659	25.2879	24.6296	25.1828		22	22	22	1.58435	0.336279	1.07671	E2QCR4;Q24009	By MS/MS	By MS/MS	By MS/MS	By MS/MS	By MS/MS	By MS/MS
CG7705-RA	21.8479	22.3342	22.4345	20.7161	20.9477	21.5022		4	4	4	1.70522	0.301615	1.1502	E2QCZ3	By MS/MS	By MS/MS	By MS/MS	By MS/MS	By MS/MS	By MS/MS
CG2982	23.6323	22.7448	20.6623	23.8769	23.1303	22.1719		19	19	19	0.276976	0.663171	-0.713247	E2QD64;Q7K4H4	By MS/MS	By MS/MS	By MS/MS	By MS/MS	By MS/MS	By MS/MS
RpS19a	31.381	31.3385	29.1365	31.1061	30.7961	29.7624		16	16	16	0.0248232	0.972403	0.0637875	E2QD65;P39018	By MS/MS	By MS/MS	By MS/MS	By MS/MS	By MS/MS	By MS/MS
Cbp80	19.7466	20.6377	20.8084	19.6955	20.2071	20.8634		3	3	3	0.108961	0.923204	0.142231	E2QD75;Q7K4N3	By matching	By matching	By MS/MS	By MS/MS	By MS/MS	By matching
Capr	21.4778	22.2211	22.4646	21.1408	24.413	22.1004		22	22	22	0.176396	0.774801	-0.496921	E4NKG1;Q9I7D3	By MS/MS	By MS/MS	By MS/MS	By MS/MS	By MS/MS	By MS/MS
Hsc70-3	27.9612	27.6964	28.305	29.9249	28.4593	29.356		36	31	31	1.08534	0.305786	-1.25921	F3YDH0;P29844	By MS/MS	By MS/MS	By MS/MS	By MS/MS	By MS/MS	By MS/MS
Torsin	24.2506	24.8861	24.8127	23.7742	24.0687	24.5079		10	10	10	0.844225	0.663993	0.532859	F6JQA6;O77277	By MS/MS	By MS/MS	By MS/MS	By MS/MS	By MS/MS	By MS/MS
RpS3	31.6725	31.6152	31.7765	32.0396	32.0116	31.9927		34	34	34	1.83626	0.786045	-0.326544	G3M3A2;Q06559	By MS/MS	By MS/MS	By MS/MS	By MS/MS	By MS/MS	By MS/MS
otu	26.2083	26.8969	26.8185	24.2982	25.6614	25.4514		26	26	26	1.29001	0.199584	1.50422	H5V8A9;P10383-2;P10383	By MS/MS	By MS/MS	By MS/MS	By MS/MS	By MS/MS	By MS/MS
Pp2A-29B	24.7039	25.1167	24.4767	24.6839	24.2365	24.4639		7	7	7	0.584608	0.813529	0.304331	M9MQH9;M9NDI6;H5V8B8;P36179	By MS/MS	By MS/MS	By MS/MS	By MS/MS	By MS/MS	By MS/MS
MED1	20.1795	19.979	19.5357	20.1635	18.9036	19.8065		3	3	3	0.250135	0.843881	0.273526	H8F4P0;M9PII7;Q9VP05	By MS/MS	By MS/MS	By MS/MS			By MS/MS
Prosalpha6	19.3214	21.3128	20.3428	21.8076	21.9136	20.6955		2	2	2	0.735678	0.394263	-1.14659	I0DHK3;P12881		By matching	By MS/MS	By matching	By MS/MS	By MS/MS
CaMKII	20.8712	20.2575	23.7615	20.0312	19.9303	22.8592		22	1	1	0.181532	0.712548	0.689831	L0MLP2	By matching	By MS/MS	By MS/MS	By matching	By matching	By MS/MS
4E-T	22.624	24.2308	22.8809	21.4299	22.7611	19.7905		21	21	21	0.844759	0.173394	1.91804	L0MLQ9;Q8IH18	By MS/MS	By MS/MS	By MS/MS	By MS/MS	By MS/MS
Rfabg	25.8289	25.0714	26.3696	26.1407	26.6491	25.3515		37	37	37	0.211229	0.839335	-0.290453	L0MPS3;Q9V496	By MS/MS	By MS/MS	By MS/MS	By MS/MS	By MS/MS	By MS/MS
ATPsynbeta;ATPsyn-beta	26.8583	26.8956	27.289	27.2759	27.7182	26.3809		19	19	19	0.0909468	0.946612	-0.11067	X2JH42;L0MQ04;Q05825	By MS/MS	By MS/MS	By MS/MS	By MS/MS	By MS/MS	By MS/MS
wisp	24.3845	25.1279	25.6828	23.488	22.3001	24.7889		34	34	34	0.81422	0.244585	1.53943	X2JEK3;L7XBB9;Q9VYS4	By MS/MS	By MS/MS	By MS/MS	By MS/MS	By MS/MS	By MS/MS
RpL27A	22.5995	23.1644	22.6015	22.3332	24.7084	22.3212		8	8	8	0.142962	0.841583	-0.332458	M9MRC9;P41092	By MS/MS	By MS/MS	By MS/MS	By matching	By MS/MS	By matching
RpL37A	23.3163	23.2436	26.0243	24.9639	26.3366	26.5845		6	6	6	0.730335	0.22313	-1.76693	M9MRF2;Q9VMU4	By MS/MS	By MS/MS	By MS/MS	By MS/MS	By MS/MS	By MS/MS
Scsalpha	23.5577	24.346	24.7168	24.1296	23.3059	24.3975		10	10	10	0.215153	0.850142	0.262463	M9MRQ9;Q94522	By matching	By MS/MS	By MS/MS	By MS/MS	By matching	By MS/MS
Mur2B	19.8943	19.8561	20.0435	20.4517	17.4512	20.5919		1	1	1	0.14642	0.815702	0.432992	M9MS86;O76894	By MS/MS	By matching	By matching	By MS/MS		By MS/MS
Glt	17.421	26.4836	24.6466	26.1252	24.7743	26.2605		22	22	22	0.388348	0.233279	-2.86961	M9NCS8;P33438	By matching	By MS/MS	By MS/MS	By MS/MS	By MS/MS	By MS/MS
anon-EST:Liang-2.45	24.2245	23.9482	23.5599	22.6853	22.1368	21.9189		9	9	9	2.25913	0.121059	1.6639	M9ND57;Q9VS83;M9PHN9;M9PBU3;Q9VS82;M9PEE7;B7Z0D3;B7Z0D4	By MS/MS	By MS/MS	By MS/MS	By MS/MS	By MS/MS	By MS/MS
spel1	26.1368	26.3886	26.2902	26.2598	25.3722	26.6031		27	27	27	0.185013	0.895534	0.193461	M9ND86;P43248	By MS/MS	By MS/MS	By MS/MS	By MS/MS	By MS/MS	By MS/MS
Fs(2)Ket	25.4053	25.8536	26.2033	25.6595	24.7297	25.6191		17	17	17	0.557307	0.709793	0.484651	M9NDC3;O18388	By MS/MS	By MS/MS	By MS/MS	By MS/MS	By MS/MS	By MS/MS
ctp;Cdlc2	23.8425	22.0535	23.4826	22.6228	23.2663	21.6584		1	1	1	0.351887	0.673544	0.610365	M9NDP1;M9NDC7;Q24117;O96860	By MS/MS	By MS/MS	By MS/MS	By MS/MS	By MS/MS	By MS/MS
CG7427	21.1228	22.2831	22.6861	20.6515	19.4082	22.8581		4	4	4	0.381359	0.521318	1.05808	M9PI67;M9NEA3;M9NDR9;Q9VUQ8	By matching	By MS/MS	By MS/MS	By MS/MS		By MS/MS
Hsp23	24.827	24.6252	25.2564	25.5099	22.9405	24.7763		10	10	10	0.230551	0.766625	0.493966	M9NE68;P02516	By MS/MS	By MS/MS	By MS/MS	By MS/MS	By MS/MS	By MS/MS
Lam	22.3025	22.6805	22.6982	21.7583	24.4707	21.8094		10	10	10	0.0424279	0.952195	-0.119087	M9NE89;P08928	By MS/MS	By MS/MS	By MS/MS	By matching	By MS/MS	By matching
CG5114	21.0592	21.3776	21.7448	19.2366	20.3665	18.653		1	1	1	1.35078	0.117968	1.97516	Q9VUI8;M9NE98	By matching	By matching	By MS/MS
rudhira	21.8867	22.4624	22.6223	20.4215	20.2678	22.2555		6	6	6	0.795045	0.31658	1.34219	M9NED8;Q9VYU0;Q8SY41	By MS/MS	By MS/MS	By MS/MS	By matching		By MS/MS
RpS10b	28.9556	28.6034	28.8376	28.7296	28.231	28.4523		15	15	14	0.836339	0.788513	0.32791	M9NEQ9;Q9VWG3	By MS/MS	By MS/MS	By MS/MS	By MS/MS	By MS/MS	By MS/MS
Ubr1;UBR1	21.0137	20.8841	21.1911	21.0733	19.8376	20.4383		10	10	10	0.616469	0.663971	0.579912	M9NFA7;Q9VX91	By MS/MS	By MS/MS	By MS/MS	By MS/MS	By MS/MS	By MS/MS
CG9674	21.1239	21.6096	21.4984	18.7616	19.6884	18.5017		3	3	3	1.92484	0.0645246	2.42671	Q9VVA4;M9NFH8	By matching	By MS/MS	By MS/MS
Pep	20.6004	23.5326	24.1427	24.3671	25.2846	23.9993		17	17	17	0.623756	0.239197	-1.79177	M9NG39;P41073-3;P41073	By MS/MS	By MS/MS	By MS/MS	By MS/MS	By MS/MS	By MS/MS
CG4230	21.0201	22.0948	21.0165	19.5736	19.9233	19.838		2	2	2	1.42034	0.166358	1.59887	Q9VMU1;M9PEP4;M9PB41	By MS/MS	By MS/MS	By matching
poe	25.0287	25.4595	26.9664	23.0117	22.3571	25.9901		43	43	43	0.687749	0.186702	2.03189	M9PB68;Q9VLT5;Q9VLT5-2	By MS/MS	By MS/MS	By MS/MS	By MS/MS	By MS/MS	By MS/MS
RpS2	23.5954	24.9486	25.4169	24.9444	27.3433	24.7433		21	21	21	0.429899	0.505305	-1.02339	M9PB84;P31009	By MS/MS	By MS/MS	By MS/MS	By MS/MS	By MS/MS	By MS/MS
Cand1	27.9646	28.0082	28.1501	27.9348	26.7478	28.0264		45	45	45	0.430828	0.738677	0.471277	M9PB90;Q9VKY2	By MS/MS	By MS/MS	By MS/MS	By MS/MS	By MS/MS	By MS/MS
vas	25.2139	24.6894	25.2874	24.3462	24.1167	24.7348		73	73	72	1.19677	0.56921	0.66433	M9PBB5;P09052	By MS/MS	By MS/MS	By MS/MS	By MS/MS	By MS/MS	By MS/MS
RanGAP	21.5757	23.6444	23.298	24.3975	22.4056	21.5497		8	8	8	0.0172029	0.978355	0.0550976	M9PD65;M9PBD9;Q9VIW3	By matching	By MS/MS	By MS/MS	By MS/MS	By MS/MS	By matching
alpha-Spec	19.3981	22.1826	21.8648	20.1667	24.5238	21.1009		14	14	14	0.185572	0.686978	-0.781991	M9PDQ0;M9PBI5;M9PGV6;P13395		By MS/MS	By matching	By matching	By MS/MS	By matching
RpLP1	23.3348	21.9327	22.9081	25.2585	25.1285	23.8858		5	5	5	1.55045	0.0981565	-2.03236	M9PBK5;P08570	By MS/MS	By MS/MS	By matching	By MS/MS	By MS/MS	By MS/MS
Hsp83	26.9596	27.2552	26.4498	26.1911	25.244	26.3018		23	23	23	1.07854	0.407367	0.975889	M9PBL3;P02828	By MS/MS	By MS/MS	By MS/MS	By MS/MS	By MS/MS	By MS/MS
Dhc64C	23.2018	23.1788	23.0049	23.0653	22.4116	20.9936		16	16	16	0.598223	0.487553	0.971688	M9PE73;M9PEC8;M9PBQ0;M9PEN4;M9PHG8;M9PBQ3;P37276-2;P37276	By MS/MS	By MS/MS	By MS/MS	By MS/MS	By MS/MS	By MS/MS
BcDNA.GH11023	20.0732	22.0249	19.0986	21.2955	21.4713	22.7265		3	3	3	0	1	0	M9PBV6;Q9Y109		By MS/MS		By matching	By matching	By MS/MS
UbcE2M;Ubc12	26.1607	23.6073	23.7829	24.9685	19.7324	24.0824		2	2	2	0.350285	0.404306	1.58921	M9PBW0;Q9VSF3	By matching	By MS/MS	By MS/MS	By matching		By MS/MS
eIF-4E	27.1652	27.4884	27.0906	26.1785	25.9253	25.9488		12	12	2	2.69947	0.222673	1.23053	M9PBZ9;P48598	By MS/MS	By MS/MS	By MS/MS	By MS/MS	By MS/MS	By MS/MS
CG3714	21.9641	22.227	22.3965	23.1366	21.5568	23.1558		10	10	10	0.289417	0.775659	-0.420553	M9PC31;M9PEF6;Q9VQX4;Q9VQX4-2	By matching	By MS/MS	By MS/MS	By MS/MS	By MS/MS	By MS/MS
Rack1	27.6789	27.7497	28.4539	27.3441	27.5147	27.8783		22	22	22	0.561773	0.769997	0.381819	M9PCC1;O18640	By MS/MS	By MS/MS	By MS/MS	By MS/MS	By MS/MS	By MS/MS
muc	23.0111	21.1683	22.4779	23.4102	22.6232	23.0765		10	10	10	0.565282	0.558061	-0.817505	M9PCG1;Q9VM14;Q7KTK9;M9PCA2;M9PCU4	By MS/MS	By MS/MS	By MS/MS	By MS/MS	By MS/MS	By MS/MS
NHP2	18.9699	19.1337	18.8959	22.5136	23.0596	21.8418		4	4	4	0	1	0	M9PCI2;Q9V3U2				By MS/MS	By MS/MS	By matching
mRpS7	22.8283	23.0632	19.4356	24.1481	22.4366	19.4755		7	7	7	0.0464004	0.913587	-0.244338	M9PCL5;Q9VKX4	By MS/MS	By MS/MS	By matching	By MS/MS	By MS/MS
Edem2	21.5741	22.7856	22.5046	17.8174	20.7221	22.4526		5	5	5	0.549345	0.23897	1.95745	M9PCV1;Q9VK27	By MS/MS	By MS/MS	By MS/MS		By MS/MS	By MS/MS
porin	23.3834	23.3022	23.4409	22.5732	27.1159	22.3851		9	9	9	0.14542	0.760248	-0.649288	M9PD75;Q94920	By MS/MS	By MS/MS	By MS/MS	By MS/MS	By MS/MS	By MS/MS
gammaTub37C	24.7598	24.6023	25.1539	24.6431	23.1341	24.6858		12	12	10	0.507446	0.625069	0.684376	M9PDN9;P42271	By MS/MS	By MS/MS	By MS/MS	By MS/MS	By MS/MS	By MS/MS
Iml1	21.0744	20.7593	19.9017	19.4895	19.6944	19.2416		1	1	1	1.13404	0.355291	1.10331	Q8IRG9;Q8IRG8;M9PDV3;M9PE64;Q9W0E3	By MS/MS	By MS/MS	By MS/MS			By MS/MS
nocte	20.1301	19.0842	18.823	20.2578	19.8163	21.1131		5	5	5	0.886313	0.401229	-1.04997	M9PE74;Q9W2U7	By MS/MS		By MS/MS	By MS/MS	By matching	By MS/MS
RpS21	22.3896	22.2098	22.6712	22.2251	23.9927	22.7436		6	6	6	0.402007	0.692353	-0.563639	M9PEA6;O76927-2;O76927	By MS/MS	By MS/MS	By MS/MS	By MS/MS	By MS/MS	By MS/MS
CG10289	24.5738	25.5135	25.5917	23.3545	22.5924	23.9923		9	9	9	1.63991	0.10452	1.9133	M9PEB1;Q9VRV1;M9PEH8	By MS/MS	By MS/MS	By MS/MS	By MS/MS	By MS/MS	By MS/MS
cert	20.661	20.2302	19.8184	20.2473	18.1223	20.171		1	1	1	0.38462	0.637242	0.723021	M9PEI8;Q9Y128	By MS/MS	By matching	By MS/MS	By MS/MS
CG6767	23.6737	23.6152	24.938	24.218	23.0364	24.992		7	7	7	0.00296634	0.995924	-0.00650724	Q9VT32;M9PEY1;M9PEP5;M9PHW7;M9PF46;Q9VT33	By matching	By MS/MS	By MS/MS	By MS/MS	By matching	By MS/MS
CG4392;CG32103-RB	22.99	23.5036	23.6223	22.4043	21.394	22.7711		7	7	7	1.0705	0.328189	1.18215	M9PF04;Q9VTX3;Q0E8F2	By MS/MS	By MS/MS	By MS/MS	By MS/MS	By matching	By MS/MS
tral	27.1857	27.2085	28.3335	26.6214	27.3606	28.3972		46	46	0	0.0627735	0.946432	0.116151	M9PF14;M9PF20	By MS/MS	By MS/MS	By MS/MS	By MS/MS	By MS/MS	By MS/MS
Pmp70	21.6802	22.2966	21.1096	20.1856	18.5003	19.1311		5	5	5	1.71085	0.0713939	2.42315	M9PF96;Q9VWC8	By MS/MS	By MS/MS	By matching
RpL13	22.7238	23.2594	23.8341	24.6629	28.2138	23.7771		18	18	18	0.636442	0.172409	-2.2788	M9PFF0;P41126	By MS/MS	By MS/MS	By MS/MS	By MS/MS	By MS/MS	By MS/MS
rept	18.9316	22.7356	22.8755	22.279	22.5026	21.3196		6	6	6	0.135824	0.790327	-0.519487	M9PFN1;Q9V3K3	By MS/MS	By MS/MS	By MS/MS	By MS/MS	By MS/MS	By matching
CG32164	25.3335	25.7246	25.2264	24.5029	24.2703	25.0021		16	16	16	1.40473	0.451828	0.83637	Q9VV82;M9PFR8;M9PFW8;Q9I7R5	By MS/MS	By MS/MS	By MS/MS	By MS/MS	By MS/MS	By MS/MS
Tor	25.7116	25.4631	25.445	25.9074	24.0298	25.6169		45	45	45	0.217569	0.811949	0.355227	M9PFS0;Q9VK45	By MS/MS	By MS/MS	By MS/MS	By MS/MS	By MS/MS	By MS/MS
Lmpt	25.6676	28.9511	25.9024	25.7922	27.8227	25.5774		21	21	1	0.125851	0.814269	0.442914	M9PFX9;Q8IQQ3;Q7KUQ5;M9MRX0	By MS/MS	By MS/MS	By MS/MS	By MS/MS	By MS/MS	By MS/MS
RpS26	21.9288	22.4695	23.9891	23.0264	26.4243	23.8426		3	3	3	0.589277	0.295452	-1.63531	M9PG47;P13008	By matching	By matching	By MS/MS	By matching	By MS/MS	By MS/MS
Rpn3	26.6442	26.6741	26.6603	26.6003	26.3376	26.1249		28	28	28	0.806676	0.815158	0.305246	M9PG62;P25161	By MS/MS	By MS/MS	By MS/MS	By MS/MS	By MS/MS	By MS/MS
RpLP0	25.7068	25.9869	26.1678	26.6165	28.6114	25.9533		18	18	18	0.524206	0.448551	-1.1066	M9PG76;P19889	By MS/MS	By MS/MS	By MS/MS	By MS/MS	By MS/MS	By MS/MS
CG7519	22.4785	22.6305	22.1104	23.1747	22.0497	23.0668		3	3	3	0.362842	0.799154	-0.357301	M9PGB6;Q9VP29	By MS/MS	By MS/MS	By MS/MS	By MS/MS	By MS/MS	By MS/MS
PpV	23.4919	23.9688	23.1857	22.1517	20.9127	22.5719		3	3	3	1.21755	0.16931	1.67001	M9PGI3;Q27884	By MS/MS	By MS/MS	By MS/MS	By matching	By MS/MS	By MS/MS
Pat1	21.9547	23.8465	20.9788	22.9972	21.2884	21.7024		5	5	5	0.0943057	0.877158	0.264041	M9PGT5;Q9W3Y7	By MS/MS	By MS/MS	By matching	By MS/MS	By matching	By matching
comt	20.9503	21.7514	22.2821	21.237	21.124	23.1493		9	5	5	0.0799961	0.91536	-0.175505	M9PH10;P46461	By MS/MS	By MS/MS	By MS/MS	By MS/MS	By MS/MS	By MS/MS
RpL37a	22.5536	20.9264	26.8455	24.8883	24.316	25.5484		4	4	4	0.307134	0.451758	-1.47574	M9PH59;Q9VXX8	By matching	By matching	By MS/MS	By MS/MS	By MS/MS	By MS/MS
kri	20.8385	21.7375	21.7475	19.1435	19.2643	18.7637		3	3	3	2.20871	0.0571724	2.38399	Q9VRQ1;M9PHI7	By MS/MS	By matching	By MS/MS			By MS/MS
RpL18	20.0895	21.1118	22.2639	23.2925	26.6952	20.8123		10	10	10	0.543266	0.184645	-2.44494	M9PHM6;Q9VS34	By matching	By matching	By MS/MS	By MS/MS	By MS/MS	By matching
nxf2	21.3077	20.669	22.0562	22.0188	20.4728	21.4478		8	8	8	0.0171286	0.987272	0.0311712	M9PI81;Q9VV73	By matching	By MS/MS	By MS/MS	By MS/MS	By matching	By matching
Glg1	19.8492	21.7598	22.5268	21.7493	22.4272	22.4283		14	14	14	0.384942	0.598065	-0.823001	Q9VP27;M9PIG4		By MS/MS	By MS/MS	By matching	By MS/MS	By MS/MS
Rpn10	23.3222	23.7794	23.8922	23.2086	23.1884	23.8181		5	5	5	0.4059	0.840441	0.259548	M9PIG8;P55035	By MS/MS	By MS/MS	By MS/MS	By MS/MS	By MS/MS	By MS/MS
RpL10	27.4342	27.6859	26.5511	27.9238	28.7569	27.2947		15	15	15	0.629283	0.56221	-0.768081	M9PIM0;O61231	By MS/MS	By MS/MS	By MS/MS	By MS/MS	By MS/MS	By MS/MS
Gapdh2	24.9576	24.2823	24.5322	22.9672	23.062	23.524		11	11	3	2.2152	0.172022	1.4063	M9PJN8;P07487	By MS/MS	By MS/MS	By MS/MS	By MS/MS	By MS/MS	By MS/MS
ATPsyn-gamma	25.3043	24.9394	24.7664	24.6823	26.1772	24.7664		13	13	13	0.142543	0.892751	-0.205268	O01666	By MS/MS	By MS/MS	By MS/MS	By MS/MS	By MS/MS	By MS/MS
Trip1	25.5313	25.5475	25.5358	24.9365	25.5799	24.2549		13	13	13	0.603003	0.651247	0.61441	O02195	By MS/MS	By MS/MS	By MS/MS	By MS/MS	By MS/MS	By MS/MS
Hsp60	25.2333	24.0137	24.0589	24.9004	24.5745	23.6228		57	57	57	0.0427441	0.972859	0.0693982	O02649	By MS/MS	By MS/MS	By MS/MS	By MS/MS	By MS/MS	By MS/MS
RpL3	24.4336	24.8428	25.8593	24.9566	28.4656	25.5633		34	34	34	0.442047	0.418767	-1.28329	O16797	By MS/MS	By MS/MS	By MS/MS	By MS/MS	By MS/MS	By MS/MS
Rab8	20.6194	21.1102	19.2712	21.463	19.5302	21.1677		2	1	1	0.180489	0.808639	-0.386685	O18338;M9NEE8	By matching	By MS/MS	By MS/MS	By MS/MS	By matching	By MS/MS
SelD	25.2236	24.2028	25.3741	25.2251	23.3411	24.9581		4	4	4	0.23733	0.779013	0.425429	O18373	By MS/MS	By MS/MS	By MS/MS	By MS/MS	By MS/MS	By MS/MS
scu	22.9389	23.5487	24.0499	23.4702	21.7112	23.2495		7	7	7	0.458709	0.624507	0.702231	O18404	By MS/MS	By MS/MS	By MS/MS	By MS/MS	By MS/MS	By MS/MS
Rpt6;Rpt6R	25.7448	26.3759	25.7529	25.6829	25.4065	25.4008		13	13	12	0.838338	0.712272	0.461115	O18413;Q9VA54	By MS/MS	By MS/MS	By MS/MS	By MS/MS	By MS/MS	By MS/MS
SmD3	19.143	19.3774	19.2257	23.3814	23.3843	22.8286		3	3	3	0	1	0	O44437				By matching	By MS/MS	By MS/MS
png	23.4725	23.5575	24.5495	24.1807	22.7898	24.721		5	5	5	0.0182519	0.985515	-0.0373459	O46308	By MS/MS	By MS/MS	By MS/MS	By MS/MS	By MS/MS	By MS/MS
Dbp80	22.9842	22.988	23.9943	23.1981	22.2771	24.1597		14	14	14	0.059168	0.950322	0.110547	O61305;Q5LK13;L7EEU0;L7EFC0;Q5LK12;L7EGI4	By MS/MS	By MS/MS	By MS/MS	By MS/MS	By MS/MS	By MS/MS
pen	18.7412	19.0639	19.415	21.3741	22.7219	20.8852		9	9	9	0	1	0	O61345			By MS/MS	By matching	By MS/MS	By matching
Mkk4	22.0631	22.7225	22.9481	23.2203	21.6769	23.0126		8	8	8	0.0353602	0.974983	-0.0586688	O61444	By matching	By MS/MS	By MS/MS	By MS/MS	By matching	By MS/MS
lic	27.5708	27.603	28.6459	27.8564	26.5958	28.3183		24	24	24	0.215509	0.809853	0.349746	O62602	By MS/MS	By MS/MS	By MS/MS	By MS/MS	By MS/MS	By MS/MS
PyK	29.309	29.3721	29.8808	29.5968	29.237	29.6889		34	34	34	0.0190394	0.994059	0.0130774	O62619-2;O62619	By MS/MS	By MS/MS	By MS/MS	By MS/MS	By MS/MS	By MS/MS
beta'Cop	26.2718	26.3446	26.9855	26.487	26.0413	27.3281		30	30	30	0.0662335	0.961262	-0.0848014	O62621	By MS/MS	By MS/MS	By MS/MS	By MS/MS	By MS/MS	By MS/MS
eIF2B-beta	22.5214	22.3313	22.8827	18.321	22.7794	20.4575		9	9	9	0.602599	0.215139	2.05912	O76863	By MS/MS	By MS/MS	By MS/MS		By MS/MS
aub	21.8549	22.7649	22.9687	20.1428	23.5913	22.1991		16	16	16	0.190195	0.759214	0.55179	O76922;O76922-2	By matching	By MS/MS	By MS/MS		By MS/MS	By MS/MS
ATPsynE	22.446	23.0267	22.6831	20.7453	24.2954	23.0056		1	1	1	0.010857	0.985368	0.0365016	O77134	By MS/MS	By MS/MS	By MS/MS	By matching	By MS/MS	By MS/MS
eIF3-S6	26.1324	26.0802	26.2198	25.9179	26.3445	25.8327		17	17	17	0.255331	0.935899	0.112388	O77410	By MS/MS	By MS/MS	By MS/MS	By MS/MS	By MS/MS	By MS/MS
SkpA	23.6196	23.1098	23.3605	23.1934	22.2523	22.8145		8	8	8	0.847311	0.626027	0.609925	O77430	By MS/MS	By MS/MS	By MS/MS	By MS/MS	By MS/MS	By MS/MS
Inos	22.9485	22.6878	23.1508	22.0556	21.9258	23.2505		4	4	4	0.462944	0.711597	0.518397	O97477	By MS/MS	By MS/MS	By MS/MS	By matching	By matching	By MS/MS
His1:CG33807;His1:CG33861;His1;His1:CG33801;His1:CG33834	19.1978	19.2178	24.4198	19.2447	25.6706	23.9821		11	11	11	0.319141	0.358353	-2.02067	Q4ABD8;Q4AB54;P02255;Q4ABE3;Q4AB94	By matching	By matching	By MS/MS		By MS/MS	By MS/MS
His2B	19.0267	18.3893	19.152	21.0438	26.498	21.4835		8	8	8	0	1	0	P02283				By matching	By MS/MS	By matching
Hsp26	30.2281	29.7206	30.2833	30.585	29.2721	29.1391		17	17	17	0.323305	0.773319	0.411934	X2JGG6;P02517	By MS/MS	By MS/MS	By MS/MS	By MS/MS	By MS/MS	By MS/MS
Hsp27	29.9076	29.6976	29.5873	29.916	28.6671	29.1117		20	20	20	0.51762	0.714238	0.499231	X2JC82;P02518	By MS/MS	By MS/MS	By MS/MS	By MS/MS	By MS/MS	By MS/MS
Act42A	25.4619	24.2291	22.7155	24.2909	21.1326	22.9506		22	2	2	0.480625	0.395764	1.34413	P02572	By MS/MS	By MS/MS	By MS/MS	By MS/MS	By matching	By MS/MS
Hsp70Bbb;Hsp70Bb;Hsp70Bc;Hsp70Ba;Hsp70Aa;Hsp70Ab	24.6744	24.7983	24.6323	27.24	26.6398	25.8952		5	2	1	1.42088	0.121156	-1.88999	Q9VG58;Q9BIS2;Q9BIR7;Q8INI8;P82910;P02825	By MS/MS	By MS/MS	By MS/MS	By MS/MS	By MS/MS	By MS/MS
Yp1	27.6893	26.8244	26.6303	28.4969	26.5871	27.7713		16	15	15	0.359175	0.690912	-0.570397	X2JD55;P02843	By MS/MS	By MS/MS	By MS/MS	By MS/MS	By MS/MS	By MS/MS
Yp2	28.1989	27.0002	27.4374	28.9043	27.0744	27.9778		18	18	17	0.274778	0.769942	-0.440004	X2JB25;P02844	By MS/MS	By MS/MS	By MS/MS	By MS/MS	By MS/MS	By MS/MS
Su(var)205	20.9206	21.665	22.8208	22.0782	21.3145	22.4639		2	2	2	0.080727	0.925393	-0.150093	P05205	By MS/MS	By MS/MS	By MS/MS	By MS/MS	By MS/MS	By MS/MS
RpLP2	22.8724	22.1248	24.1795	23.99	25.2351	23.5651		5	5	5	0.69768	0.376911	-1.20453	P05389	By MS/MS	By matching	By MS/MS	By MS/MS	By MS/MS	By MS/MS
r	27.5389	27.5463	28.2946	26.9763	26.6517	27.5007		56	56	56	0.999364	0.537815	0.750348	X2JFG0;P05990	By MS/MS	By MS/MS	By MS/MS	By MS/MS	By MS/MS	By MS/MS
alphaTub84D;alphaTub84B	29.1216	29.503	29.0528	29.0901	28.7307	29.0114		25	25	9	0.717021	0.811038	0.281736	P06605;P06603	By MS/MS	By MS/MS	By MS/MS	By MS/MS	By MS/MS	By MS/MS
alphaTub67C	28.7595	28.9901	29.1046	28.983	28.14	29.1162		23	22	22	0.237253	0.882988	0.20499	P06606	By MS/MS	By MS/MS	By MS/MS	By MS/MS	By MS/MS	By MS/MS
Yp3	28.6788	27.3323	27.7073	29.5728	27.7523	28.2819		18	18	18	0.390635	0.662935	-0.629557	X2JEX8;P06607	By MS/MS	By MS/MS	By MS/MS	By MS/MS	By MS/MS	By MS/MS
Cp36	21.7114	21.4366	22.8713	19.9071	20.7591	21.7921		7	7	7	0.77348	0.361185	1.187	P07182	By MS/MS	By MS/MS	By MS/MS		By MS/MS	By MS/MS
Cp19	21.1269	22.2098	23.4169	21.4553	20.0359	18.7086		7	7	7	0.982621	0.12023	2.18459	P07186	By MS/MS	By MS/MS	By MS/MS	By MS/MS	By matching
Gapdh1	22.7855	22.7275	23.2531	19.2158	21.8352	22.3809		10	2	2	0.682614	0.236843	1.778	P07486	By MS/MS	By MS/MS	By MS/MS	By matching	By matching	By MS/MS
Cg25C	22.2249	25.1603	24.6684	25.3789	25.0593	25.5977		11	11	11	0.5534	0.385297	-1.32745	P08120	By matching	By MS/MS	By MS/MS	By MS/MS	By MS/MS	By MS/MS
betaTub60D	22.2904	22.6202	22.9835	19.5781	21.8175	18.7633		15	1	1	1.00153	0.0940769	2.57841	P08841	By MS/MS	By MS/MS	By MS/MS	By matching	By MS/MS	By matching
RpL4	20.9594	23.6581	23.9937	23.5988	27.2513	24.5201		34	34	34	0.702607	0.15041	-2.25304	P09180	By MS/MS	By MS/MS	By MS/MS	By MS/MS	By MS/MS	By MS/MS
Ccdc56	24.2472	24.4836	23.8902	23.6167	23.3487	24.2746		3	3	3	0.616365	0.720164	0.46035	P0DKM0	By MS/MS	By MS/MS	By MS/MS	By matching	By MS/MS	By MS/MS
Act5C	30.1642	29.6396	29.3085	29.814	29.6241	29.2069		23	23	1	0.193088	0.915002	0.15575	X2JCP8;P10987	By MS/MS	By MS/MS	By MS/MS	By MS/MS	By MS/MS	By MS/MS
LanB1	19.6473	23.8403	22.9506	24.6294	23.6195	23.9531		44	44	44	0.571251	0.238906	-1.9213	P11046		By MS/MS	By MS/MS	By MS/MS	By MS/MS	By MS/MS
Pka-C1	20.6004	21.063	20.54	18.1863	20.0221	20.11		2	2	2	0.77412	0.3374	1.29501	P12370	By matching	By MS/MS	By MS/MS
Pp1-87B;Pp1alpha-96A;Pp1-13C	23.6166	22.9736	23.9203	22.5127	23.0351	21.7668		5	5	5	1.05976	0.379288	1.06535	P12982;A0A0B4KHS9;P48461;Q05547	By matching	By MS/MS	By MS/MS	By matching	By MS/MS	By matching
EF2	26.0114	26.4442	27.2862	26.2422	25.5385	27.4716		27	27	27	0.0844791	0.918415	0.163184	P13060	By MS/MS	By MS/MS	By MS/MS	By MS/MS	By MS/MS	By MS/MS
Atpalpha	22.5825	21.7875	21.8857	18.4359	18.054	21.3041		6	6	6	0.985943	0.0861124	2.82059	P13607-4;P13607-5;P13607;E1JIR4;A0A0B4KGG8;P13607-7;P13607-6;P13607-2;P13607-3	By MS/MS	By MS/MS	By MS/MS			By MS/MS
ref(2)P	21.8946	21.211	21.0807	17.5476	19.0506	19.7109		5	5	5	1.39419	0.0692941	2.62575	P14199	By MS/MS	By MS/MS	By MS/MS
LanB2	20.9144	26.0764	24.7665	26.3749	25.6958	25.661		42	42	42	0.485749	0.264656	-1.99148	X2JAW6;P15215	By matching	By MS/MS	By MS/MS	By MS/MS	By MS/MS	By MS/MS
RpS27A	28.0614	27.9442	28.5997	28.9078	28.5061	28.7645		8	8	3	0.981225	0.660534	-0.524401	P15357	By MS/MS	By MS/MS	By MS/MS	By MS/MS	By MS/MS	By MS/MS
Cat	25.7119	25.5455	24.4053	26.2547	24.2912	24.0963		11	11	11	0.156112	0.831713	0.340123	P17336	By MS/MS	By MS/MS	By MS/MS	By MS/MS	By MS/MS	By MS/MS
RpS17	27.499	27.6058	27.9256	27.8815	28.5452	27.3174		11	11	11	0.235915	0.861497	-0.23792	P17704	By MS/MS	By MS/MS	By MS/MS	By MS/MS	By MS/MS	By MS/MS
PCNA	21.1305	22.2954	21.899	22.251	21.604	19.3521		4	4	4	0.287313	0.66372	0.705952	P17917	By MS/MS	By matching	By MS/MS	By MS/MS	By MS/MS
Prosalpha3	24.515	24.7859	24.6161	24.2752	24.4487	24.4518		6	6	6	1.14848	0.840446	0.247098	P18053	By MS/MS	By MS/MS	By MS/MS	By MS/MS	By MS/MS	By MS/MS
RpL40;Ubi-p5E;Ubi-p63E	19.6142	24.487	26.9739	19.1947	23.3511	26.5767		7	2	2	0.0752505	0.81172	0.650834	Q7JYK1;P18101;Q9W418;A4V1F9;P0CG69;R9PY16	By matching	By MS/MS	By MS/MS	By MS/MS	By MS/MS	By MS/MS
2019-12-01	26.4613	26.7069	25.9304	26.7471	24.1999	25.9614		39	39	39	0.35825	0.639586	0.73002	P18169;P18171;M9NEY9;M9NEA7;M9NG31;P18170	By MS/MS	By MS/MS	By MS/MS	By MS/MS	By MS/MS	By MS/MS
Rm62;Rm62-RE	23.1328	23.327	24.8092	24.3438	26.5117	24.8235		33	30	30	0.796392	0.273169	-1.46999	P19109;E1JJ68;C7LAE4;P19109-3;P19109-4;P19109-2;A0A0B4K624;A0A0B4K6A3;A0A0B4K6K1;A0A0B4K6T7	By MS/MS	By MS/MS	By MS/MS	By MS/MS	By MS/MS	By MS/MS
RpI135	19.9088	23.6257	23.8006	21.4151	23.5524	23.7687		21	21	21	0.113097	0.809958	-0.467077	P20028		By MS/MS	By MS/MS	By matching	By MS/MS	By MS/MS
[truncated: 555 more rows]

## Sheet: Hrp48_t-test_5%
T: Gene names	LFQ intensity Hrp48_1	LFQ intensity Hrp48_2	LFQ intensity Hrp48_3	LFQ intensity Tag_1	LFQ intensity Tag_2	LFQ intensity Tag_3	C: Welch's T-test Significant Hrp48_Tag	N: Peptides	N: Razor + unique peptides	N: Unique peptides	N: -Log Welch's T-test p-value Hrp48_Tag	N: Welch's T-test q-value Hrp48_Tag	N: Welch's T-test Difference Hrp48_Tag	T: Majority protein IDs	T: Identification type Hrp48_1	T: Identification type Hrp48_2	T: Identification type Hrp48_3	T: Identification type Tag_1	T: Identification type Tag_2	T: Identification type Tag_3
[truncated: 1,005 more rows]

[truncated: 1 more sheets: Vas_t-test_5%]
