# Supplementary material for: An Interaction Network of RNA-Binding Proteins Involved in Drosophila Oogenesis
Source: Mol Cell Proteomics. 2020 Nov 25;19(9):1485–502. doi: 10.1074/mcp.RA119.001912 (PMC8143644; doi:10.1074/mcp.RA119.001912)
Supplement: Supplementary file 1 [file mmc1.zip › mmc1/157750_1_supp_536520_qvy2q7.xlsx]

## Sheet: Sheet 1
Bait	Candidate	MS- Label-free (Log2 Fold change)	MS- Labeled (Ratios Rep1/Rep2)	Reference	HEK IP tested	HEK IP positive
eIF4AIII	Btz	8.65471	-	Physical interaction data Flybase	+	+
eIF4AIII	Tsu	5.01486	-	Physical interaction data Flybase
eIF4AIII	Mago	6.13565	-	Physical interaction data Flybase
eIF4AIII	Ncm	6.53704	-	Physical interaction data Flybase	+	+		Legend
Glo	Hfp	2.24252	-	Physical interaction data Flybase
Glo	Hrb98DE	1.77711	-	Physical interaction data Flybase					Significantly enriched in MS
Glo	Hrp48/Hrb27C	0.790316	-	Physical interaction data Flybase	+	-		*	RNA-dependent interaction
Glo	Hrb87F	2.1678	-	Physical interaction data Flybase				**	Protein not expressed
Glo	Dsor1	-0.603062	-	Physical interaction data Flybase
Nos	CNOT4	2.88797	-	Physical interaction data Flybase
Nos	NOT1	4.97525	-	Physical interaction data Flybase
Nos	NOT3	2.48018	-	Physical interaction data Flybase					Total sig. interactions (labeled + label-free)	Reported in literature
Nos	Rga/NOT2	2.20424	-	Physical interaction data Flybase				eIF4AIII	8	4
Nos	Patr-1	2.24399	-	Physical interaction data Flybase				Glo	17	0
Nos	Cup	0.905099	-	Physical interaction data Flybase				Nos	50	1
Stau	SmB	3.48119	-	Physical interaction data Flybase	+	-		Stau	14	0
Stau	Cup	0.173666	-	Physical interaction data Flybase				Hrp48	302	5
Hrp48	PABP	2.64417	14.7/23.8	Physical interaction data Flybase				Vas	271	21
Hrp48	Cup	3.48981	45.8/8.622	Physical interaction data Flybase	+	+		Total	662	31	0.047
Hrp48	Imp*	0.716451	8.22/4.75	Physical interaction data Flybase
Hrp48	Otu	2.69822	10.16/10.11	Physical interaction data Flybase	+	+
Hrp48	Sqd*	2.1983	0.17/8.80	Physical interaction data Flybase	+	-
Hrp48	How	0.733616		Physical interaction data Flybase
Hrp48	Syp	1.84342		Physical interaction data Flybase
Hrp48	Hrb98DE	1.31216		Physical interaction data Flybase
Hrp48	eIF-3d/eIF-3d1	0.962484	3.76/3.79	Physical interaction data Flybase
Vas	Osk	8.6091	3.58/7.61	Physical interaction data Flybase	+	+
Vas	Gus**	6.13464	9.09/8.46	Physical interaction data Flybase	+	-
Vas	Tej	8.44068	6.2/24.70	Physical interaction data Flybase
Vas	Fmr1	3.77019		Physical interaction data Flybase	+	-
Vas	Fsn	3.32179	--/2.8	Physical interaction data Flybase
Vas	Nop60B	1.35199		Physical interaction data Flybase
Vas	Rm62	3.04978	15.59/7.56	Physical interaction data Flybase
Vas	Aub	2.40873	1.00/--	Physical interaction data Flybase
Vas	Bel	0.80919	6.37/3.02	Physical interaction data Flybase
Vas	Bruno	2.38064	2.66/2.51	Physical interaction data Flybase	+	-
Vas	Cup	1.91816	18.3/5.28	Physical interaction data Flybase	+	+
Vas	Piwi	1.29575	0.63/1.72	Physical interaction data Flybase
Vas	Faf	7.19086	5.66/11.05	Physical interaction data Flybase
Vas	Me31B	0.158829	3.6/2.489	Physical interaction data Flybase	+	-
Vas	PABP	1.06942	3.78/8.78	Physical interaction data Flybase
Vas	Qin	7.87588	16.70/4.06	Physical interaction data Flybase
Vas	Spn-E	6.07395	3.02/--	Physical interaction data Flybase
Vas	Sw	-1.17603		Physical interaction data Flybase
Vas	Tapas/CG8920	8.44331	7.29/--	Physical interaction data Flybase
Vas	Art1	0.871906		Physical interaction data Flybase
Vas	Nop5	-0.385408	3.63/3.32	MS data from Durdevic and Ephrussi, 2019
Vas	betaTub56D	-0.649608	2.46/1.48	MS data from Durdevic and Ephrussi, 2019
Vas	Tral	4.58854	80.52/3.19	MS data from Durdevic and Ephrussi, 2019	+	-
Vas	Rin	5.48903	12.10/8.88	MS data from Durdevic and Ephrussi, 2019
Vas	eIF-3g1/eIF-3g	0.423022	15.68/9.28	MS data from Durdevic and Ephrussi, 2019
Vas	Capr	4.71093	5.45/--	MS data from Durdevic and Ephrussi, 2019
Vas	TER94	0.814009		MS data from Durdevic and Ephrussi, 2019
Vas	Nop56	0.0625744		MS data from Durdevic and Ephrussi, 2019
Vas	SmB	2.84793		MS data from Durdevic and Ephrussi, 2019
Vas	Yp3	-1.87986	0.90/0.53	MS data from Durdevic and Ephrussi, 2019
Vas	Hel25E	-0.34528		MS data from Durdevic and Ephrussi, 2019
Vas	Yp2	-1.85893	0.97/0.5	MS data from Durdevic and Ephrussi, 2019
Vas	SmD2	-1.28465		MS data from Durdevic and Ephrussi, 2019
